# Supplementary material for: Estimating global bee species richness and taxonomic gaps
Source: Nat Commun. 2026 Feb 24;17:1762. doi: 10.1038/s41467-026-69029-4 (PMC12932799; doi:10.1038/s41467-026-69029-4)
Supplement: Supplementary file 4 — Source Data [file 41467_2026_69029_MOESM4_ESM.zip]

Archive with 71 entries (56 files):
- FigTables/
- FigTables/Figs_S7_S8/
- FigTables/.DS_Store
- __MACOSX/FigTables/._.DS_Store
- FigTables/Fig_S13/
- FigTables/Fig_S12/
- FigTables/Fig1/
- FigTables/Fig_S9/
- FigTables/Fig_S6/
- FigTables/Fig_S1/
- FigTables/Fig_S10/
- FigTables/Fig_S11/
- FigTables/Fig2/
- FigTables/Fig_S4/
- FigTables/Fig_S3/
- FigTables/Fig_S2/
- FigTables/Fig_S5/
- FigTables/Figs_S7_S8/.DS_Store
- __MACOSX/FigTables/Figs_S7_S8/._.DS_Store
- FigTables/Figs_S7_S8/FigS7_S8.csv
- __MACOSX/FigTables/Figs_S7_S8/._FigS7_S8.csv
- FigTables/Fig_S13/FigS13.csv
- __MACOSX/FigTables/Fig_S13/._FigS13.csv
- FigTables/Fig_S12/FigS12.csv
- __MACOSX/FigTables/Fig_S12/._FigS12.csv
- FigTables/Fig1/Fig1d_validNames.csv
- __MACOSX/FigTables/Fig1/._Fig1d_validNames.csv
- FigTables/Fig1/Fig1d_firstOccurrence.csv
- __MACOSX/FigTables/Fig1/._Fig1d_firstOccurrence.csv
- FigTables/Fig1/Fig1a.csv
- __MACOSX/FigTables/Fig1/._Fig1a.csv
- FigTables/Fig1/Fig1c.csv
- __MACOSX/FigTables/Fig1/._Fig1c.csv
- FigTables/Fig1/Fig1b.csv
- __MACOSX/FigTables/Fig1/._Fig1b.csv
- FigTables/Fig1/Fig1d_synonyms.csv
- __MACOSX/FigTables/Fig1/._Fig1d_synonyms.csv
- FigTables/Fig_S9/FigS9.csv
- __MACOSX/FigTables/Fig_S9/._FigS9.csv
- FigTables/Fig_S6/.DS_Store
- __MACOSX/FigTables/Fig_S6/._.DS_Store
- FigTables/Fig_S6/FigS6_Country.csv
- __MACOSX/FigTables/Fig_S6/._FigS6_Country.csv
- FigTables/Fig_S1/FigS1.csv
- __MACOSX/FigTables/Fig_S1/._FigS1.csv
- FigTables/Fig_S10/FigS10_literature.csv
- __MACOSX/FigTables/Fig_S10/._FigS10_literature.csv
- FigTables/Fig_S10/.DS_Store
- __MACOSX/FigTables/Fig_S10/._.DS_Store
- FigTables/Fig_S10/FigS10_occsGlobal.csv
- __MACOSX/FigTables/Fig_S10/._FigS10_occsGlobal.csv
- FigTables/Fig_S10/FigS10_occsCountry.csv
- __MACOSX/FigTables/Fig_S10/._FigS10_occsCountry.csv
- FigTables/Fig_S11/FigS11.csv
- __MACOSX/FigTables/Fig_S11/._FigS11.csv
- FigTables/Fig2/Fig2b_and_d_continent.csv
- __MACOSX/FigTables/Fig2/._Fig2b_and_d_continent.csv
- FigTables/Fig2/Fig2a_and_c_Country.csv
- __MACOSX/FigTables/Fig2/._Fig2a_and_c_Country.csv
- FigTables/Fig_S4/2.3b_country_iNEXT.Rda
- __MACOSX/FigTables/Fig_S4/._2.3b_country_iNEXT.Rda
- FigTables/Fig_S3/.DS_Store
- __MACOSX/FigTables/Fig_S3/._.DS_Store
- FigTables/Fig_S3/FigS3_2.3c_continent_iNEXT.Rda
- __MACOSX/FigTables/Fig_S3/._FigS3_2.3c_continent_iNEXT.Rda
- FigTables/Fig_S2/FigS2_iNEXTsize.csv
- __MACOSX/FigTables/Fig_S2/._FigS2_iNEXTsize.csv
- FigTables/Fig_S5/.DS_Store
- __MACOSX/FigTables/Fig_S5/._.DS_Store
- FigTables/Fig_S5/FigS5_continent.csv
- __MACOSX/FigTables/Fig_S5/._FigS5_continent.csv
