# Supplementary material for: Estimating global bee species richness and taxonomic gaps
Source: Nat Commun. 2026 Feb 24;17:1762. doi: 10.1038/s41467-026-69029-4 (PMC12932799; doi:10.1038/s41467-026-69029-4)
Supplement: Supplementary file 4 — Source Data [file 41467_2026_69029_MOESM4_ESM.zip › FigTables/Figs_S7_S8/FigS7_S8.csv]

name	observedRichness	continent	est	lower	upper	increasePercent	increase	statistic	Chao_increase	colourBar
Antigua and Barbuda	3	North America	3	0	0.5030000000000001	0	0	iChao	0	-15
Aruba	2	North America	2	0	1.5950000000000002	0	0	iChao	0	-15
Cook Islands	4	Oceania	4.29	0.022499999999999964	4.414	7.250000000000001	0.29000000000000004	iChao	0.29000000000000004	-15
Saint-Martin	5	North America	5	0	0.9180000000000001	0	0	iChao	0	-15
Cayman Islands	4	North America	5.75	0.1559999999999997	19.607	43.75	1.75	iChao	1.75	-15
Faroe Islands	6	Europe	7.333	0.15200000000000014	11.707	22.21666666666666	1.3330000000000002	iChao	1.3330000000000002	-15
Bermuda	7	North America	8.969999999999999	0.17849999999999966	21.7585	28.142857142857135	1.9699999999999989	iChao	1.9699999999999989	-15
Saint Pierre and Miquelon	7	North America	8.5	0.6600000000000001	3.4109999999999996	21.42857142857142	1.5	iChao	1.5	-15
Qatar	8	Asia	10.652	0.6440000000000001	20.398	33.14999999999999	2.6519999999999992	iChao	2.6519999999999992	-15
Palau	11	Oceania	17.7165	1.4640000000000004	25.125999999999998	61.05909090909092	6.7165	iChao	6.7165	-15
Sint Maarten	13	North America	20.9045	1.4939999999999998	39.6525	60.80384615384615	7.904499999999999	iChao	7.904499999999999	-15
Guam	11	Oceania	17.947499999999998	1.2379999999999995	36.5065	63.159090909090885	6.947499999999998	iChao	6.947499999999998	-15
Guinea-Bissau	13	Africa	20.188	1.9514999999999993	37.8395	55.29230769230771	7.188000000000002	iChao	7.188000000000002	-15
Barbados	9	North America	18.182499999999997	1.6159999999999997	50.712	102.02777777777774	9.182499999999996	iChao	9.182499999999996	-15
Curaçao	17	South America	21.2955	0.8864999999999981	16.705	25.26764705882354	4.2955000000000005	iChao	4.2955000000000005	-15
N. Mariana	14	Oceania	21.1935	1.3179999999999996	39.8295	51.38214285714287	7.1935	iChao	7.1935	-15
Macao	19	Asia	23.528	1.474499999999999	14.268500000000003	23.831578947368403	4.527999999999999	iChao	4.527999999999999	-15
Grenada	14	North America	27.394	4.062999999999999	57.554	95.67142857142856	13.393999999999998	iChao	13.393999999999998	-15
Montserrat	17	North America	27.2245	2.8290000000000006	35.022499999999994	60.14411764705883	10.2245	iChao	10.2245	-15
Timor-Leste	19	Asia	23.7275	1.0055000000000014	23.001000000000005	24.88157894736842	4.727499999999999	iChao	4.727499999999999	-15
French Polynesia	18	Oceania	25.223	1.559000000000001	33.4875	40.127777777777766	7.222999999999999	iChao	7.222999999999999	-15
Monaco	6	Europe	12.5	0.8940000000000001	38.153	108.33333333333334	6.5	iChao	6.5	-15
Vanuatu	18	Oceania	27.820500000000003	3.621500000000001	28.475	54.55833333333335	9.820500000000004	iChao	9.820500000000004	-15
Comoros	21	Africa	32.216499999999996	2.9505000000000017	43.1335	53.41190476190474	11.216499999999996	iChao	11.216499999999996	-15
Cabo Verde	23	Africa	29.5435	1.7920000000000016	24.606499999999997	28.449999999999996	6.543500000000002	iChao	6.543500000000002	-15
Samoa	19	Oceania	34.1275	5.456000000000003	42.834	79.61842105263158	15.127499999999998	iChao	15.127499999999998	-15
Anguilla	24	North America	38.2115	4.9345	39.373000000000005	59.21458333333334	14.2115	iChao	14.2115	-15
Eswatini	24	Africa	41.018	5.110999999999997	54.98400000000001	70.90833333333333	17.018	iChao	17.018	-15
Fiji	33	Oceania	40.77	2.4325000000000045	31.819500000000005	23.545454545454557	7.770000000000003	iChao	7.770000000000003	-15
Bangladesh	27	Asia	42.958	6.096000000000004	42.663	59.1037037037037	15.957999999999998	iChao	15.957999999999998	-15
New Zealand	46	Oceania	48.562	0.46699999999999875	11.064	5.569565217391292	2.5619999999999976	iChao	2.5619999999999976	-15
Saint Lucia	32	North America	62.3365	12.697000000000003	71.6955	94.8015625	30.3365	iChao	30.3365	-15
Dominica	34	North America	64.9295	8.734499999999997	103.65700000000001	90.96911764705884	30.929500000000004	iChao	30.929500000000004	-15
Bahamas	48	North America	65.596	8.843499999999999	37.74549999999999	36.658333333333346	17.596000000000004	iChao	17.596000000000004	-15
Gambia	53	Africa	80.967	13.645499999999998	68.4235	52.76792452830187	27.967	iChao	27.967	-15
SV & Grenadines	48	North America	74.9405	12.7605	56.8365	56.12604166666666	26.9405	iChao	26.9405	-15
Rwanda	51	Africa	79.44200000000001	14.326499999999996	58.424499999999995	55.76862745098041	28.442000000000007	iChao	28.442000000000007	-15
Brunei Darussalam	49	Asia	86.4315	17.794999999999987	82.32650000000001	76.39081632653063	37.4315	iChao	37.4315	-15
Andorra	55	Europe	80.23150000000001	14.421500000000009	44.483999999999995	45.875454545454566	25.23150000000001	iChao	25.23150000000001	-15
Bhutan	60	Asia	86.069	11.971499999999992	60.2765	43.44833333333333	26.069000000000003	iChao	26.069000000000003	-15
Haiti	50	North America	84.9735	18.082499999999996	66.8915	69.947	34.9735	iChao	34.9735	-15
Isle of Man	66	Europe	75.021	2.4779999999999944	33.896	13.668181818181813	9.021	iChao	9.021	-15
Jamaica	53	North America	86.1385	15.724500000000006	68.829	62.5254716981132	33.13849999999999	iChao	33.13849999999999	-15
Puerto Rico	71	North America	91.121	10.248000000000005	42.394000000000005	28.339436619718317	20.12100000000001	iChao	20.12100000000001	-15
Solomon Islands	46	Oceania	107.757	25.482	153.1725	134.25434782608696	61.757000000000005	iChao	61.757000000000005	-15
Burkina Faso	69	Africa	89.0015	7.122	51.5445	28.987681159420276	20.001499999999993	iChao	20.001499999999993	-15
Dominican Republic	71	North America	90.4085	9.338499999999996	40.593999999999994	27.335915492957753	19.408500000000004	iChao	19.408500000000004	-15
Greenland	61	North America	96.5885	19.136499999999998	69.49349999999998	58.341803278688545	35.58850000000001	iChao	35.58850000000001	-15
Cambodia	70	Asia	99.3985	15.174000000000007	55.5865	41.99785714285713	29.3985	iChao	29.3985	-15
Niger	59	Africa	101.72	18.458	99.755	72.40677966101694	42.72	iChao	42.72	-15
CAR	89	Africa	123.1705	20.880499999999998	55.569500000000005	38.39382022471911	34.170500000000004	iChao	34.170500000000004	-15
New Caledonia	88	Oceania	117.5585	16.361000000000004	51.41399999999999	33.58920454545456	29.55850000000001	iChao	29.55850000000001	-15
Mali	61	Africa	106.841	21.099000000000004	99.595	75.14918032786883	45.840999999999994	iChao	45.840999999999994	-15
Ireland	110	Europe	126	3.725999999999999	54.631	14.54545454545455	16	iChao	16	-15
Yemen	91	Asia	138.3425	29.426500000000004	75.56099999999998	52.02472527472528	47.3425	iChao	47.3425	-15
Malta	99	Europe	139.603	25.256	66.97050000000002	41.01313131313131	40.60300000000001	iChao	40.60300000000001	-15
Togo	75	Africa	143.705	34.102000000000004	138.422	91.60666666666668	68.70500000000001	iChao	68.70500000000001	-15
Sierra Leone	87	Africa	151.3485	43.53199999999998	95.51050000000001	73.96379310344827	64.3485	iChao	64.3485	-15
Uruguay	87	South America	157.7335	38.1015	127.529	81.3028735632184	70.73349999999999	iChao	70.73349999999999	-15
Somalia	75	Africa	134.464	28.680000000000007	124.82249999999999	79.28533333333334	59.464	iChao	59.464	-15
Hong Kong	42	Asia	62.964	4.892000000000003	89.846	49.91428571428571	20.964	iChao	20.964	-15
Ghana	101	Africa	151.322	31.641999999999996	77.6515	49.823762376237624	50.322	iChao	50.322	-15
Cuba	111	North America	139.5675	16.697500000000005	51.108000000000004	25.736486486486477	28.567499999999995	iChao	28.567499999999995	-15
UAE	106	Asia	138.87599999999998	17.643500000000003	65.00599999999997	31.015094339622618	32.875999999999976	iChao	32.875999999999976	-15
Oman	111	Asia	150.3855	25.137	60.781000000000006	35.48243243243243	39.38550000000001	iChao	39.38550000000001	-15
Lesotho	114	Africa	141.991	15.677500000000009	50.355500000000006	24.55350877192981	27.990999999999985	iChao	27.990999999999985	-15
Singapore	119	Asia	152.45499999999998	18.01400000000001	61.81049999999999	28.113445378151237	33.454999999999984	iChao	33.454999999999984	-15
Iraq	107	Asia	169.4635	41.69	96.06200000000001	58.37710280373833	62.46350000000001	iChao	62.46350000000001	-15
Guernsey	112	Europe	167.2125	33.751000000000005	90.03399999999999	49.29687499999999	55.212500000000006	iChao	55.212500000000006	-15
Saudi Arabia	122	Asia	167.9935	29.298999999999978	76.0875	37.699590163934424	45.99350000000001	iChao	45.99350000000001	-15
Moldova	114	Europe	197.2035	58.298	120.9025	72.98552631578947	83.20349999999999	iChao	83.20349999999999	-15
Cyprus	142	Europe	154.59	8.057999999999993	19.670999999999992	8.8661971830986	12.590000000000003	iChao	12.590000000000003	-15
Burundi	87	Africa	168.943	42.653999999999996	157.422	94.1873563218391	81.94300000000001	iChao	81.94300000000001	-15
Lao	118	Asia	175.82600000000002	35.964	90.55000000000001	49.00508474576273	57.82600000000002	iChao	57.82600000000002	-15
Rep. Congo	119	Africa	187.206	42.986999999999995	107.53899999999999	57.31596638655463	68.20600000000002	iChao	68.20600000000002	-15
Vietnam	118	Asia	184.463	41.89150000000001	105.46799999999999	56.32457627118646	66.46300000000002	iChao	66.46300000000002	-15
Trinidad and Tobago	126	North America	181.795	31.863999999999976	93.68450000000001	44.28174603174604	55.795000000000016	iChao	55.795000000000016	-15
Liberia	110	Africa	208.393	63.7115	145.2795	89.44818181818181	98.393	iChao	98.393	-15
Jersey	120	Europe	189.4475	43.873999999999995	122.662	57.872916666666654	69.44749999999999	iChao	69.44749999999999	-15
Sri Lanka	142	Asia	206.7395	40.890499999999946	105.156	45.591197183098586	64.73949999999999	iChao	64.73949999999999	-15
Suriname	148	South America	212.482	43.9735	92.4025	43.56891891891892	64.482	iChao	64.482	-15
Belize	163	North America	206.627	27.799000000000007	67.43100000000001	26.765030674846635	43.62700000000001	iChao	43.62700000000001	-15
Senegal	143	Africa	233.841	62.706500000000005	135.7495	63.52517482517484	90.841	iChao	90.841	-15
Botswana	154	Africa	219.616	47.02950000000001	94.69999999999999	42.60779220779221	65.61599999999999	iChao	65.61599999999999	-15
Nicaragua	180	North America	234.939	36.959	80.51800000000003	30.52166666666667	54.93899999999999	iChao	54.93899999999999	-15
Gabon	175	Africa	240.2825	46.23349999999999	94.96699999999998	37.304285714285726	65.2825	iChao	65.2825	-15
Benin	47	Africa	268.355	69.478	675.1605	470.96808510638306	221.355	iChao	221.355	-15
Nigeria	185	Africa	261.875	53.9255	109.04149999999998	41.554054054054056	76.875	iChao	76.875	-15
Taiwan	176	Asia	253.589	48.1935	128.33349999999996	44.084659090909085	77.589	iChao	77.589	-15
Sudan	154	Africa	290.14700000000005	99.6055	189.02749999999997	88.40714285714289	136.14700000000005	iChao	136.14700000000005	-15
Nepal	190	Asia	281.38599999999997	63.45599999999999	130.39250000000004	48.09789473684209	91.38599999999995	iChao	91.38599999999995	-15
Finland	263	Europe	278	6.7520000000000095	37.355999999999995	5.703422053231932	15	iChao	15	-15
Republic of Korea	226	Asia	297.70000000000005	45.620000000000005	108.31700000000001	31.72566371681418	71.70000000000005	iChao	71.70000000000005	-15
Madagascar	226	Africa	300.6455	53.303	104.73950000000002	33.028982300884955	74.64550000000003	iChao	74.64550000000003	-15
Norway	251	Europe	291.5	15.679500000000019	101.03300000000002	16.135458167330686	40.5	iChao	40.5	-15
United Kingdom	263	Europe	295.0195	11.605999999999995	88.4305	12.174714828897336	32.019499999999994	iChao	32.019499999999994	-15
French Guiana	208	South America	310.6565	72.15999999999997	148.92849999999999	49.35408653846154	102.6565	iChao	102.6565	-15
Estonia	299	Europe	310.01	5.733000000000004	20.646000000000015	3.682274247491635	11.009999999999993	iChao	11.009999999999993	-15
Montenegro	205	Europe	338.48900000000003	92.96349999999995	191.75599999999997	65.11658536585368	133.48900000000003	iChao	133.48900000000003	-15
Ethiopia	220	Africa	344.26599999999996	85.19	182.58749999999998	56.48454545454544	124.26599999999996	iChao	124.26599999999996	-15
Sweden	309	Europe	319.52750000000003	3.755999999999972	29.234000000000037	3.4069579288025897	10.527500000000032	iChao	10.527500000000032	-15
Myanmar	215	Asia	347.613	93.63999999999999	186.83499999999998	61.68046511627907	132.613	iChao	132.613	-15
Zambia	227	Africa	344.145	86.69	157.60649999999998	51.60572687224669	117.14499999999998	iChao	117.14499999999998	-15
Angola	188	Africa	358.9915	114.71050000000002	252.6615	90.95292553191489	170.99149999999997	iChao	170.99149999999997	-15
Mozambique	219	Africa	349.4015	96.38599999999997	176.18900000000002	59.54406392694065	130.4015	iChao	130.4015	-15
Macedonia	31	Europe	120.438	26.270000000000003	304.5	288.50967741935483	89.438	iChao	89.438	-15
Denmark	298	Europe	349.40049999999997	33.938499999999976	78.95249999999999	17.248489932885903	51.400499999999965	iChao	51.400499999999965	-15
Albania	249	Europe	366.7895	86.62099999999998	163.91250000000002	47.30502008032127	117.78949999999998	iChao	117.78949999999998	-15
Papua New Guinea	254	Oceania	388.3075	95.77350000000001	190.0125	52.876968503937015	134.3075	iChao	134.3075	-15
Uganda	235	Africa	364.221	96.125	175.85199999999998	54.9876595744681	129.221	iChao	129.221	-15
Malawi	250	Africa	381.6035	95.11950000000002	181.3605	52.64139999999999	131.6035	iChao	131.6035	-15
Thailand	285	Asia	368.0415	56.685	124.0915	29.137368421052656	83.04150000000004	iChao	83.04150000000004	-15
Honduras	231	North America	369.7505	95.649	198.91699999999997	60.065151515151506	138.7505	iChao	138.7505	-15
Bosnia and Herzegovina	244	Europe	389.1205	103.94849999999997	195.68650000000002	59.47561475409835	145.1205	iChao	145.1205	-15
Cameroon	261	Africa	413.1775	110.85050000000001	210.88350000000003	58.30555555555557	152.1775	iChao	152.1775	-15
Malaysia	294	Asia	435.892	105.15699999999998	193.2025	48.2625850340136	141.892	iChao	141.892	-15
Luxembourg	353	Europe	411.3545	39.33100000000002	86.31700000000001	16.531019830028338	58.35450000000003	iChao	58.35450000000003	-15
Netherlands	386	Europe	425.4875	24.023000000000025	65.59249999999997	10.229922279792758	39.48750000000001	iChao	39.48750000000001	-15
Guyana	260	South America	418.782	115.63850000000002	220.8315	61.07000000000002	158.78200000000004	iChao	158.78200000000004	-15
Belarus	333	Europe	442.14200000000005	81.23399999999998	146.2425	32.77537537537538	109.14200000000004	iChao	109.14200000000004	-15
Philippines	247	Asia	447.988	143.33550000000002	281.0519999999999	81.37165991902835	200.988	iChao	200.988	-15
Latvia	297	Europe	456.2005	119.80900000000003	210.7595	53.60286195286197	159.20050000000003	iChao	159.20050000000003	-15
Libya	287	Africa	463.5455	140.95600000000002	222.43599999999998	61.51411149825785	176.5455	iChao	176.5455	-15
Afghanistan	305	Asia	472.925	127.79500000000002	219.65699999999993	55.05737704918032	167.925	iChao	167.925	-15
Belgium	423	Europe	462.785	24.037500000000023	65.27850000000001	9.40543735224586	39.78499999999997	iChao	39.78499999999997	-15
Pakistan	354	Asia	490.39	103.012	178.0005	38.52824858757062	136.39	iChao	136.39	-15
Lithuania	334	Europe	511.2305	132.632	232.74400000000003	53.06302395209581	177.2305	iChao	177.2305	-15
Japan	414	Asia	503.278	62.327499999999986	127.9815000000001	21.564734299516907	89.27800000000002	iChao	89.27800000000002	-15
Mongolia	364	Asia	540.3734999999999	136.82600000000002	227.12699999999995	48.45425824175822	176.37349999999992	iChao	176.37349999999992	-15
Guatemala	382	North America	513.903	97.14800000000002	180.265	34.52958115183247	131.90300000000002	iChao	131.90300000000002	-15
Venezuela	383	South America	528.672	114.10700000000003	185.77750000000003	38.03446475195824	145.67200000000005	iChao	145.67200000000005	-15
Palestine	357	Asia	550.5495000000001	150.7595	251.019	54.21554621848741	193.54950000000008	iChao	193.54950000000008	-15
Liechtenstein	406	Europe	549.7175	109.05399999999997	187.33999999999992	35.39839901477833	143.71749999999997	iChao	143.71749999999997	-15
Kenya	402	Africa	575.5889999999999	130.89800000000002	225.38599999999997	43.18134328358207	173.58899999999994	iChao	173.58899999999994	-15
Chile	502	South America	572.262	50.46350000000007	96.84199999999998	13.996414342629482	70.26199999999994	iChao	70.26199999999994	-15
Namibia	419	Africa	591.5219999999999	129.346	232.90149999999994	41.17470167064437	172.5219999999999	iChao	172.5219999999999	-15
Kyrgyzstan	430	Asia	649.1315	167.39550000000008	285.37	50.96081395348837	219.13149999999996	iChao	219.13149999999996	-15
Tanzania	416	Africa	653.4205	177.7935	321.015	57.07223557692307	237.42049999999995	iChao	237.42049999999995	-15
Poland	517	Europe	666.0095	116.94499999999994	191.12900000000002	28.82195357833657	149.0095	iChao	149.0095	-15
Syria	486	Asia	731.6535	198.27800000000002	305.32950000000005	50.54598765432099	245.6535	iChao	245.6535	-15
Georgia	465	Asia	711.0055	194.5675	310.048	52.90440860215053	246.0055	iChao	246.0055	-15
Panama	480	North America	667.0450000000001	143.45550000000003	242.56050000000005	38.96770833333334	187.04500000000007	iChao	187.04500000000007	-15
Egypt	490	Africa	705.739	171.21350000000007	274.8734999999999	44.02836734693878	215.73900000000003	iChao	215.73900000000003	-15
Zimbabwe	475	Africa	679.394	157.12799999999993	266.1355000000001	43.0303157894737	204.394	iChao	204.394	-15
Indonesia	482	Asia	708.0625	178.019	289.063	46.90093360995851	226.0625	iChao	226.0625	-15
Switzerland	650	Europe	687.3115	22.339999999999918	62.55600000000004	5.740230769230781	37.311500000000024	iChao	37.311500000000024	-15
Jordan	411	Asia	728.8345	263.60850000000005	386.51	77.33199513381996	317.83450000000005	iChao	317.83450000000005	-15
Costa Rica	588	North America	701.463	81.28500000000008	157.9325	19.29642857142857	113.46299999999997	iChao	113.46299999999997	-15
Germany	639	Europe	735.509	65.52800000000002	141.346	15.103129890453836	96.509	iChao	96.509	-15
Paraguay	533	South America	771.966	188.69049999999993	302.7215	44.83414634146341	238.966	iChao	238.966	-15
Ecuador	566	South America	777.2645	164.62900000000002	271.66049999999996	37.32588339222615	211.2645	iChao	211.2645	-15
Czechia	609	Europe	782.2165	141.98000000000002	212.74649999999997	28.442775041050904	173.2165	iChao	173.2165	-15
Armenia	536	Asia	850.883	250.89200000000005	399.93100000000004	58.74682835820897	314.88300000000004	iChao	314.88300000000004	-15
Chad	679	Africa	796.4535000000001	90.5	151.726	17.298011782032408	117.45350000000008	iChao	117.45350000000008	-15
Lebanon	570	Asia	850.6800000000001	226.87149999999997	347.4375	49.24210526315791	280.68000000000006	iChao	280.68000000000006	-15
Uzbekistan	565	Asia	894.4965	270.75149999999996	399.06600000000003	58.3179646017699	329.49649999999997	iChao	329.49649999999997	-15
Serbia	594	Europe	913.704	257.86400000000003	399.38199999999995	53.822222222222216	319.70399999999995	iChao	319.70399999999995	-15
Tajikistan	578	Asia	921.629	279.0055	425.23350000000005	59.45138408304498	343.629	iChao	343.629	-15
Slovenia	594	Europe	939.925	280.028	427.3075	58.23653198653198	345.92499999999995	iChao	345.92499999999995	-15
Austria	735	Europe	934.8695	155.3895	260.8415	27.193129251700675	199.8695	iChao	199.8695	-15
Azerbaijan	583	Asia	990.6945	342.18550000000005	484.0155	69.93044596912523	407.69450000000006	iChao	407.69450000000006	-15
Slovakia	641	Europe	993.6405	281.68499999999995	440.9625000000001	55.01411856474259	352.6405	iChao	352.6405	-15
Bolivia	696	South America	1029.7635	265.494	416.4169999999999	47.95452586206896	333.7635	iChao	333.7635	-15
Hungary	727	Europe	1060.748	278.49699999999996	398.8885	45.90756533700138	333.74800000000005	iChao	333.74800000000005	-15
Turkmenistan	601	Asia	1089.9525	421.26149999999996	569.9224999999999	81.35648918469217	488.9524999999999	iChao	488.9524999999999	-15
Croatia	733	Europe	1077.4515	283.22	416.4079999999999	46.99201909959074	344.4515000000001	iChao	344.4515000000001	-15
Tunisia	686	Africa	1070.5365000000002	322.533	460.63249999999994	56.05488338192421	384.53650000000016	iChao	384.53650000000016	-15
India	792	Asia	1125.78	274.2125000000001	407.923	42.14393939393939	333.78	iChao	333.78	-15
Romania	728	Europe	1093.645	304.7735	441.96299999999997	50.225961538461526	365.645	iChao	365.645	-15
Colombia	814	South America	1080.5695	212.40650000000005	329.8115	32.74809582309584	266.56950000000006	iChao	266.56950000000006	-15
Portugal	763	Europe	1104.4	288.50750000000016	409.04600000000005	44.74442988204457	341.4000000000001	iChao	341.4000000000001	-15
Bulgaria	749	Europe	1150.2379999999998	328.9749999999999	488.48	53.569826435246966	401.23799999999983	iChao	401.23799999999983	-15
Ukraine	827	Europe	1113.8745	240.394	341.2660000000001	34.68857315598548	286.8744999999999	iChao	286.8744999999999	-15
DRC	769	Africa	1163.5915	323.38149999999996	477.78999999999996	51.31228868660598	394.5915	iChao	394.5915	-15
Canada	920	North America	1170.019	199.34400000000005	313.0284999999999	27.17597826086957	250.019	iChao	250.019	-15
France	1003	Europe	1177.171	132.33050000000003	230.9559999999999	17.365004985044873	174.17100000000005	iChao	174.17100000000005	-15
Kazakhstan	826	Asia	1308.0445	400.8879999999999	579.24	58.358898305084736	482.0445	iChao	482.0445	-15
Peru	859	South America	1288.485	350.73350000000005	525.2874999999999	49.99825378346914	429.4849999999999	iChao	429.4849999999999	-15
Italy	1045	Europe	1305.4375	219.61850000000004	308.7355	24.922248803827745	260.4375	iChao	260.4375	-15
Algeria	858	Africa	1350.3755	413.1485	584.3589999999999	57.38642191142191	492.3755000000001	iChao	492.3755000000001	-15
Morocco	987	Africa	1450.6505	394.8544999999999	547.9079999999999	46.97573454913879	463.6505	iChao	463.6505	-15
Spain	1167	Europe	1526.566	298.94900000000007	431.78600000000006	30.81113967437876	359.56600000000003	iChao	359.56600000000003	-15
Iran	1112	Asia	1611.198	422.65200000000004	589.492	44.89190647482013	499.19799999999987	iChao	499.19799999999987	-15
South Africa	1240	Africa	1561.08	262.4385000000002	395.03600000000006	25.893548387096764	321.0799999999999	iChao	321.0799999999999	-15
Greece	1191	Europe	1637.0765	388.19450000000006	518.2325000000001	37.45394626364398	446.0764999999999	iChao	446.0764999999999	-15
Israel	1064	Asia	1617.0100000000002	467.41599999999994	652.0895	51.97462406015039	553.0100000000002	iChao	553.0100000000002	-15
Argentina	1277	South America	1689.7824999999998	346.5325	494.75300000000016	32.324393108848845	412.7824999999998	iChao	412.7824999999998	-15
Russian Federation	1255	Europe	1743.9415	414.8995	574.3240000000001	38.95948207171314	488.9414999999999	iChao	488.9414999999999	-15
Australia	1615	Oceania	1869.932	204.48800000000006	316.8454999999999	15.785263157894748	254.932	iChao	254.932	-15
China	1367	Asia	2003.6195	548.4124999999999	738.6800000000003	46.570555961960494	636.6195	iChao	636.6195	-15
Turkey	1824	Asia	2667.476	744.6365000000001	960.085	46.24320175438597	843.4760000000001	iChao	843.4760000000001	-15
Brazil	2072	South America	2692.7205	540.5479999999998	711.9915000000001	29.95755308880308	620.7204999999999	iChao	620.7204999999999	-15
Mexico	2265	North America	2738.7169999999996	406.5479999999998	551.3824999999997	20.91465783664457	473.7169999999997	iChao	473.7169999999997	-15
USA	3703	North America	4232.2375	446.98099999999977	626.6309999999994	14.292128004320826	529.2375000000002	iChao	529.2375000000002	-15
Antigua and Barbuda	3	North America	3	0.1	0.3860078225965262	0	0	iNEXT	0	-15
Aruba	2	North America	2	0.1	0.9455222020842604	0	0	iNEXT	0	-15
Cook Islands	4	Oceania	4.227272727272727	0.1	2.2332946279584203	5.681818181818166	0.22727272727272663	iNEXT	0.29000000000000004	-15
Saint-Martin	5	North America	5	0.1	0.9107524807092062	0	0	iNEXT	0	-15
Cayman Islands	4	North America	5.75	0.1	5.79695821679578	43.75	1.75	iNEXT	1.75	-15
Faroe Islands	6	Europe	7.333333333333333	0.1	10.341127704801547	22.22222222222221	1.333333333333333	iNEXT	1.3330000000000002	-15
Bermuda	7	North America	8.966657404834677	0.1	6.502507314303649	28.09510578335253	1.9666574048346777	iNEXT	1.9699999999999989	-15
Saint Pierre and Miquelon	7	North America	7	0.1	2.6172463238551362	0	0	iNEXT	1.5	-15
Qatar	8	Asia	10.152173913043478	0.1	11.172972340466199	26.90217391304348	2.1521739130434785	iNEXT	2.6519999999999992	-15
Palau	11	Oceania	16.863636363636363	0.1	19.18995417259868	53.30578512396693	5.863636363636363	iNEXT	6.7165	-15
Sint Maarten	13	North America	20.02974738675958	0.1	22.823013877142074	54.07497989815062	7.029747386759581	iNEXT	7.904499999999999	-15
Guam	11	Oceania	16.941462021701884	0.1	15.870378172102171	54.013291106380755	5.941462021701884	iNEXT	6.947499999999998	-15
Guinea-Bissau	13	Africa	19.08058608058608	0.1	24.303255892477125	46.77373908143139	6.08058608058608	iNEXT	7.188000000000002	-15
Barbados	9	North America	17.77478448275862	0.1	22.19073814025497	97.49760536398466	8.77478448275862	iNEXT	9.182499999999996	-15
Curaçao	17	South America	20.986970131041435	0.1	14.205550403295447	23.452765476714333	3.986970131041435	iNEXT	4.2955000000000005	-15
N. Mariana	14	Oceania	20.199798387096777	0.1	20.87049762986169	44.28427419354839	6.199798387096774	iNEXT	7.1935	-15
Macao	19	Asia	22.981507580610717	0.1	18.231896971604854	20.95530305584587	3.9815075806107174	iNEXT	4.527999999999999	-15
Grenada	14	North America	26.913043478260867	0.1	41.71821285242464	92.23602484472048	12.913043478260867	iNEXT	13.393999999999998	-15
Montserrat	17	North America	25.81241858445506	0.1	29.13590057635289	51.83775637914741	8.81241858445506	iNEXT	10.2245	-15
Timor-Leste	19	Asia	23.13385012919897	0.1	17.305630704886617	21.75710594315248	4.133850129198969	iNEXT	4.727499999999999	-15
French Polynesia	18	Oceania	24.148370758483033	0.1	23.447999836900628	34.157615324905734	6.148370758483033	iNEXT	7.222999999999999	-15
Monaco	6	Europe	11.571428571428571	0.1	14.625824304278563	92.85714285714286	5.571428571428571	iNEXT	6.5	-15
Vanuatu	18	Oceania	25.98913043478261	0.1	32.42486912619363	44.3840579710145	7.989130434782609	iNEXT	9.820500000000004	-15
Comoros	21	Africa	31.04268292682927	0.1	34.41140873368301	47.822299651567945	10.042682926829269	iNEXT	11.216499999999996	-15
Cabo Verde	23	Africa	28.740469720496897	0.1	24.7010111856617	24.95856400216041	5.740469720496897	iNEXT	6.543500000000002	-15
Samoa	19	Oceania	32.90344827586207	0.1	48.90615605283881	73.17604355716878	13.903448275862068	iNEXT	15.127499999999998	-15
Anguilla	24	North America	36.33108108108108	0.1	40.21810983065461	51.3795045045045	12.33108108108108	iNEXT	14.2115	-15
Eswatini	24	Africa	39.02678157284419	0.1	52.013069404448856	62.61158988685081	15.026781572844191	iNEXT	17.018	-15
Fiji	33	Oceania	39.39501226600446	0.1	26.423831350905267	19.37882504849835	6.395012266004457	iNEXT	7.770000000000003	-15
Bangladesh	27	Asia	40.86704787749564	0.1	44.78236067235956	51.35943658331716	13.867047877495636	iNEXT	15.957999999999998	-15
New Zealand	46	Oceania	48.24983220225222	0.1	10.69857518430944	4.890939570113528	2.2498322022522217	iNEXT	2.5619999999999976	-15
Saint Lucia	32	North America	57.302285327924274	0.1	70.59891922102628	79.06964164976335	25.30228532792427	iNEXT	30.3365	-15
Dominica	34	North America	62.05694570022102	0.1	75.6996278240425	82.52042853006184	28.05694570022102	iNEXT	30.929500000000004	-15
Bahamas	48	North America	62.73483304400385	0.1	43.049678581705194	30.697568841674695	14.73483304400385	iNEXT	17.596000000000004	-15
Gambia	53	Africa	77.66318189640337	0.1	58.47768093273618	46.534305464912016	24.663181896403373	iNEXT	27.967	-15
SV & Grenadines	48	North America	70.750383405523	0.1	60.21528281039096	47.396632094839575	22.750383405522996	iNEXT	26.9405	-15
Rwanda	51	Africa	75.47729338996945	0.1	57.11115669658962	47.99469292150871	24.477293389969446	iNEXT	28.442000000000007	-15
Brunei Darussalam	49	Asia	81.83322985651213	0.1	74.28636376979335	67.00659154390232	32.83322985651213	iNEXT	37.4315	-15
Andorra	55	Europe	75.80627269060105	0.1	45.72877650552064	37.829586710183726	20.806272690601048	iNEXT	25.23150000000001	-15
Bhutan	60	Asia	82.34375362860385	0.1	52.38615027503252	37.239589381006425	22.34375362860385	iNEXT	26.069000000000003	-15
Haiti	50	North America	78.49407213095535	0.1	63.02885444869564	56.9881442619107	28.494072130955345	iNEXT	34.9735	-15
Isle of Man	66	Europe	74.16393487028782	0.1	23.496910416765417	12.369598288314876	8.163934870287818	iNEXT	9.021	-15
Jamaica	53	North America	81.42987448170375	0.1	71.10665268011763	53.64127260698821	28.42987448170375	iNEXT	33.13849999999999	-15
Puerto Rico	71	North America	88.99351172733252	0.1	43.8210054878691	25.342974263848618	17.993511727332518	iNEXT	20.12100000000001	-15
Solomon Islands	46	Oceania	101.00217757405426	0.1	144.0828727734098	119.56995124794403	55.00217757405426	iNEXT	61.757000000000005	-15
Burkina Faso	69	Africa	86.99951662279909	0.1	49.57936033686414	26.086255975071147	17.999516622799092	iNEXT	20.001499999999993	-15
Dominican Republic	71	North America	87.31781593159316	0.1	39.607292297067644	22.982839340272054	16.31781593159316	iNEXT	19.408500000000004	-15
Greenland	61	North America	93.20449651041584	0.1	67.89037262847108	52.79425657445223	32.20449651041585	iNEXT	35.58850000000001	-15
Cambodia	70	Asia	94.44248546315076	0.1	55.77042190803196	34.91783637592967	24.442485463150778	iNEXT	29.3985	-15
Niger	59	Africa	101.72	3.770137830762323	81.86300474370233	72.40677966101694	42.72	iNEXT	42.72	-15
CAR	89	Africa	117.27722403540182	2.1181324814355946	55.52733626221391	31.772161837530135	28.277224035401815	iNEXT	34.170500000000004	-15
New Caledonia	88	Oceania	112.37167666646464	0.1	52.79732516682702	27.695087120982564	24.37167666646465	iNEXT	29.55850000000001	-15
Mali	61	Africa	106.8407894736842	3.7721379987734167	91.38408448079903	75.148835202761	45.84078947368421	iNEXT	45.840999999999994	-15
Ireland	110	Europe	123.49962689629814	0.1	43.48212120243471	12.272388087543762	13.49962689629814	iNEXT	16	-15
Yemen	91	Asia	131.0522198942811	8.436906245717282	71.5802464693983	44.01342845525396	40.05221989428111	iNEXT	47.3425	-15
Malta	99	Europe	132.95047715100253	3.361021676632646	63.80778049972025	34.293411263638916	33.95047715100253	iNEXT	40.60300000000001	-15
Togo	75	Africa	143.70535714285717	14.111176423946944	117.83451671292059	91.60714285714288	68.70535714285717	iNEXT	68.70500000000001	-15
Sierra Leone	87	Africa	139.76794108851675	13.251895702495105	93.5890514935258	60.65280584886983	52.76794108851675	iNEXT	64.3485	-15
Uruguay	87	South America	145.2888267985419	8.934000400287559	107.1712386631512	66.99865149257688	58.28882679854189	iNEXT	70.73349999999999	-15
Somalia	75	Africa	134.4640186915888	14.346717182963474	101.88822799752688	79.28535825545173	59.46401869158879	iNEXT	59.464	-15
Hong Kong	42	Asia	62.24181156490093	0.1	58.306910378297616	48.194789440240314	20.241811564900928	iNEXT	20.964	-15
Ghana	101	Africa	142.48771879686308	8.828362377586487	73.38409538318467	41.07694930382484	41.48771879686308	iNEXT	50.322	-15
Cuba	111	North America	135.01635724523925	0.1	49.6751195411326	21.636357878593927	24.01635724523925	iNEXT	28.567499999999995	-15
UAE	106	Asia	136.12637892065328	1.4114220080728614	59.41692347855002	28.42111218929555	30.12637892065328	iNEXT	32.875999999999976	-15
Oman	111	Asia	144.39140771945264	4.7208925280583	63.63129182614716	30.08234929680418	33.391407719452644	iNEXT	39.38550000000001	-15
Lesotho	114	Africa	138.98202708625345	0.1	50.982274247760756	21.914058847590745	24.982027086253453	iNEXT	27.990999999999985	-15
Singapore	119	Asia	147.07599612681577	0.4634075087505636	55.767571414841285	23.593274056147703	28.075996126815767	iNEXT	33.454999999999984	-15
Iraq	107	Asia	157.49581010687822	16.134544711591317	87.72718439287061	47.19234589427872	50.495810106878224	iNEXT	62.46350000000001	-15
Guernsey	112	Europe	158.45584286621016	11.007901855958835	81.51916945703425	41.47843113054479	46.45584286621016	iNEXT	55.212500000000006	-15
Saudi Arabia	122	Asia	160.30633840362668	7.561106081565214	69.91718828512381	31.398638035759575	38.30633840362668	iNEXT	45.99350000000001	-15
Moldova	114	Europe	182.82093972204265	26.62443597602146	110.45542444293929	60.369245370212845	68.82093972204265	iNEXT	83.20349999999999	-15
Cyprus	142	Europe	152.07259352777493	0.1	27.547568816413076	7.093375723785167	10.072593527774927	iNEXT	12.590000000000003	-15
Burundi	87	Africa	168.94256756756755	26.093112062480003	135.23510574237295	94.18685927306616	81.94256756756755	iNEXT	81.94300000000001	-15
Lao	118	Asia	166.11326513213982	12.273143650055488	83.80323608418485	40.77395350181341	48.113265132139816	iNEXT	57.82600000000002	-15
Rep. Congo	119	Africa	175.50960610589905	17.238301657874814	98.67790237758345	47.487063954537014	56.50960610589905	iNEXT	68.20600000000002	-15
Vietnam	118	Asia	172.74284551859532	15.404939481389675	93.75285722323375	46.39224196491129	54.74284551859532	iNEXT	66.46300000000002	-15
Trinidad and Tobago	126	North America	171.61069477703796	8.314829006681578	82.8415522612855	36.19896410876029	45.61069477703796	iNEXT	55.795000000000016	-15
Liberia	110	Africa	190.89548545966227	31.691362760189378	131.3104735556609	73.5413504178748	80.89548545966227	iNEXT	98.393	-15
Jersey	120	Europe	180.04830595676788	18.051436106574272	100.86874741929711	50.04025496397324	60.04830595676788	iNEXT	69.44749999999999	-15
Sri Lanka	142	Asia	197.11325984962735	13.775887018879644	95.67197561033777	38.812154823681254	55.11325984962738	iNEXT	64.73949999999999	-15
Suriname	148	South America	199.97956983165665	15.640883742131706	88.56611870460321	35.12133096733556	51.97956983165665	iNEXT	64.482	-15
Belize	163	North America	198.73404374585124	6.011553307039719	65.296248276368	21.922726224448617	35.73404374585124	iNEXT	43.62700000000001	-15
Senegal	143	Africa	220.02475061483895	33.210359424166455	122.32284529017483	53.86346196841887	77.02475061483898	iNEXT	90.841	-15
Botswana	154	Africa	207.95277869162464	18.22039729755693	89.14397412588977	35.034271877678314	53.952778691624616	iNEXT	65.61599999999999	-15
Nicaragua	180	North America	224.0117752791887	12.519472973351753	74.94815567213689	24.450986266215935	44.0117752791887	iNEXT	54.93899999999999	-15
Gabon	175	Africa	229.21161191313576	19.082281040800012	89.73636782449296	30.97806395036329	54.211611913135755	iNEXT	65.2825	-15
Benin	47	Africa	255.68622329528827	0.1	536.2287287071858	444.0132410538048	208.68622329528827	iNEXT	221.355	-15
Nigeria	185	Africa	248.989843024032	25.105980124473717	101.3269783673332	34.589104337314595	63.989843024031984	iNEXT	76.875	-15
Taiwan	176	Asia	243.62049239504043	24.552182970152586	110.83322553644518	38.42073431536388	67.62049239504043	iNEXT	77.589	-15
Sudan	154	Africa	268.8544188364863	57.60537097309475	171.0587690728933	74.58079145226381	114.85441883648627	iNEXT	136.14700000000005	-15
Nepal	190	Asia	264.46072797452706	31.391089312924066	116.98451780944902	39.189856828698446	74.46072797452706	iNEXT	91.38599999999995	-15
Finland	263	Europe	275.89278678081155	0.1	33.96934580936875	4.9022002968865275	12.892786780811548	iNEXT	15	-15
Republic of Korea	226	Asia	286.0666249945924	23.510619562076926	96.06959661389328	26.57815265247452	60.066624994592416	iNEXT	71.70000000000005	-15
Madagascar	226	Africa	286.25131672981036	24.770904131399732	96.31280023547407	26.65987465920811	60.251316729810355	iNEXT	74.64550000000003	-15
Norway	251	Europe	289.4238271163823	0.1	78.8169585406659	15.308297655929204	38.42382711638231	iNEXT	40.5	-15
United Kingdom	263	Europe	291.53328307702736	0.1	68.5772989370389	10.849157063508509	28.533283077027363	iNEXT	32.019499999999994	-15
French Guiana	208	South America	293.75977424749163	41.514611375003994	130.554814335883	41.230660695909435	85.75977424749163	iNEXT	102.6565	-15
Estonia	299	Europe	307.84238978324294	0.1	24.16030888817238	2.95732099774011	8.842389783242936	iNEXT	11.009999999999993	-15
Montenegro	205	Europe	318.83783677368865	58.68795351263333	166.7413115919968	55.53065208472616	113.83783677368864	iNEXT	133.48900000000003	-15
Ethiopia	220	Africa	324.69772908635	50.802392514732105	158.4216523622262	47.58987685743183	104.69772908635002	iNEXT	124.26599999999996	-15
Sweden	309	Europe	318.73971612138666	0.1	30.537315696250175	3.152011689769152	9.739716121386664	iNEXT	10.527500000000032	-15
Myanmar	215	Asia	326.1877237731698	58.52641901789514	162.83047840749572	51.715220359613866	111.1877237731698	iNEXT	132.613	-15
Zambia	227	Africa	323.8226996344366	49.6218630312145	145.82882327758944	42.65317164512625	96.82269963443662	iNEXT	117.14499999999998	-15
Angola	188	Africa	331.45895736034777	72.43110967761606	213.7350200654613	76.30795604273817	143.45895736034777	iNEXT	170.99149999999997	-15
Mozambique	219	Africa	327.3873870096095	57.16688974807147	161.7095688561884	49.491957538634466	108.38738700960948	iNEXT	130.4015	-15
Macedonia	31	Europe	102.438202247191	0.1	159.23366813225044	230.44581370061616	71.43820224719101	iNEXT	89.438	-15
Denmark	298	Europe	340.2013796205332	13.116415466316596	70.9604229109002	14.16153678541383	42.2013796205332	iNEXT	51.400499999999965	-15
Albania	249	Europe	347.3084185914155	50.01589093819848	147.09910524925954	39.48129260699418	98.30841859141547	iNEXT	117.78949999999998	-15
Papua New Guinea	254	Oceania	368.5425214912124	62.542330548963946	166.3438528129492	45.09548090205211	114.54252149121236	iNEXT	134.3075	-15
Uganda	235	Africa	341.55910247643044	58.325115529224604	156.32034079340877	45.3442989261406	106.55910247643044	iNEXT	129.221	-15
Malawi	250	Africa	360.2972602802023	59.86261150782593	161.25067032471998	44.118904112080926	110.2972602802023	iNEXT	131.6035	-15
Thailand	285	Asia	355.251898208257	29.418890216134173	110.51969127198822	24.649788845002465	70.25189820825699	iNEXT	83.04150000000004	-15
Honduras	231	North America	346.8977893719024	58.55800080823951	174.07240048848257	50.17220319129974	115.89778937190238	iNEXT	138.7505	-15
Bosnia and Herzegovina	244	Europe	363.9102696924066	65.82027720538065	176.001687384123	49.14355315262564	119.9102696924066	iNEXT	145.1205	-15
Cameroon	261	Africa	389.1354782877588	69.81606627647295	186.0823350117957	49.09405298381564	128.1354782877588	iNEXT	152.1775	-15
Malaysia	294	Asia	410.25359211657286	64.97113648318407	167.6721673112138	39.54203813488873	116.25359211657286	iNEXT	141.892	-15
Luxembourg	353	Europe	401.3431920401716	16.715562355194606	78.67027363723918	13.694955252173258	48.34319204017163	iNEXT	58.35450000000003	-15
Netherlands	386	Europe	418.1739113061397	5.22426528466201	59.20188964711042	8.335210182937725	32.173911306139644	iNEXT	39.48750000000001	-15
Guyana	260	South America	396.65828482141825	77.2612632079501	192.49985640144502	52.56087877746856	136.65828482141825	iNEXT	158.78200000000004	-15
Belarus	333	Europe	421.08423340227193	45.26629128913112	130.88070999053048	26.45172174242401	88.08423340227193	iNEXT	109.14200000000004	-15
Philippines	247	Asia	415.2972742183158	98.94154821736765	239.87110195119817	68.13654826652463	168.2972742183158	iNEXT	200.988	-15
Latvia	297	Europe	428.01173310364106	76.0182238219445	188.17046805117678	44.111694647690605	131.01173310364106	iNEXT	159.20050000000003	-15
Libya	287	Africa	432.2149434865913	89.5614712831889	201.46862189239602	50.597541284526606	145.21494348659132	iNEXT	176.5455	-15
Afghanistan	305	Asia	442.01391548002863	81.83618780202937	192.83520355428612	44.92259523935365	137.01391548002863	iNEXT	167.925	-15
Belgium	423	Europe	454.9999244202546	4.359569821788796	58.87806662207254	7.564993952778876	31.999924420254615	iNEXT	39.78499999999997	-15
Pakistan	354	Asia	465.23307617845273	61.81320413338142	160.22263453426024	31.421772931766313	111.23307617845272	iNEXT	136.39	-15
Lithuania	334	Europe	478.1683278941939	84.67600831047895	204.0283279541402	43.16417002820177	144.1683278941939	iNEXT	177.2305	-15
Japan	414	Asia	487.122509241112	32.81008069113864	111.62304917127392	17.662441845679243	73.12250924111203	iNEXT	89.27800000000002	-15
Mongolia	364	Asia	510.1441823678206	90.14978589369593	201.47600420654658	40.14950065050016	146.14418236782058	iNEXT	176.37349999999992	-15
Guatemala	382	North America	490.81376953828	60.25565172801305	157.74640554632265	28.485279983842936	108.81376953827998	iNEXT	131.90300000000002	-15
Venezuela	383	South America	500.2598655376421	65.76540951415421	169.25714607139116	30.61615288189088	117.25986553764204	iNEXT	145.67200000000005	-15
Palestine	357	Asia	517.461448079286	97.00496716648746	224.57934056993565	44.94718433593445	160.461448079286	iNEXT	193.54950000000008	-15
Liechtenstein	406	Europe	524.047266517259	67.54766534359158	167.9257251228246	29.075681408191876	118.047266517259	iNEXT	143.71749999999997	-15
Kenya	402	Africa	545.8709367668577	86.81387018606239	199.71547153790561	35.788790240511844	143.87093676685765	iNEXT	173.58899999999994	-15
Chile	502	South America	558.5124649533499	22.736471976719372	90.98923307022596	11.257463138117508	56.51246495334988	iNEXT	70.26199999999994	-15
Namibia	419	Africa	563.7536141800771	87.3739102240113	198.94911205959806	34.547401952285696	144.75361418007708	iNEXT	172.5219999999999	-15
Kyrgyzstan	430	Asia	614.6903489690758	118.56136271990613	250.89448629613526	42.9512439462967	184.6903489690758	iNEXT	219.13149999999996	-15
Tanzania	416	Africa	622.9244761401038	133.5397644543691	279.7034713970595	49.74146061060188	206.92447614010385	iNEXT	237.42049999999995	-15
Poland	517	Europe	637.1348856125834	71.04933955798947	169.99006792716136	23.23692178193102	120.1348856125834	iNEXT	149.0095	-15
Syria	486	Asia	686.2202329975024	134.21751106016404	267.39756650803633	41.19757880607047	200.2202329975024	iNEXT	245.6535	-15
Georgia	465	Asia	666.7721759742527	135.33790479820414	269.7388499241375	43.391865800914566	201.77217597425272	iNEXT	246.0055	-15
Panama	480	North America	634.2751027307555	94.58945690312294	214.47959590201856	32.140646402240726	154.27510273075552	iNEXT	187.04500000000007	-15
Egypt	490	Africa	666.1614689103806	112.32540337691648	238.9391554139538	35.95132018579194	176.16146891038056	iNEXT	215.73900000000003	-15
Zimbabwe	475	Africa	651.7119053585541	113.42563851918408	237.58776163599703	37.20250639127454	176.71190535855408	iNEXT	204.394	-15
Indonesia	482	Asia	667.7430343014046	121.38554633026047	250.4510486384122	38.53589923265655	185.74303430140455	iNEXT	226.0625	-15
Switzerland	650	Europe	680.4199276595403	4.106013989497001	57.97995422228155	4.679988870698515	30.41992765954035	iNEXT	37.311500000000024	-15
Jordan	411	Asia	675.6680169980481	188.21282413789004	340.8688488647192	64.39611119173918	264.6680169980481	iNEXT	317.83450000000005	-15
Costa Rica	588	North America	684.0254412387314	49.96476179152455	140.5916961519165	16.33085735352575	96.02544123873145	iNEXT	113.46299999999997	-15
Germany	639	Europe	717.7653088518449	36.648567804520894	117.4991345261833	12.326339413434262	78.7653088518449	iNEXT	96.509	-15
Paraguay	533	South America	730.5126259313923	132.52254970606623	257.76073139772336	37.05677784829125	197.5126259313923	iNEXT	238.966	-15
Ecuador	566	South America	744.5680390250378	116.020628781391	242.42635530430368	31.54912350265686	178.56803902503782	iNEXT	211.2645	-15
Czechia	609	Europe	749.2553037523917	87.27307843934375	194.21851399070033	23.030427545548715	140.25530375239168	iNEXT	173.2165	-15
Armenia	536	Asia	807.478137027438	189.28128575499545	350.81786408029495	50.64890616183546	271.47813702743804	iNEXT	314.88300000000004	-15
Chad	679	Africa	773.4632128154315	51.42484513763236	137.08923549684732	13.912107925689464	94.46321281543146	iNEXT	117.45350000000008	-15
Lebanon	570	Asia	801.0271807880265	160.19945884896504	300.1787110434011	40.53108434877657	231.0271807880265	iNEXT	280.68000000000006	-15
Uzbekistan	565	Asia	835.9761217915308	190.56822015413513	349.15320090071475	47.96037553832405	270.9761217915308	iNEXT	329.49649999999997	-15
Serbia	594	Europe	859.8033753887678	185.97207044109382	347.7392355343976	44.74804299474204	265.8033753887678	iNEXT	319.70399999999995	-15
Tajikistan	578	Asia	865.0780847234544	208.98337214985213	366.645888502272	49.667488706479986	287.07808472345437	iNEXT	343.629	-15
Slovenia	594	Europe	880.0412648861786	202.70713081140855	370.7262426235036	48.15509509868328	286.0412648861786	iNEXT	345.92499999999995	-15
Austria	735	Europe	899.962555831713	107.22394898323773	223.164620993266	22.443885147171837	164.96255583171296	iNEXT	199.8695	-15
Azerbaijan	583	Asia	917.3715262394952	248.42137059338904	421.255493443811	57.353606559090096	334.3715262394953	iNEXT	407.69450000000006	-15
Slovakia	641	Europe	938.060708365844	211.1315258629262	381.25774576140475	46.34332423804119	297.060708365844	iNEXT	352.6405	-15
Bolivia	696	South America	974.3209172553904	198.37513177232086	357.56872486647376	39.988637536694014	278.3209172553903	iNEXT	333.7635	-15
Hungary	727	Europe	997.7916580521874	195.50321391625323	352.2854678629485	37.247820915018906	270.79165805218736	iNEXT	333.74800000000005	-15
Turkmenistan	601	Asia	1005.349303919633	306.30395495457685	505.21551717943294	67.2794182894564	404.34930391963303	iNEXT	488.9524999999999	-15
Croatia	733	Europe	1014.987119864639	202.04082543200877	362.1548522754051	38.47027556134229	281.987119864639	iNEXT	344.4515000000001	-15
Tunisia	686	Africa	1002.5638642210606	234.41035521871436	398.5928085709486	46.1463358922829	316.5638642210606	iNEXT	384.53650000000016	-15
India	792	Asia	1066.896015406231	196.40668051191722	351.61779803175295	34.70909285432211	274.8960154062311	iNEXT	333.78	-15
Romania	728	Europe	1029.9101778775366	220.01495407015523	385.5333837493515	41.47117827988141	301.9101778775366	iNEXT	365.645	-15
Colombia	814	South America	1033.2560487699357	152.95661494917636	288.3097039971699	26.935632527019116	219.2560487699357	iNEXT	266.56950000000006	-15
Portugal	763	Europe	1040.439727695601	198.25023826362678	353.6979416074762	36.36169432445624	277.43972769560105	iNEXT	341.4000000000001	-15
Bulgaria	749	Europe	1082.5497764962531	243.34861630791318	420.2674512798185	44.532680440087226	333.54977649625334	iNEXT	401.23799999999983	-15
Ukraine	827	Europe	1058.0793838832888	163.80234197592802	296.8846421706494	27.941884387338423	231.07938388328876	iNEXT	286.8744999999999	-15
DRC	769	Africa	1098.1302164519134	239.96530240487778	417.5789119959361	42.799768069169495	329.1302164519134	iNEXT	394.5915	-15
Canada	920	North America	1127.3273605178229	141.38825471505515	273.37427537478425	22.535582664980748	207.32736051782285	iNEXT	250.019	-15
France	1003	Europe	1147.2285848310544	91.41368396924281	196.50557238202782	14.379719325130049	144.22858483105438	iNEXT	174.17100000000005	-15
Kazakhstan	826	Asia	1228.8084677303518	306.63378097522536	503.2100289544974	48.76615832086584	402.8084677303518	iNEXT	482.0445	-15
Peru	859	South America	1218.171016313082	264.4127715494558	451.71084777275155	41.812691072535735	359.17101631308196	iNEXT	429.4849999999999	-15
Italy	1045	Europe	1254.4491108165207	146.2185385106509	274.32238879679016	20.04297711162877	209.44911081652072	iNEXT	260.4375	-15
Algeria	858	Africa	1265.3798394292658	314.4023900428824	504.0058915134648	47.480167765648694	407.37983942926576	iNEXT	492.3755000000001	-15
Morocco	987	Africa	1368.1051636453371	289.3475360686284	471.0744548482919	38.612478586153706	381.10516364533714	iNEXT	463.6505	-15
Spain	1167	Europe	1463.1470986575996	219.33504248064082	371.8238306087551	25.376786517360728	296.1470986575996	iNEXT	359.56600000000003	-15
Iran	1112	Asia	1522.5507664815852	319.9807129794665	504.19319173693566	36.9200329569771	410.5507664815853	iNEXT	499.19799999999987	-15
South Africa	1240	Africa	1505.1797521105657	194.00337831323031	337.54068505916075	21.385463879884313	265.17975211056546	iNEXT	321.0799999999999	-15
Greece	1191	Europe	1555.770886451663	277.4443394223904	450.5296038687188	30.62727845941755	364.77088645166305	iNEXT	446.0764999999999	-15
Israel	1064	Asia	1521.9159121871085	359.8476236010597	559.9191596389182	43.03720979202148	457.91591218710846	iNEXT	553.0100000000002	-15
Argentina	1277	South America	1620.6053906682032	258.7715450779317	429.1121830293905	26.9072349779329	343.6053906682032	iNEXT	412.7824999999998	-15
Russian Federation	1255	Europe	1654.3387531155686	307.28681662552276	489.3556821100683	31.81982096538396	399.3387531155686	iNEXT	488.9414999999999	-15
Australia	1615	Oceania	1828.8956963765584	150.83480595599895	278.63618965912156	13.244315565111965	213.89569637655836	iNEXT	254.932	-15
China	1367	Asia	1890.5731373108792	416.8328470583192	631.9876836723352	38.30088787936206	523.5731373108792	iNEXT	636.6195	-15
Turkey	1824	Asia	2522.798975770646	580.8923615517583	824.0808788545564	38.31134735584683	698.7989757706459	iNEXT	843.4760000000001	-15
Brazil	2072	South America	2575.697462076858	402.03670448578487	604.4675627825718	24.309723073207422	503.69746207685785	iNEXT	620.7204999999999	-15
Mexico	2265	North America	2656.262814679787	305.8840761133365	476.2430111150943	17.274296453853722	391.26281467978697	iNEXT	473.7169999999997	-15
USA	3703	North America	4140.720044212665	344.9697903947358	530.5838630043108	11.82068712429558	437.720044212665	iNEXT	529.2375000000002	-15
