# Supplementary material for: Estimating global bee species richness and taxonomic gaps
Source: Nat Commun. 2026 Feb 24;17:1762. doi: 10.1038/s41467-026-69029-4 (PMC12932799; doi:10.1038/s41467-026-69029-4)
Supplement: Supplementary file 4 — Source Data [file 41467_2026_69029_MOESM4_ESM.zip › FigTables/Fig_S13/FigS13.csv]

name	iChao_est	iChao_lower	iChao_upper	observedRichness	source	iChao_increasePercent	iChao_increase
USA	4232.2375	4149.981	4329.630999999999	3703	Literature	NA	NA
USA	4148.642	4075.127	4236.700000000001	NA	Country	12.034620577909806	445.6419999999998
USA	4132.3285	4060.9515	4217.940500000001	NA	Global	11.594072373751008	429.3284999999996
Mexico	2738.7169999999996	2671.548	2816.3824999999997	2265	Literature	NA	NA
Brazil	2692.7205	2612.548	2783.9915	2072	Literature	NA	NA
Turkey	2667.476	2568.6365	2784.085	1824	Literature	NA	NA
Mexico	2644.655	2588.7065	2708.6035	NA	Country	16.761810154525403	379.6550000000002
Mexico	2637.0815	2582.242	2701.401	NA	Global	16.427439293598244	372.08150000000023
Brazil	2514.9885	2453.0240000000003	2587.043	NA	Country	21.37975386100386	442.98849999999993
Brazil	2496.9955	2437.3050000000003	2566.4415	NA	Global	20.511365830115835	424.9955
Turkey	2378.999	2304.053	2465.6525	NA	Country	30.427576754385942	554.9989999999998
Turkey	2353.6865	2284.2355	2433.6220000000003	NA	Global	29.03983004385964	529.6864999999998
China	2003.6195	1915.4125	2105.6800000000003	1367	Literature	NA	NA
Australia	1869.932	1819.488	1931.8455	1615	Literature	NA	NA
Australia	1819.7485	1777.602	1873.3195	NA	Country	12.677925696594428	204.74849999999992
Australia	1817.71	1774.9895	1871.061	NA	Global	12.551702786377716	202.71000000000004
China	1747.2655	1690.76	1813.632	NA	Country	27.817520117044616	380.2655
China	1746.4565	1689.276	1813.783	NA	Global	27.758339429407464	379.4565
Russia	1743.9415	1669.8995	1829.324	1255	Literature	NA	NA
Argentina	1689.7824999999998	1623.5325	1771.7530000000002	1277	Literature	NA	NA
Greece	1637.0765	1579.1945	1709.2325	1191	Literature	NA	NA
Israel	1617.0100000000002	1531.416	1716.0895	1064	Literature	NA	NA
Iran	1611.198	1534.652	1701.492	1112	Literature	NA	NA
Argentina	1579.9744999999998	1528.37	1642.1725	NA	Country	23.725489428347668	302.9744999999998
Argentina	1568.2869999999998	1517.5095	1629.8195	NA	Global	22.81025841816757	291.2869999999998
South Africa	1561.08	1502.4385000000002	1635.036	1240	Literature	NA	NA
Russia	1545.252	1498.4830000000002	1601.0524999999998	NA	Country	23.127649402390425	290.25199999999995
Russia	1534.652	1488.7725	1589.548	NA	Global	22.283027888446227	279.65200000000004
Spain	1526.566	1465.949	1598.786	1167	Literature	NA	NA
South Africa	1505.555	1451.595	1571.638	NA	Country	21.41572580645161	265.55500000000006
South Africa	1493.617	1443.7635	1555.6695	NA	Global	20.452983870967746	253.61699999999996
Greece	1489.035	1443.2620000000002	1543.1175	NA	Country	25.023929471032737	298.03499999999985
Greece	1478.235	1433.0680000000002	1531.83	NA	Global	24.11712846347609	287.2350000000001
Israel	1459.4825	1394.2530000000002	1537.6055	NA	Country	37.169407894736835	395.4825000000001
Morocco	1450.6505	1381.8545	1534.908	987	Literature	NA	NA
Israel	1448.177	1386.8290000000002	1521.1875	NA	Global	36.106860902255654	384.17700000000013
Spain	1439.2225	1389.8629999999998	1499.515	NA	Country	23.32669237360754	272.22249999999985
Spain	1428.108	1380.813	1484.544	NA	Global	22.37429305912595	261.10799999999995
Iran	1422.9205000000002	1367.581	1492.118	NA	Country	27.960476618705044	310.9205000000002
Iran	1408.6765	1351.798	1479.047	NA	Global	26.679541366906463	296.67650000000003
Algeria	1350.3755	1271.1485	1442.359	858	Literature	NA	NA
Kazakhstan	1308.0445	1226.888	1405.24	826	Literature	NA	NA
Italy	1305.4375	1264.6185	1353.7355	1045	Literature	NA	NA
Morocco	1289.1045	1235.4915	1354.3645	NA	Global	30.608358662613977	302.1044999999999
Peru	1288.485	1209.7335	1384.2875	859	Literature	NA	NA
Morocco	1288.19	1235.0435	1352.7765	NA	Country	30.515704154002023	301.19000000000005
Italy	1223.6945	1191.9295	1262.327	NA	Country	17.099952153110042	178.69450000000006
Italy	1218.55	1187.591	1256.061	NA	Global	16.607655502392337	173.54999999999995
Peru	1193.5745	1126.497	1275.1435	NA	Country	38.949301513387645	334.57449999999994
Peru	1184.3315	1122.6195	1263.074	NA	Global	37.873282887078005	325.3315
France	1177.171	1135.3305	1233.956	1003	Literature	NA	NA
Canada	1170.019	1119.344	1233.0285	920	Literature	NA	NA
Algeria	1163.79	1103.9740000000002	1238.202	NA	Country	35.63986013986013	305.78999999999996
Algeria	1148.8335000000002	1089.5755	1223.2065	NA	Global	33.89667832167835	290.8335000000002
France	1140.086	1104.1255	1188.5515	NA	Global	13.667597208374872	137.086
France	1139.5500000000002	1104.6065	1186.514	NA	Country	13.61415752741777	136.55000000000018
Kazakhstan	1115.577	1061.0455	1183.405	NA	Global	35.05774818401937	289.577
Kazakhstan	1112.602	1058.101	1179.915	NA	Country	34.69757869249395	286.6020000000001
Canada	1105.452	1064.606	1156.7875	NA	Global	20.157826086956533	185.452
Canada	1099.1125	1061.6805	1146.4540000000002	NA	Country	19.46874999999999	179.11249999999995
