# Supplementary material for: Estimating global bee species richness and taxonomic gaps
Source: Nat Commun. 2026 Feb 24;17:1762. doi: 10.1038/s41467-026-69029-4 (PMC12932799; doi:10.1038/s41467-026-69029-4)
Supplement: Supplementary file 4 — Source Data [file 41467_2026_69029_MOESM4_ESM.zip › FigTables/Fig1/Fig1d_validNames.csv]

year	n	cumulative
1758	30	30
1761	6	36
1763	5	41
1766	1	42
1767	5	47
1770	4	51
1771	4	55
1772	1	56
1773	7	63
1775	30	93
1776	2	95
1777	3	98
1778	3	101
1781	16	117
1785	3	120
1787	13	133
1789	11	144
1790	8	152
1791	4	156
1792	4	160
1793	31	191
1794	3	194
1798	23	217
1799	9	226
1801	3	229
1802	69	298
1804	38	336
1805	4	340
1806	9	349
1807	8	357
1808	7	364
1809	18	382
1810	2	384
1811	14	398
1812	4	402
1817	5	407
1823	2	409
1824	9	418
1825	7	425
1828	10	435
1831	4	439
1832	37	476
1833	5	481
1834	4	485
1835	17	502
1836	27	529
1837	30	559
1838	33	592
1839	10	602
1840	18	620
1841	152	772
1842	8	780
1843	3	783
1844	3	786
1845	36	822
1846	8	830
1847	5	835
1848	25	860
1849	9	869
1850	3	872
1851	52	924
1852	73	997
1853	278	1275
1854	182	1457
1855	1	1458
1856	2	1460
1857	43	1503
1858	10	1513
1859	10	1523
1860	23	1546
1861	29	1575
1862	20	1595
1863	51	1646
1864	30	1676
1865	44	1720
1866	7	1727
1867	8	1735
1868	55	1790
1869	60	1850
1870	37	1887
1871	63	1950
1872	93	2043
1873	40	2083
1874	81	2164
1875	167	2331
1876	154	2485
1877	55	2540
1878	242	2782
1879	305	3087
1880	39	3126
1881	10	3136
1882	54	3190
1883	30	3220
1884	43	3263
1885	2	3265
1886	50	3315
1887	41	3356
1888	42	3398
1889	15	3413
1890	77	3490
1891	60	3550
1892	30	3580
1893	95	3675
1894	82	3757
1895	252	4009
1896	174	4183
1897	200	4383
1898	119	4502
1899	219	4721
1900	163	4884
1901	115	4999
1902	168	5167
1903	378	5545
1904	294	5839
1905	269	6108
1906	205	6313
1907	153	6466
1908	237	6703
1909	331	7034
1910	380	7414
1911	292	7706
1912	234	7940
1913	230	8170
1914	249	8419
1915	130	8549
1916	189	8738
1917	161	8899
1918	100	8999
1919	141	9140
1920	78	9218
1921	139	9357
1922	174	9531
1923	108	9639
1924	159	9798
1925	173	9971
1926	170	10141
1927	79	10220
1928	94	10314
1929	152	10466
1930	212	10678
1931	153	10831
1932	81	10912
1933	110	11022
1934	125	11147
1935	181	11328
1936	227	11555
1937	244	11799
1938	85	11884
1939	148	12032
1940	68	12100
1941	58	12158
1942	42	12200
1943	62	12262
1944	46	12308
1945	83	12391
1946	86	12477
1947	74	12551
1948	52	12603
1949	75	12678
1950	59	12737
1951	92	12829
1952	34	12863
1953	43	12906
1954	130	13036
1955	50	13086
1956	90	13176
1957	63	13239
1958	83	13322
1959	25	13347
1960	125	13472
1961	75	13547
1962	162	13709
1963	33	13742
1964	142	13884
1965	200	14084
1966	32	14116
1967	126	14242
1968	237	14479
1969	103	14582
1970	49	14631
1971	67	14698
1972	117	14815
1973	80	14895
1974	118	15013
1975	194	15207
1976	87	15294
1977	130	15424
1978	107	15531
1979	82	15613
1980	228	15841
1981	85	15926
1982	128	16054
1983	124	16178
1984	106	16284
1985	51	16335
1986	123	16458
1987	82	16540
1988	108	16648
1989	142	16790
1990	83	16873
1991	114	16987
1992	99	17086
1993	148	17234
1994	91	17325
1995	147	17472
1996	62	17534
1997	84	17618
1998	137	17755
1999	149	17904
2000	106	18010
2001	153	18163
2002	124	18287
2003	122	18409
2004	114	18523
2005	131	18654
2006	98	18752
2007	149	18901
2008	115	19016
2009	199	19215
2010	130	19345
2011	105	19450
2012	144	19594
2013	161	19755
2014	128	19883
2015	90	19973
2016	87	20060
2017	85	20145
2018	154	20299
2019	130	20429
2020	164	20593
2021	61	20654
2022	186	20840
2023	50	20890
2024	44	20934
