# Supplementary material for: Estimating global bee species richness and taxonomic gaps
Source: Nat Commun. 2026 Feb 24;17:1762. doi: 10.1038/s41467-026-69029-4 (PMC12932799; doi:10.1038/s41467-026-69029-4)
Supplement: Supplementary file 4 — Source Data [file 41467_2026_69029_MOESM4_ESM.zip › FigTables/Fig1/Fig1d_firstOccurrence.csv]

scientificName	year	n	cumulative
Xylocopa artifex Smith, 1874	1700	1	1
Centris nigrocaerulea Smith, 1874	1700	1	2
Melissodes trinodis Robertson, 1901	1700	1	3
Agapostemon sericeus (Forster, 1771)	1700	1	4
Protandrena aestivalis (Provancher, 1882)	1700	1	5
Andrena rehni Viereck, 1907	1700	1	6
Andrena platyparia Robertson, 1895	1700	1	7
Stenotritus nitidus (Smith, 1879)	1700	1	8
Panurginus potentillae (Crawford, 1916)	1700	1	9
Andrena frigida Smith, 1853	1700	1	10
Andrena carlini Cockerell, 1901	1700	1	11
Andrena bisalicis Viereck, 1908	1700	1	12
Andrena personata Robertson, 1897	1700	1	13
Andrena forbesii Robertson, 1891	1700	1	14
Andrena algida Smith, 1853	1700	1	15
Andrena simplex Smith, 1853	1700	1	16
Andrena crataegi Robertson, 1893	1700	1	17
Andrena carolina Viereck, 1909	1700	1	18
Andrena perplexa Smith, 1853	1700	1	19
Hylaeus mesillae (Cockerell, 1896)	1700	1	20
Coelioxys modestus Smith, 1854	1700	1	21
Hylaeus saniculae (Robertson, 1896)	1700	1	22
Osmia lignaria Say, 1837	1700	1	23
Andrena violae Robertson, 1891	1700	1	24
Hylaeus modestus Say, 1837	1700	1	25
Hylaeus annulatus (Linnaeus, 1758)	1700	1	26
Hylaeus verticalis (Cresson, 1869)	1700	1	27
Colletes inaequalis Say, 1837	1700	1	28
Megachile centuncularis (Linnaeus, 1758)	1700	1	29
Megachile policaris Say, 1831	1700	1	30
Megachile latimanus Say, 1823	1700	1	31
Heriades carinata Cresson, 1864	1700	1	32
Osmia caerulescens (Linnaeus, 1758)	1700	1	33
Coelioxys dolichos Fox, 1890	1700	1	34
Megachile mendica Cresson, 1878	1700	1	35
Megachile brevis Say, 1837	1700	1	36
Megachile campanulae (Robertson, 1903)	1700	1	37
Chelostoma californicum Cresson, 1878	1700	1	38
Lithurgopsis apicalis (Cresson, 1875)	1700	1	39
Hoplitis spoliata (Provancher, 1888)	1700	1	40
Megachile gemula Cresson, 1878	1700	1	41
Megachile petulans Cresson, 1878	1700	1	42
Osmia ribifloris Cockerell, 1900	1700	1	43
Megachile xylocopoides Smith, 1853	1700	1	44
Osmia chalybea Smith, 1853	1700	1	45
Osmia bucephala Cresson, 1864	1700	1	46
Chelostoma philadelphi (Robertson, 1891)	1700	1	47
Hoplitis simplex (Cresson, 1864)	1700	1	48
Lasioglossum melanopterum (Cockerell, 1914)	1700	1	49
Leioproctus nitidulus (Cockerell, 1916)	1700	1	50
Andrena imitatrix Cresson, 1872	1700	1	51
Andrena fenningeri Viereck, 1922	1700	1	52
Colletes aestivalis Patton, 1879	1700	1	53
Colletes consors Cresson, 1868	1700	1	54
Andrena wilkella (Kirby, 1802)	1700	1	55
Osmia pumila Cresson, 1864	1700	1	56
Osmia proxima Cresson, 1864	1700	1	57
Megachile texana Cresson, 1878	1700	1	58
Bombus terrestris (Linnaeus, 1758)	1720	1	59
Nomada signata Jurine, 1807	1738	1	60
Anthophora furcata (Panzer, 1798)	1738	1	61
Nomada sexfasciata Panzer, 1799	1738	1	62
Bombus distinguendus Morawitz, 1869	1738	1	63
Nomada sheppardana (Kirby, 1802)	1738	1	64
Nomada fulvicornis Fabricius, 1793	1738	1	65
Bombus ruderatus (Fabricius, 1775)	1738	1	66
Eucera longicornis (Linnaeus, 1758)	1738	1	67
Bombus muscorum (Linnaeus, 1758)	1738	1	68
Nomada ruficornis (Linnaeus, 1758)	1738	1	69
Bombus jonellus (Kirby, 1802)	1738	1	70
Melecta albifrons (Forster, 1771)	1738	1	71
Anthophora bimaculata (Panzer, 1798)	1738	1	72
Epeolus cruciger (Panzer, 1799)	1738	1	73
Bombus rupestris (Fabricius, 1793)	1738	1	74
Bombus sylvarum (Linnaeus, 1761)	1738	1	75
Nomada lathburiana (Kirby, 1802)	1738	1	76
Anthophora retusa (Linnaeus, 1758)	1738	1	77
Bombus ruderarius (Müller, 1776)	1738	1	78
Nomada flavopicta (Kirby, 1802)	1738	1	79
Anthophora quadrimaculata (Panzer, 1798)	1738	1	80
Lasioglossum punctatissimum (Schenck, 1853)	1738	1	81
Lasioglossum leucopus (Kirby, 1802)	1738	1	82
Melitta leporina (Panzer, 1799)	1738	1	83
Andrena coitana (Kirby, 1802)	1738	1	84
Andrena rosae Panzer, 1801	1738	1	85
Andrena barbilabris (Kirby, 1802)	1738	1	86
Andrena cineraria (Linnaeus, 1758)	1738	1	87
Andrena humilis Imhoff, 1832	1738	1	88
Panurgus banksianus (Kirby, 1802)	1738	1	89
Andrena tibialis (Kirby, 1802)	1738	1	90
Andrena pilipes Fabricius, 1781	1738	1	91
Andrena trimmerana (Kirby, 1802)	1738	1	92
Andrena chrysosceles (Kirby, 1802)	1738	1	93
Andrena synadelpha Perkins, 1914	1738	1	94
Andrena helvola (Linnaeus, 1758)	1738	1	95
Andrena flavipes Panzer, 1799	1738	1	96
Andrena varians (Kirby, 1802)	1738	1	97
Colletes halophilus Verhoeff, 1944	1738	1	98
Chelostoma florisomne (Linnaeus, 1758)	1738	1	99
Stelis punctulatissima (Kirby, 1802)	1738	1	100
Chelostoma campanularum (Kirby, 1802)	1738	1	101
Lasioglossum oblitum (Smith, 1879)	1741	1	102
Megachile tosticauda Cockerell, 1912	1741	1	103
Anthophora plagiata (Illiger, 1806)	1749	1	104
Bombus lapponicus (Fabricius, 1793)	1755	1	105
Bombus subterraneus (Linnaeus, 1758)	1755	1	106
Nomada flava Panzer, 1798	1755	1	107
Nomada obtusifrons Nylander, 1848	1755	1	108
Lasioglossum fratellus (Pérez, 1903)	1755	1	109
Melecta luctuosa (Scopoli, 1770)	1755	1	110
Lasioglossum nitidulum (Fabricius, 1804)	1755	1	111
Lasioglossum sexmaculatum (Schenck, 1853)	1755	1	112
Lasioglossum lativentre (Schenck, 1853)	1755	1	113
Lasioglossum albipes (Fabricius, 1781)	1755	1	114
Sphecodes puncticeps Thomson, 1870	1755	1	115
Lasioglossum villosulum (Kirby, 1802)	1755	1	116
Sphecodes monilicornis (Kirby, 1802)	1755	1	117
Lasioglossum quadrinotatum (Kirby, 1802)	1755	1	118
Lasioglossum leucozonium (Schrank, 1781)	1755	1	119
Sphecodes geoffrellus (Kirby, 1802)	1755	1	120
Lasioglossum semilucens (Alfken, 1914)	1755	1	121
Sphecodes reticulatus Thomson, 1870	1755	1	122
Dasypoda hirtipes (Fabricius, 1793)	1755	1	123
Andrena subopaca Nylander, 1848	1755	1	124
Andrena hattorfiana (Fabricius, 1775)	1755	1	125
Andrena niveata Friese, 1887	1755	1	126
Andrena tarsata Nylander, 1848	1755	1	127
Panurgus calcaratus (Scopoli, 1763)	1755	1	128
Andrena thoracica (Fabricius, 1775)	1755	1	129
Andrena nigrospina Thomson, 1872	1755	1	130
Andrena russula Lepeletier, 1841	1755	1	131
Andrena gelriae van der Vecht, 1927	1755	1	132
Andrena fucata Smith, 1847	1755	1	133
Andrena nigriceps (Kirby, 1802)	1755	1	134
Andrena ruficrus Nylander, 1848	1755	1	135
Andrena lathyri Alfken, 1899	1755	1	136
Andrena batava Pérez, 1902	1755	1	137
Hylaeus communis Nylander, 1852	1755	1	138
Hylaeus difformis (Eversmann, 1852)	1755	1	139
Colletes daviesanus Smith, 1846	1755	1	140
Hylaeus confusus Nylander, 1852	1755	1	141
Hylaeus pictipes Nylander, 1852	1755	1	142
Megachile lagopoda (Linnaeus, 1761)	1755	1	143
Osmia parietina Curtis, 1828	1755	1	144
Osmia pilicornis Smith, 1846	1755	1	145
Megachile leachella Curtis, 1828	1755	1	146
Trachusa byssina (Panzer, 1798)	1755	1	147
Megachile ligniseca (Kirby, 1802)	1755	1	148
Hoplitis leucomelana (Kirby, 1802)	1755	1	149
Andrena nitida (Müller, 1776)	1755	1	150
Osmia laticeps Thomson, 1872	1755	1	151
Apis mellifera Linnaeus, 1758	1758	1	152
Euglossa cordata (Linnaeus, 1758)	1758	1	153
Pasites maculata Jurine, 1807	1758	1	154
Xylocopa violacea (Linnaeus, 1758)	1758	1	155
Bombus lapidarius (Linnaeus, 1758)	1758	1	156
Melitturga clavicornis (Latreille, 1807)	1758	1	157
Colletes cunicularius (Linnaeus, 1761)	1758	1	158
Osmia cornuta (Latreille, 1805)	1758	1	159
Bombus hortorum (Linnaeus, 1761)	1758	1	160
Epeolus variegatus (Linnaeus, 1758)	1758	1	161
Bombus pascuorum (Scopoli, 1763)	1763	1	162
Dasypoda aurata Rudow, 1881	1764	1	163
Osmia niveata (Fabricius, 1804)	1765	1	164
Sphecodes coronus Mitchell, 1956	1770	1	165
Sphecodes galerus Lovell and Cockerell, 1907	1770	1	166
Sphecodes illinoensis (Robertson, 1903)	1770	1	167
Dufourea novaeangliae (Robertson, 1897)	1770	1	168
Andrena sigmundi Cockerell, 1902	1770	1	169
Colletes simulans Cresson, 1868	1770	1	170
Megachile melanophaea Smith, 1853	1770	1	171
Megachile frigida Smith, 1853	1770	1	172
Coelioxys funerarius Smith, 1854	1770	1	173
Megachile pugnata Say, 1837	1770	1	174
Rophites quinquespinosus Spinola, 1808	1785	1	175
Xylocopa frontalis (Olivier, 1789)	1789	1	176
Halictus compressus (Walckenaer, 1802)	1790	1	177
Eucera nigrescens Pérez, 1879	1793	1	178
Trigona spinipes (Fabricius, 1793)	1793	1	179
Frieseomelitta doederleini (Friese, 1900)	1793	1	180
Lasioglossum zonulus (Smith, 1848)	1793	1	181
Andrena lapponica Zetterstedt, 1838	1793	1	182
Andrena ferox Smith, 1847	1793	1	183
Colletes succinctus (Linnaeus, 1758)	1793	1	184
Megachile versicolor Smith, 1844	1793	1	185
Colletes similis Schenck, 1853	1793	1	186
Lasioglossum subrussatum (Cockerell, 1922)	1796	1	187
Coelioxys conoideus (Illiger, 1806)	1796	1	188
Anthidium punctatum Latreille, 1809	1796	1	189
Osmia inermis (Zetterstedt, 1838)	1797	1	190
Nomada striata Fabricius, 1793	1798	1	191
Nomada panzeri Lepeletier, 1841	1798	1	192
Nomada leucophthalma (Kirby, 1802)	1798	1	193
Nomada flavoguttata (Kirby, 1802)	1798	1	194
Eulaema meriana (Olivier, 1789)	1798	1	195
Nomada rufipes Fabricius, 1793	1798	1	196
Andrena fulvago (Christ, 1791)	1799	1	197
Nomada argentata Herrich-Schäffer, 1839	1800	1	198
Bombus humilis Illiger, 1806	1800	1	199
Bombus vestalis (Geoffroy, 1785)	1800	1	200
Bombus lucorum (Linnaeus, 1761)	1800	1	201
Bombus campestris (Panzer, 1801)	1800	1	202
Nomada fucata Panzer, 1798	1800	1	203
Bombus magnus Vogt, 1911	1800	1	204
Bombus pratorum (Linnaeus, 1761)	1800	1	205
Nomada marshamella (Kirby, 1802)	1800	1	206
Nomada goodeniana (Kirby, 1802)	1800	1	207
Nomada fuscicornis Nylander, 1848	1800	1	208
Nomada moeschleri Alfken, 1913	1800	1	209
Nomada facilis Schwarz, 1967	1800	1	210
Nomada guttulata Schenck, 1861	1800	1	211
Nomada armata Herrich-Schäffer, 1839	1800	1	212
Biastes truncatus (Nylander, 1848)	1800	1	213
Nomada tormentillae Alfken, 1901	1800	1	214
Nomada fabriciana (Linné, 1767)	1800	1	215
Bombus sylvestris (Lepeletier, 1832)	1800	1	216
Bombus insularis (Smith, 1861)	1800	1	217
Nomada valida Smith, 1854	1800	1	218
Bombus occidentalis Greene, 1858	1800	1	219
Bombus cryptarum (Fabricius, 1775)	1800	1	220
Bombus mixtus Cresson, 1878	1800	1	221
Bombus natvigi Richards, 1931	1800	1	222
Bombus flavidus Eversmann, 1852	1800	1	223
Bombus kirbiellus Curtis, 1835	1800	1	224
Bombus frigidus Smith, 1854	1800	1	225
Bombus vancouverensis Cresson, 1878	1800	1	226
Anthophora bomboides Kirby, 1837	1800	1	227
Bombus melanopygus Nylander, 1848	1800	1	228
Nomada depressa Cresson, 1863	1800	1	229
Anthophora terminalis Cresson, 1869	1800	1	230
Bombus nevadensis Cresson, 1874	1800	1	231
Nomada aquilarum Cockerell, 1903	1800	1	232
Nomada villosa Thomson, 1870	1800	1	233
Bombus polaris Curtis, 1835	1800	1	234
Nomada baccata Smith, 1844	1800	1	235
Sphecodes ephippius (Linné, 1767)	1800	1	236
Halictus leucaheneus Ebmer, 1972	1800	1	237
Dufourea halictula (Nylander, 1852)	1800	1	238
Lasioglossum minutissimum (Kirby, 1802)	1800	1	239
Lasioglossum parvulum (Schenck, 1853)	1800	1	240
Lasioglossum morio (Fabricius, 1793)	1800	1	241
Halictus tumulorum (Linnaeus, 1758)	1800	1	242
Lasioglossum calceatum (Scopoli, 1763)	1800	1	243
Sphecodes pellucidus Smith, 1845	1800	1	244
Dufourea inermis (Nylander, 1848)	1800	1	245
Lasioglossum xanthopus (Kirby, 1802)	1800	1	246
Sphecodes crassus Thomson, 1870	1800	1	247
Lasioglossum quadrinotatulum (Schenck, 1861)	1800	1	248
Halictus confusus Smith, 1853	1800	1	249
Lasioglossum cupromicans (Pérez, 1903)	1800	1	250
Halictus rubicundus (Christ, 1791)	1800	1	251
Lasioglossum smeathmanellum (Kirby, 1802)	1800	1	252
Sphecodes gibbus (Linnaeus, 1758)	1800	1	253
Lasioglossum prasinum (Smith, 1848)	1800	1	254
Lasioglossum fulvicorne (Kirby, 1802)	1800	1	255
Lasioglossum tenax (Sandhouse, 1924)	1800	1	256
Lasioglossum inconditum (Cockerell, 1916)	1800	1	257
Lasioglossum cordleyi (Crawford, 1906)	1800	1	258
Lasioglossum ruidosense (Cockerell, 1897)	1800	1	259
Lasioglossum comagenense (Knerer and Atwood, 1964)	1800	1	260
Lasioglossum rufitarse (Zetterstedt, 1838)	1800	1	261
Lasioglossum novascotiae (Mitchell, 1960)	1800	1	262
Augochlorella aurata (Smith, 1853)	1800	1	263
Andrena scotica Perkins, 1917	1800	1	264
Andrena miranda Smith, 1879	1800	1	265
Andrena nigrihirta (Ashmead, 1890)	1800	1	266
Andrena thaspii Graenicher, 1903	1800	1	267
Andrena clarkella (Kirby, 1802)	1800	1	268
Andrena schuhi LaBerge, 1980	1800	1	269
Andrena columbiana Viereck, 1917	1800	1	270
Andrena milwaukeensis Graenicher, 1903	1800	1	271
Andrena vicinoides Viereck, 1904	1800	1	272
Panurginus ineptus Cockerell, 1922	1800	1	273
Andrena rufosignata Cockerell, 1902	1800	1	274
Andrena perarmata Cockerell, 1898	1800	1	275
Dasypoda argentata Panzer, 1809	1800	1	276
Andrena afzeliella (Kirby, 1802)	1800	1	277
Andrena nigroaenea (Kirby, 1802)	1800	1	278
Andrena semilaevis Pérez, 1903	1800	1	279
Andrena argentata Smith, 1844	1800	1	280
Andrena curvungula Thomson, 1870	1800	1	281
Andrena vaga Panzer, 1799	1800	1	282
Andrena fuscipes (Kirby, 1802)	1800	1	283
Andrena denticulata (Kirby, 1802)	1800	1	284
Andrena minutula (Kirby, 1802)	1800	1	285
Andrena haemorrhoa (Fabricius, 1781)	1800	1	286
Andrena ovatula (Kirby, 1802)	1800	1	287
Andrena fulvida Schenck, 1853	1800	1	288
Andrena dorsata (Kirby, 1802)	1800	1	289
Coelioxys moestus Cresson, 1864	1800	1	290
Coelioxys elongatus Lepeletier, 1841	1800	1	291
Colletes impunctatus Nylander, 1852	1800	1	292
Hylaeus basalis (Smith, 1853)	1800	1	293
Colletes nigrifrons Titus, 1900	1800	1	294
Hylaeus rinki (Górski, 1852)	1800	1	295
Coelioxys rufescens Lepeletier and Audinet-Serville, 1825	1800	1	296
Stelis ornatula (Klug, 1808)	1800	1	297
Megachile circumcincta (Kirby, 1802)	1800	1	298
Megachile lapponica Thomson, 1872	1800	1	299
Hoplitis albifrons (Kirby, 1837)	1800	1	300
Osmia tersula Cockerell, 1912	1800	1	301
Hoplitis robusta (Nylander, 1848)	1800	1	302
Anthidium palliventre Cresson, 1878	1800	1	303
Megachile relativa Cresson, 1878	1800	1	304
Osmia nigriventris (Zetterstedt, 1838)	1800	1	305
Anthidium tenuiflorae Cockerell, 1907	1800	1	306
Hoplitis fulgida (Cresson, 1864)	1800	1	307
Coelioxys sodalis Cresson, 1878	1800	1	308
Osmia longula Cresson, 1864	1800	1	309
Andrena nanula Nylander, 1848	1800	1	310
Andrena minutuloides Perkins, 1914	1800	1	311
Hylaeus hyalinatus Smith, 1842	1800	1	312
Hylaeus brevicornis Nylander, 1852	1800	1	313
Colletes marginatus Smith, 1846	1800	1	314
Colletes floralis Eversmann, 1852	1800	1	315
Aglaoapis tridentata (Nylander, 1848)	1800	1	316
Osmia aurulenta (Panzer, 1799)	1800	1	317
Osmia bicornis (Linnaeus, 1758)	1800	1	318
Osmia spinulosa (Kirby, 1802)	1800	1	319
Anthidium manicatum (Linnaeus, 1758)	1800	1	320
Megachile willughbiella (Kirby, 1802)	1800	1	321
Megachile maritima (Kirby, 1802)	1800	1	322
Coelioxys inermis (Kirby, 1802)	1800	1	323
Megachile analis Nylander, 1852	1800	1	324
Osmia bicolor (Schrank, 1781)	1800	1	325
Pasites friesei Cockerell, 1910	1800	1	326
Bombus hypnorum (Linnaeus, 1758)	1800	1	327
Bombus quadricolor (Lepeletier, 1832)	1800	1	328
Xylocopa virginica (Linnaeus, 1771)	1800	1	329
Bombus neoboreus Sladen, 1919	1800	1	330
Lasioglossum spinolae (Reed, 1892)	1800	1	331
Agapostemon virescens (Fabricius, 1775)	1800	1	332
Nomia nortoni Cresson, 1868	1800	1	333
Coelioxys texanus Cresson, 1872	1800	1	334
Coelioxys sayi Robertson, 1897	1800	1	335
Bombus sylvicola Kirby, 1837	1800	1	336
Bombus mckayi Ashmead, 1902	1800	1	337
Coelioxys echinatus Förster, 1853	1800	1	338
Anthophora plumipes (Pallas, 1772)	1800	1	339
Bombus flavifrons Cresson, 1863	1800	1	340
Bombus sitkensis Nylander, 1848	1800	1	341
Bombus perplexus Cresson, 1863	1800	1	342
Bombus rufocinctus Cresson, 1863	1800	1	343
Andrena bimaculata (Kirby, 1802)	1800	1	344
Andrena labiata Fabricius, 1781	1800	1	345
Andrena bicolor Fabricius, 1775	1800	1	346
Andrena labialis (Kirby, 1802)	1800	1	347
Andrena chrysopyga Schenck, 1853	1800	1	348
Andrena fulva (Müller, 1766)	1800	1	349
Andrena intermedia Thomson, 1870	1800	1	350
Colletes fodiens (Geoffroy, 1785)	1800	1	351
Bombus funebris Smith, 1854	1801	1	352
Lasioglossum laevigatum (Kirby, 1802)	1802	1	353
Lasioglossum laeve (Kirby, 1802)	1802	1	354
Osmia xanthomelana (Kirby, 1802)	1802	1	355
Bombus hyperboreus Schönherr, 1809	1803	1	356
Eulaema cingulata (Fabricius, 1804)	1804	1	357
Eulaema nigrita Lepeletier, 1841	1804	1	358
Melipona compressipes (Fabricius, 1804)	1804	1	359
Bombus bifarius Cresson, 1878	1805	1	360
Bombus vagans Smith, 1854	1805	1	361
Lasioglossum triangulatum Walker, 1995	1805	1	362
Megachile basalis Smith, 1853	1806	1	363
Bombus impatiens Cresson, 1863	1807	1	364
Dasyhalonia sapucacensis (Cockerell, 1918)	1807	1	365
Xylocopa flavorufa (De Geer, 1778)	1809	1	366
Allodapula dichroa (Strand, 1915)	1809	1	367
Allodapula hessei Michener, 1971	1809	1	368
Eufriesea auriceps (Friese, 1899)	1809	1	369
Scrapter flavostictus Cockerell, 1934	1809	1	370
Tetragonisca angustula (Latreille, 1811)	1811	1	371
Melipona scutellaris Latreille, 1811	1811	1	372
Ceratina subquadrata Smith, 1854	1812	1	373
Centris vittata Lepeletier, 1841	1813	1	374
Bombus morrisoni Cresson, 1878	1815	1	375
Megachile barbata Smith, 1853	1815	1	376
Xylocopa subcyanea Pérez, 1901	1815	1	377
Xylocopa amethystina (Fabricius, 1793)	1815	1	378
Macropis europaea Warncke, 1973	1818	1	379
Hylaeus pectoralis Förster, 1871	1818	1	380
Hylaeus dilatatus (Kirby, 1802)	1818	1	381
Hylaeus signatus (Panzer, 1798)	1818	1	382
Hylaeus cardioscapus Cockerell, 1924	1818	1	383
Stelis phaeoptera (Kirby, 1802)	1818	1	384
Bombus californicus Smith, 1854	1819	1	385
Megachile waterbergensis Strand, 1911	1819	1	386
Coelioxys obtusispina Thomson, 1872	1821	1	387
Megachile pyrenaea Pérez, 1890	1821	1	388
Andrena erythrogaster (Ashmead, 1890)	1822	1	389
Nomada fusca Schwarz, 1986	1824	1	390
Nomada roberjeotiana Panzer, 1799	1824	1	391
Bombus terricola Kirby, 1837	1824	1	392
Osmia maritima Friese, 1885	1824	1	393
Osmia leaiana (Kirby, 1802)	1824	1	394
Bombus consobrinus Dahlbom, 1832	1824	1	395
Bombus barbutellus (Kirby, 1802)	1824	1	396
Bombus balteatus Dahlbom, 1832	1824	1	397
Bombus wurflenii Radoszkowski, 1860	1824	1	398
Nomada alboguttata Herrich-Schäffer, 1839	1824	1	399
Chelostoma rapunculi (Lepeletier, 1841)	1824	1	400
Hoplitis mitis (Nylander, 1852)	1824	1	401
Hoplitis tuberculata (Nylander, 1848)	1824	1	402
Coelioxys mandibularis Nylander, 1848	1824	1	403
Anthophora diversipes Friese, 1922	1827	1	404
Triepeolus quadrifasciatus (Say, 1823)	1828	1	405
Lasioglossum nitidiusculum (Kirby, 1802)	1828	1	406
Heriades truncorum (Linnaeus, 1758)	1828	1	407
Meliplebeia beccarii (Gribodo, 1879)	1828	1	408
Megachile inermis Provancher, 1888	1828	1	409
Lasioglossum malachurum (Kirby, 1802)	1829	1	410
Andrena angustior (Kirby, 1802)	1830	1	411
Andrena alfkenella Perkins, 1914	1831	1	412
Bombus alpinus (Linnaeus, 1758)	1832	1	413
Nomada hirtipes Pérez, 1884	1832	1	414
Andrena bucephala Stephens, 1846	1832	1	415
Andrena florea Fabricius, 1793	1832	1	416
Hylaeus punctulatissimus Smith, 1842	1832	1	417
Megachile pyrenaica Lepeletier, 1841	1832	1	418
Andrena falsifica Perkins, 1915	1834	1	419
Osmia pentstemonis Cockerell, 1906	1834	1	420
Andrena vicina Smith, 1853	1835	1	421
Scaptotrigona bipunctata (Lepeletier, 1836)	1836	1	422
Melipona rufiventris Lepeletier, 1836	1836	1	423
Nannotrigona testaceicornis (Lepeletier, 1836)	1836	1	424
Melipona mandacaia Smith, 1863	1836	1	425
Serapista friesei Brauns, 1905	1836	1	426
Trigona fulviventris Guérin-Méneville, 1845	1837	1	427
Trigona fuscipennis Friese, 1900	1837	1	428
Andrena djelfensis Pérez, 1895	1838	1	429
Andrena spreta Pérez, 1895	1838	1	430
Bombus sporadicus Nylander, 1848	1840	1	431
Epeolus alpinus Friese, 1893	1840	1	432
Euglossa intersecta Latreille, 1817	1840	1	433
Nomada obscura Zetterstedt, 1838	1840	1	434
Centris aenea Lepeletier, 1841	1841	1	435
Bombus laesus Morawitz, 1875	1841	1	436
Xylocopa grisescens Lepeletier, 1841	1841	1	437
Ceratina cyanea (Kirby, 1802)	1842	1	438
Hylaeus incongruus Förster, 1871	1842	1	439
Stelis nasuta (Latreille, 1809)	1843	1	440
Centris aterrima Smith, 1854	1843	1	441
Nomada zonata Panzer, 1798	1843	1	442
Hylaeus annularis (Kirby, 1802)	1843	1	443
Osmia novaescotiae Cockerell, 1912	1844	1	444
Osmia subarctica Cockerell, 1912	1844	1	445
Exaerete smaragdina (Guérin-Méneville, 1845)	1845	1	446
Megachile umbripennis Smith, 1853	1845	1	447
Xylocopa micans Lepeletier, 1841	1847	1	448
Amegilla fallax (Smith, 1879)	1847	1	449
Oxaea austera Gerstäcker, 1867	1847	1	450
Lasioglossum politum (Schenck, 1853)	1848	1	451
Lasioglossum glabriusculum (Morawitz, 1872)	1848	1	452
Coelioxys conicus Linnaeus, 1758	1848	1	453
Megachile bombycina Radoszkowski, 1874	1848	1	454
Perdita difficilis Timberlake, 1964	1848	1	455
Chelostoma nasutum Pérez, 1895	1848	1	456
Nomada distinguenda Morawitz, 1874	1850	1	457
Panurgus dentipes Latreille, 1811	1850	1	458
Lasioglossum affine (Smith, 1853)	1850	1	459
Megachile frugalis Cresson, 1872	1850	1	460
Megachile farinosa Smith, 1853	1850	1	461
Sphecodes albilabris (Fabricius, 1793)	1851	1	462
Lasioglossum majus (Nylander, 1852)	1851	1	463
Hoplitis papaveris (Latreille, 1799)	1851	1	464
Bombus incertus Morawitz, 1881	1851	1	465
Bombus gerstaeckeri Morawitz, 1881	1852	1	466
Bombus veteranus (Fabricius, 1793)	1852	1	467
Bombus pyrenaeus_homonym Pérez, 1879	1853	1	468
Eucera spurcatipes Pérez, 1905	1853	1	469
Eufriesea pulchra (Smith, 1854)	1853	1	470
Megalopta amoena (Spinola, 1853)	1853	1	471
Osmia simillima Smith, 1853	1853	1	472
Euryglossina hypochroma Cockerell, 1916	1854	1	473
Bombus mucidus Gerstäcker, 1869	1854	1	474
Amegilla borneensis (Cockerell, 1910)	1855	1	475
Bombus argillaceus (Scopoli, 1763)	1855	1	476
Centris semicaerulea Smith, 1874	1855	1	477
Halictus fulvipes (Klug, 1817)	1855	1	478
Mesoplia insignis (Smith, 1879)	1856	1	479
Bombus soroeensis (Fabricius, 1777)	1857	1	480
Anthophora excisa Morawitz, 1893	1858	1	481
Anthophora quadricolor (Erichson, 1841)	1858	1	482
Ceratina capitosa Smith, 1879	1858	1	483
Amegilla byssina (Klug, 1845)	1858	1	484
Halictus cochlearitarsis (Dours, 1872)	1858	1	485
Lasioglossum duplex (Dalla Torre, 1896)	1858	1	486
Rhodanthidium sticticum (Fabricius, 1787)	1858	1	487
Hoplitis bisulca (Gerstäcker, 1869)	1858	1	488
Osmia melanogaster Spinola, 1808	1858	1	489
Anthophora excelsior (Strand, 1917)	1858	1	490
Rhodanthidium septemdentatum (Latreille, 1809)	1859	1	491
Halictus pollinosus Sichel, 1860	1860	1	492
Melitta tricincta Kirby, 1802	1860	1	493
Andrena simillima Smith, 1851	1860	1	494
Andrena ventralis Imhoff, 1832	1860	1	495
Lipotriches pulchriventris (Cameron, 1897)	1860	1	496
Bombus hortulanus Friese, 1904	1861	1	497
Andrena andrenoides (Cresson, 1878)	1861	1	498
Bombus pensylvanicus (De Geer, 1773)	1862	1	499
Halictus maculatus Smith, 1848	1862	1	500
Andrena mariana Warncke, 1968	1862	1	501
Eulaema polychroma (Mocsáry, 1899)	1862	1	502
Eufriesea mariana (Mocsáry, 1896)	1862	1	503
Centris versicolor (Fabricius, 1775)	1862	1	504
Centris nitida Smith, 1874	1862	1	505
Nomada braunsiana Schmiedeknecht, 1882	1862	1	506
Lasioglossum subfasciatum (Imhoff, 1832)	1862	1	507
Trigona recursa Smith, 1863	1863	1	508
Geotrigona mombuca (Smith, 1863)	1863	1	509
Anthophora robusta (Klug, 1845)	1863	1	510
Xenoglossodes pomonae (Cockerell, 1915)	1863	1	511
Sphecodes ruficrus (Erichson, 1835)	1863	1	512
Bombus fervidus (Fabricius, 1798)	1864	1	513
Agapostemon texanus Cresson, 1872	1864	1	514
Lasioglossum sexnotatum (Kirby, 1802)	1864	1	515
Coelioxys porterae Cockerell, 1900	1864	1	516
Eucera atriventris (Smith, 1854)	1865	1	517
Agapostemon splendens (Lepeletier, 1841)	1865	1	518
Augochlora pura (Say, 1837)	1865	1	519
Andrena hirticincta Provancher, 1888	1865	1	520
Bombus zonatus Smith, 1854	1865	1	521
Habropoda zonatula Smith, 1854	1865	1	522
Osmia andrenoides Spinola, 1808	1865	1	523
Coelioxys rufitarsis Smith, 1854	1865	1	524
Nomada ferruginata (Linné, 1767)	1866	1	525
Bombus pomorum (Panzer, 1805)	1866	1	526
Nomada succincta Panzer, 1798	1866	1	527
Andrena gravida Imhoff, 1832	1866	1	528
Anthophora aestivalis (Panzer, 1801)	1867	1	529
Nomada similis Morawitz, 1872	1867	1	530
Nomada rhenana Morawitz, 1872	1867	1	531
Andrena decipiens Schenck, 1861	1867	1	532
Andrena erberi Morawitz, 1871	1867	1	533
Colletes validus Cresson, 1868	1867	1	534
Triepeolus pectoralis (Robertson, 1897)	1867	1	535
Deltoptila badia (Dours, 1870)	1867	1	536
Bombus sichelii Radoszkowski, 1860	1867	1	537
Xylocopa nigrita (Fabricius, 1775)	1867	1	538
Euglossa chalybeata Friese, 1925	1867	1	539
Eulaema pseudocingulata Oliveira, 2006	1867	1	540
Centris agilis Smith, 1874	1867	1	541
Centris flavifrons (Fabricius, 1775)	1867	1	542
Centris decolorata Lepeletier, 1841	1867	1	543
Centris transversa Pérez, 1905	1867	1	544
Epicharis elegans Smith, 1861	1867	1	545
Epicharis dejeanii Lepeletier, 1841	1867	1	546
Epicharis umbraculata (Fabricius, 1804)	1867	1	547
Epicharis rustica (Olivier, 1789)	1867	1	548
Centris obsoleta Lepeletier, 1841	1867	1	549
Centris dimidiata (Olivier, 1789)	1867	1	550
Centris nigerrima (Spinola, 1851)	1867	1	551
Centris longimana Fabricius, 1804	1867	1	552
Centris fuscata Lepeletier, 1841	1867	1	553
Halictus sexcinctus (Fabricius, 1775)	1867	1	554
Megachile laticeps Smith, 1853	1867	1	555
Nomada seneciophila Mitchell, 1962	1868	1	556
Lasioglossum monstrificum (Morawitz, 1891)	1868	1	557
Andrena illinoiensis Robertson, 1891	1868	1	558
Andrena agilissima (Scopoli, 1770)	1868	1	559
Andrena miserabilis Cresson, 1872	1868	1	560
Anthidium florentinum (Fabricius, 1775)	1868	1	561
Ceratina chalybea Chevrier, 1872	1868	1	562
Hylaeus leptocephalus (Morawitz, 1871)	1868	1	563
Hylaeus variegatus (Fabricius, 1798)	1868	1	564
Hylaeus sinuatus (Schenck, 1853)	1868	1	565
Hylaeus angustatus (Schenck, 1861)	1868	1	566
Icteranthidium laterale (Latreille, 1809)	1868	1	567
Dufourea dentiventris (Nylander, 1848)	1869	1	568
Andrena mitis Schmiedeknecht, 1883	1869	1	569
Andrena praecox (Scopoli, 1763)	1869	1	570
Megachile alpicola Alfken, 1924	1869	1	571
Eufriesea mussitans (Fabricius, 1787)	1869	1	572
Xylocopa unicolor Smith, 1860	1869	1	573
Melitta haemorrhoidalis (Fabricius, 1775)	1869	1	574
Hyleoides zonalis Smith, 1853	1870	1	575
Austronomia muscosa (Cockerell, 1910)	1870	1	576
Nomada femoralis Morawitz, 1869	1870	1	577
Thyreus orbatus (Lepeletier, 1841)	1870	1	578
Nomada bifasciata Olivier, 1812	1870	1	579
Bombus cingulatus Wahlberg, 1854	1870	1	580
Apis cerana Fabricius, 1793	1870	1	581
Rophites algirus Pérez, 1895	1870	1	582
Lasioglossum pauxillum (Schenck, 1853)	1870	1	583
Andrena dunningi Cockerell, 1898	1870	1	584
Hoplitis villosa (Schenck, 1853)	1870	1	585
Hoplitis adunca (Panzer, 1798)	1870	1	586
Bombus deuteronymus Schulz, 1906	1870	1	587
Bombus niveatus Kriechbaumer, 1870	1870	1	588
Centris terminata Smith, 1874	1870	1	589
Halictus semitectus Morawitz, 1874	1870	1	590
Lasioglossum erythrurum (Cockerell, 1914)	1871	1	591
Bombus confusus Schenck, 1861	1871	1	592
Bombus huntii Greene, 1860	1871	1	593
Xylocopa valga Gerstäcker, 1872	1871	1	594
Amegilla quadrifasciata (de Villers, 1789)	1871	1	595
Nomada conjungens Herrich-Schäffer, 1839	1871	1	596
Sphecodes scabricollis Wesmael, 1865	1871	1	597
Systropha planidens Giraud, 1861	1871	1	598
Andrena bilimeki LaBerge, 1967	1871	1	599
Andrena schencki Morawitz, 1866	1871	1	600
Calliopsis andreniformis Smith, 1853	1871	1	601
Anthidium septemspinosum Lepeletier, 1841	1871	1	602
Hoplitis claviventris (Thomson, 1872)	1871	1	603
Bombus ashtoni (Cresson, 1864)	1871	1	604
Bombus citrinus (Smith, 1854)	1871	1	605
Bombus fragrans (Pallas, 1771)	1871	1	606
Bombus dahlbomii Guérin-Méneville, 1835	1871	1	607
Xylocopa olivieri Lepeletier, 1841	1871	1	608
Pseudaugochlora sordicutis (Vachal, 1904)	1871	1	609
Eremaphanta vitellina (Morawitz, 1875)	1871	1	610
Megachile parietina (Geoffroy, 1785)	1871	1	611
Anthidiellum toltecum (Cresson, 1878)	1871	1	612
Colletes kincaidii Cockerell, 1898	1871	1	613
Nomada integra Brullé, 1832	1871	1	614
Osmia atriventris Cresson, 1864	1871	1	615
Anthophora dubia Eversmann, 1852	1871	1	616
Bombus mesomelas Gerstäcker, 1869	1872	1	617
Lasioglossum nigripes (Lepeletier, 1841)	1872	1	618
Lasioglossum marginatum (Brullé, 1832)	1872	1	619
Osmia ligurica Morawitz, 1868	1872	1	620
Anthidiellum strigatum (Panzer, 1805)	1872	1	621
Sphecodes ranunculi Robertson, 1897	1872	1	622
Sphecodes dichrous Smith, 1853	1872	1	623
Megachile comata Cresson, 1872	1872	1	624
Xylocopa hyalinipennis Friese, 1922	1872	1	625
Xylocopa erythrina Gribodo, 1894	1872	1	626
Amegilla nigritarsis (Friese, 1905)	1872	1	627
Andrena tscheki Morawitz, 1872	1872	1	628
Coelioxys capensis Smith, 1854	1872	1	629
Xylocopa hottentotta Smith, 1854	1872	1	630
Bombus monticola Smith, 1849	1873	1	631
Halictus subauratus (Rossi, 1792)	1873	1	632
Dufourea marginata (Cresson, 1878)	1873	1	633
Andrena regularis Malloch, 1917	1873	1	634
Hylaeus nigrita (Fabricius, 1798)	1873	1	635
Hylaeus taeniolatus Förster, 1871	1873	1	636
Hylaeus gibbus Saunders, 1850	1873	1	637
Trinomia orientalis (Friese, 1909)	1873	1	638
Coelioxys umbripennis Friese, 1922	1873	1	639
Euglossa ignita Smith, 1874	1874	1	640
Nomada furva Panzer, 1798	1874	1	641
Tetraloniella junodi (Friese, 1909)	1874	1	642
Tetraloniella salicariae (Lepeletier, 1841)	1874	1	643
Lasioglossum interruptum (Panzer, 1798)	1874	1	644
Lasioglossum clypeare (Schenck, 1853)	1874	1	645
Sphecodes croaticus Meyer, 1922	1874	1	646
Andrena nasonii Robertson, 1895	1874	1	647
Andrena lepida Schenck, 1861	1874	1	648
Andrena nitidiuscula Schenck, 1853	1874	1	649
Colletes americanus Cresson, 1868	1874	1	650
Hylaeus euryscapus Förster, 1871	1874	1	651
Osmia georgica Cresson, 1878	1874	1	652
Megachile ericetorum Lepeletier, 1841	1874	1	653
Euglossa decorata Smith, 1874	1874	1	654
Bombus ignitus Smith, 1869	1874	1	655
Osmia albiventris Cresson, 1864	1874	1	656
Andrena krigiana Robertson, 1901	1874	1	657
Bombus mendax Gerstäcker, 1869	1874	1	658
Sphecodes rufiventris (Panzer, 1798)	1874	1	659
Nomada stigma Fabricius, 1804	1875	1	660
Anthophora rufolanata Dours, 1870	1875	1	661
Xylocopa watmoughi Eardley, 1983	1875	1	662
Nomada discrepans Schmiedeknecht, 1882	1875	1	663
Nomada blepharipes Schmiedeknecht, 1882	1875	1	664
Lasioglossum quadrisignatum (Schenck, 1853)	1875	1	665
Lasioglossum puncticolle (Morawitz, 1872)	1875	1	666
Andrena mariae Robertson, 1891	1875	1	667
Andrena cressonii Robertson, 1891	1875	1	668
Hylaeus gredleri Förster, 1871	1875	1	669
Fidelia paradoxa Friese, 1899	1875	1	670
Stelis breviuscula (Nylander, 1848)	1875	1	671
Osmia submicans Morawitz, 1870	1875	1	672
Bombus baeri Vachal, 1904	1875	1	673
Anthophora abrupta Say, 1837	1875	1	674
Ceratina cucurbitina (Rossi, 1792)	1876	1	675
Eucera interrupta Baer, 1850	1876	1	676
Tetraloniella alticincta (Lepeletier, 1841)	1876	1	677
Tetraloniella fulvescens (Giraud, 1863)	1876	1	678
Amegilla garrula (Rossi, 1790)	1876	1	679
Nomada minuscula Noskiewicz, 1930	1876	1	680
Biastes emarginatus (Schenck, 1853)	1876	1	681
Lasioglossum lucidulum (Schenck, 1861)	1876	1	682
Lasioglossum pygmaeum (Schenck, 1853)	1876	1	683
Lasioglossum tricinctum (Schenck, 1874)	1876	1	684
Halictus scabiosae (Rossi, 1790)	1876	1	685
Halictus simplex Blüthgen, 1923	1876	1	686
Halictus kessleri Bramson, 1879	1876	1	687
Lasioglossum convexiusculum (Schenck, 1853)	1876	1	688
Halictus langobardicus Blüthgen, 1944	1876	1	689
Lasioglossum euboeense (Strand, 1909)	1876	1	690
Lasioglossum griseolum (Morawitz, 1872)	1876	1	691
Andrena braccata Viereck, 1907	1876	1	692
Hylaeus kahri Förster, 1871	1876	1	693
Colletes nigricans Gistel, 1857	1876	1	694
Osmia viridana Morawitz, 1874	1876	1	695
Osmia rufohirta Latreille, 1811	1876	1	696
Heriades crenulata Nylander, 1856	1876	1	697
Coelioxys afer Lepeletier, 1841	1876	1	698
Coelioxys aurolimbatus Förster, 1853	1876	1	699
Chelostoma emarginatum (Nylander, 1856)	1876	1	700
Anthidium loti Perris, 1852	1876	1	701
Hoplitis ravouxi (Pérez, 1902)	1876	1	702
Anthidium oblongatum (Illiger, 1806)	1876	1	703
Xylocopa flavicollis (De Geer, 1778)	1876	1	704
Ceratina nasalis Friese, 1905	1876	1	705
Xylocopa torrida (Westwood, 1838)	1876	1	706
Ceratina japonica Cockerell, 1911	1876	1	707
Megachile mossambica Gribodo, 1895	1876	1	708
Anthophora mucida Gribodo, 1873	1876	1	709
Hylaeus clypearis (Schenck, 1853)	1876	1	710
Osmia brevicornis (Fabricius, 1798)	1876	1	711
Bombus ternarius Say, 1837	1877	1	712
Bombus griseocollis (De Geer, 1773)	1877	1	713
Ammobates punctatus (Fabricius, 1804)	1877	1	714
Nomada mutica Morawitz, 1872	1877	1	715
Anthophora crinipes Smith, 1854	1877	1	716
Bombus centralis Cresson, 1864	1877	1	717
Xylocopa rufitarsis Lepeletier, 1841	1877	1	718
Systropha curvicornis (Scopoli, 1770)	1877	1	719
Lasioglossum subhirtum (Lepeletier, 1841)	1877	1	720
Lasioglossum costulatum (Kriechbaumer, 1873)	1877	1	721
Andrena confederata Viereck, 1917	1877	1	722
Andrena barbara Bouseman and LaBerge, 1979	1877	1	723
Andrena cinerea Brullé, 1832	1877	1	724
Hylaeus duckei (Alfken, 1905)	1877	1	725
Colletes gallicus Radoszkowski, 1891	1877	1	726
Hoplitis lepeletieri (Pérez, 1879)	1877	1	727
Osmia gallarum Spinola, 1808	1877	1	728
Osmia latreillei (Spinola, 1806)	1877	1	729
Dioxys cinctus (Jurine, 1807)	1877	1	730
Andrena hippotes Robertson, 1895	1877	1	731
Bombus sandersoni Franklin, 1913	1877	1	732
Nomada maculata Cresson, 1863	1877	1	733
Triepeolus remigatus (Fabricius, 1804)	1877	1	734
Nomada obliterata Cresson, 1863	1877	1	735
Nomada imbricata Smith, 1854	1877	1	736
Melissodes agilis Cresson, 1878	1877	1	737
Lasioglossum albipenne (Robertson, 1890)	1877	1	738
Bombus robustus Smith, 1854	1877	1	739
Lasioglossum mesosclerum (Pérez, 1903)	1877	1	740
Andrena illini Bouseman and LaBerge, 1979	1877	1	741
Pseudoanthidium nanum (Mocsáry, 1880)	1877	1	742
Amegilla calens (Lepeletier, 1841)	1878	1	743
Nomada errans Lepeletier, 1841	1878	1	744
Triepeolus lunatus (Say, 1824)	1878	1	745
Nomada bluethgeni Stoeckhert, 1944	1878	1	746
Nomada mutabilis Morawitz, 1871	1878	1	747
Nomada melathoracica Imhoff, 1834	1878	1	748
Sphecodes confertus Say, 1837	1878	1	749
Lasioglossum tegulare (Robertson, 1890)	1878	1	750
Halictus ligatus Say, 1837	1878	1	751
Lasioglossum pallens (Brullé, 1832)	1878	1	752
Panurginus montanus Giraud, 1861	1878	1	753
Hylaeus punctatus (Brullé, 1832)	1878	1	754
Hoplitis anthocopoides (Schenck, 1853)	1878	1	755
Stelis franconica Blüthgen, 1930	1878	1	756
Chelostoma distinctum (Stoeckhert, 1929)	1878	1	757
Melissodes druriellus (Kirby, 1802)	1878	1	758
Melissodes morrilli Cockerell, 1918	1878	1	759
Peponapis pruinosa (Say, 1837)	1878	1	760
Bombus borealis Kirby, 1837	1878	1	761
Melissodes desponsus Smith, 1854	1878	1	762
Bombus auricomus (Robertson, 1903)	1878	1	763
Bombus bimaculatus Cresson, 1863	1878	1	764
Ceratina calcarata Robertson, 1900	1878	1	765
Bombus affinis Cresson, 1863	1878	1	766
Lasioglossum leucocomus (Lovell, 1908)	1878	1	767
Megachile inimica Cresson, 1872	1878	1	768
Megachile addenda Cresson, 1878	1878	1	769
Osmia distincta Cresson, 1864	1878	1	770
Bombus patagiatus Nylander, 1848	1878	1	771
Bombus cullumanus (Kirby, 1802)	1878	1	772
Tetragonula laeviceps (Smith, 1857)	1878	1	773
Xylocopa sonorina Smith, 1874	1879	1	774
Lasioglossum minutulum (Schenck, 1853)	1879	1	775
Dufourea minuta Lepeletier, 1841	1879	1	776
Agapostemon melliventris Cresson, 1874	1879	1	777
Lasioglossum pseudopectorale (Cockerell, 1896)	1879	1	778
Andrena trizonata (Ashmead, 1890)	1879	1	779
Andrena nigrae Robertson, 1905	1879	1	780
Perdita interrupta Cresson, 1878	1879	1	781
Andrena vierecki Cockerell, 1904	1879	1	782
Andrena nuda Robertson, 1891	1879	1	783
Andrena angustitarsata Viereck, 1904	1879	1	784
Andrena pallidifovea (Viereck, 1904)	1879	1	785
Andrena hallii Dunning, 1898	1879	1	786
Colletes compactus Cresson, 1868	1879	1	787
Lasioglossum macoupinense (Robertson, 1895)	1879	1	788
Agapostemon obliquus (Provancher, 1888)	1879	1	789
Anthophora urbana Cresson, 1878	1879	1	790
Nomada articulata Smith, 1854	1879	1	791
Megalopta purpurata Smith, 1879	1879	1	792
Andrena plana Viereck, 1904	1879	1	793
Rhinocorynura briseis (Smith, 1879)	1879	1	794
Bombus fraternus (Smith, 1854)	1880	1	795
Triepeolus tristis (Smith, 1854)	1880	1	796
Melissodes dentiventris Smith, 1854	1880	1	797
Pachymelus festivus (Dours, 1870)	1880	1	798
Nomada agrestis Fabricius, 1787	1880	1	799
Bombus vosnesenskii Radoszkowski, 1862	1880	1	800
Lasioglossum coriaceum (Smith, 1853)	1880	1	801
Lasioglossum angusticeps (Perkins, 1895)	1880	1	802
Lasioglossum pauperatum (Brullé, 1832)	1880	1	803
Andrena atlantica Mitchell, 1960	1880	1	804
Andrena brevipalpis Cockerell, 1930	1880	1	805
Colletes capensis Cameron, 1905	1880	1	806
Colletes hylaeiformis Eversmann, 1852	1880	1	807
Osmia uncinata Gerstäcker, 1869	1880	1	808
Pseudoanthidium scapulare (Latreille, 1809)	1880	1	809
Andrena biareola LaBerge, 1971	1880	1	810
Andrena daeckei Viereck, 1907	1880	1	811
Andrena alleghaniensis Viereck, 1907	1880	1	812
Meliplebeia roubiki (Eardley, 2004)	1880	1	813
Melecta diligens Lieftinck, 1983	1880	1	814
Melissodes communis Cresson, 1878	1880	1	815
Eucera hamata (Bradley, 1942)	1880	1	816
Osmia nigrifrons Cresson, 1878	1880	1	817
Bombus variabilis (Cresson, 1872)	1880	1	818
Bombus norvegicus (Sparre-Schneider, 1918)	1880	1	819
Chelostoma grande (Nylander, 1852)	1881	1	820
Megachile rotundata (Fabricius, 1787)	1881	1	821
Bombus bellicosus Smith, 1879	1881	1	822
Amegilla albocaudata (Dours, 1870)	1881	1	823
Nomada subcornuta (Kirby, 1802)	1881	1	824
Andrena bradleyi Viereck, 1907	1881	1	825
Andrena chromotricha Cockerell, 1899	1881	1	826
Andrena propinqua Schenck, 1853	1881	1	827
Lithurgus sparganotes (Schletterer, 1891)	1881	1	828
Anthidium montanum Morawitz, 1865	1881	1	829
Andrena nana (Kirby, 1802)	1881	1	830
Melissodes bimaculatus (Lepeletier, 1825)	1882	1	831
Eucera caspica Morawitz, 1874	1882	1	832
Anthophora walshii Cresson, 1869	1882	1	833
Xylocopa capitata Smith, 1854	1882	1	834
Bombus vandykei (Frison, 1927)	1882	1	835
Sphecodes mandibularis Cresson, 1872	1882	1	836
Lasioglossum forbesii (Robertson, 1890)	1882	1	837
Agapostemon femoratus Crawford, 1901	1882	1	838
Lasioglossum imitatum (Smith, 1853)	1882	1	839
Lasioglossum admirandum (Sandhouse, 1924)	1882	1	840
Lasioglossum pilosum (Smith, 1853)	1882	1	841
Macropis nuda (Provancher, 1882)	1882	1	842
Andrena rudbeckiae Robertson, 1891	1882	1	843
Andrena prunorum Cockerell, 1896	1882	1	844
Andrena viridescens Viereck, 1916	1882	1	845
Andrena quintiliformis Viereck, 1917	1882	1	846
Andrena schlettereri Friese, 1896	1882	1	847
Andrena mucronata Morawitz, 1871	1882	1	848
Coelioxys alternatus Say, 1837	1882	1	849
Hylaeus coloradensis (Cockerell, 1896)	1882	1	850
Megachile umatillensis (Mitchell, 1927)	1882	1	851
Anthidium formosum Cresson, 1878	1882	1	852
Anthidiellum notatum (Latreille, 1809)	1882	1	853
Megachile pseudonigra Mitchell, 1927	1882	1	854
Megachile anograe Cockerell, 1908	1882	1	855
Hylaeus conspicuus (Metz, 1911)	1882	1	856
Colletes fulgidus Swenk, 1904	1882	1	857
Hylaeus wootoni (Cockerell, 1896)	1882	1	858
Hylaeus cornutus Curtis, 1831	1882	1	859
Hylaeus episcopalis (Cockerell, 1896)	1882	1	860
Megachile subnigra Cresson, 1879	1882	1	861
Megachile perihirta Cockerell, 1898	1882	1	862
Osmia cobaltina Cresson, 1878	1882	1	863
Megachile mellitarsis Cresson, 1878	1882	1	864
Anthidium utahense Swenk, 1914	1882	1	865
Megachile parallela Smith, 1853	1882	1	866
Megachile coquilletti Cockerell, 1915	1882	1	867
Megachile montivaga Cresson, 1878	1882	1	868
Megachile pruina Smith, 1853	1882	1	869
Hoplitis hypocrita (Cockerell, 1906)	1882	1	870
Megachile dentitarsus Sladen, 1919	1882	1	871
Megachile angelarum Cockerell, 1902	1882	1	872
Ashmeadiella maxima Michener, 1936	1882	1	873
Icteranthidium cimbiciforme (Smith, 1854)	1882	1	874
Megachile wheeleri Mitchell, 1927	1882	1	875
Osmia montana Cresson, 1864	1882	1	876
Pseudoanthidium braunsi (Friese, 1904)	1882	1	877
Osmia mustelina Gerstäcker, 1869	1882	1	878
Megachile onobrychidis Cockerell, 1908	1882	1	879
Osmia kincaidii Cockerell, 1897	1882	1	880
Anthidium emarginatum (Say, 1824)	1882	1	881
Protandrena ornatipes (Cresson, 1872)	1882	1	882
Eucera parvicornis Mocsáry, 1878	1882	1	883
Epeolus compactus Cresson, 1878	1882	1	884
Ceratina dupla Say, 1837	1882	1	885
Melissodes plumosus LaBerge, 1961	1882	1	886
Epimelissodes obliquus (Say, 1837)	1882	1	887
Anthophora gracilipes Morawitz, 1872	1882	1	888
Thyreus meripes (Vachal, 1903)	1882	1	889
Anthophora hispanica (Fabricius, 1787)	1882	1	890
Triepeolus cressonii (Robertson, 1897)	1882	1	891
Amegilla binghami (Schulz, 1906)	1882	1	892
Bombus diversus Smith, 1869	1882	1	893
Andrena polita Smith, 1847	1882	1	894
Scrapter striatus Smith, 1853	1882	1	895
Bombus brevivillus Franklin, 1913	1883	1	896
Epimelissodes atripes (Cresson, 1872)	1883	1	897
Xylocopa auripennis Lepeletier, 1841	1883	1	898
Melissodes denticulatus Smith, 1854	1883	1	899
Eucera barbiventris Pérez, 1902	1883	1	900
Lasioglossum lionotus (Sandhouse, 1923)	1883	1	901
Sphecodes smilacinae Robertson, 1897	1883	1	902
Lasioglossum obscurum (Robertson, 1892)	1883	1	903
Lasioglossum coreopsis (Robertson, 1902)	1883	1	904
Lasioglossum viridatum (Lovell, 1905)	1883	1	905
Halictus jucundus Smith, 1853	1883	1	906
Lasioglossum versatum (Robertson, 1902)	1883	1	907
Lasioglossum abanci (Crawford, 1932)	1883	1	908
Lasioglossum coeruleum (Robertson, 1893)	1883	1	909
Andrena floricola Eversmann, 1852	1883	1	910
Hylaeus krebsianus (Strand, 1912)	1883	1	911
Protandrena compositarum (Robertson, 1893)	1883	1	912
Andrena nubecula Smith, 1853	1883	1	913
Andrena rugosa Robertson, 1891	1883	1	914
Andrena spiraeana Robertson, 1895	1883	1	915
Triepeolus donatus (Smith, 1854)	1883	1	916
Nomada cressonii Robertson, 1893	1883	1	917
Nomada vicina Cresson, 1863	1883	1	918
Nomada luteoloides Robertson, 1895	1883	1	919
Lasioglossum smilacinae (Robertson, 1897)	1883	1	920
Lasioglossum zephyrus (Smith, 1853)	1883	1	921
Sphecodes johnsonii Lovell, 1909	1883	1	922
Lasioglossum truncatum (Robertson, 1901)	1883	1	923
Bombus appositus Cresson, 1878	1883	1	924
Anthophora balearica (Friese, 1896)	1883	1	925
Bombus morio (Swederus, 1787)	1883	1	926
Anthophora atroalba Lepeletier, 1841	1883	1	927
Andrena cerasifolii Cockerell, 1896	1883	1	928
Andrena lagopus Latreille, 1809	1883	1	929
Andrena morio Brullé, 1832	1883	1	930
Osmia azteca Cresson, 1878	1883	1	931
Osmia balearica Schmiedeknecht, 1886	1883	1	932
Hoplitis insularis (Schmiedeknecht, 1886)	1883	1	933
Andrena proxima (Kirby, 1802)	1883	1	934
Hylaeus affinis (Smith, 1853)	1883	1	935
Megachile rufiventris Guérin-Méneville, 1834	1883	1	936
Lasioglossum sculpturatum (Cockerell, 1930)	1884	1	937
Xylocopa aerata (Smith, 1851)	1884	1	938
Epeoloides coecutiens (Fabricius, 1775)	1884	1	939
Thyreus hirtus (de Beaumont, 1940)	1884	1	940
Bombus weisi Friese, 1903	1884	1	941
Thyreus albomaculatus (De Geer, 1778)	1884	1	942
Allodape mucronata Smith, 1854	1884	1	943
Amegilla spilostoma (Cameron, 1905)	1884	1	944
Xylocopa scioensis Gribodo, 1884	1884	1	945
Allodape ceratinoides Gribodo, 1884	1884	1	946
Anthophora epichariformis Gribodo, 1893	1884	1	947
Anthophora hirtiventris Friese, 1911	1884	1	948
Thyreus calceatus (Vachal, 1903)	1884	1	949
Thyreus vachali (Friese, 1905)	1884	1	950
Anthophora pubescens (Fabricius, 1781)	1884	1	951
Anthophora crassipes Lepeletier, 1841	1884	1	952
Nomada piccioliana Magretti, 1883	1884	1	953
Pseudapis diversipes (Latreille, 1806)	1884	1	954
Augochlorella persimilis (Viereck, 1910)	1884	1	955
Lasioglossum limbellus (Morawitz, 1876)	1884	1	956
Sphecodes hagensi Ritsema, 1880	1884	1	957
Sphecodes braunsi Blüthgen, 1928	1884	1	958
Lasioglossum albocinctum (Lucas, 1849)	1884	1	959
Halictus seladonius (Fabricius, 1794)	1884	1	960
Sphecodes alternatus Smith, 1853	1884	1	961
Sphecodes crassanus Warncke, 1992	1884	1	962
Lasioglossum aeratum (Kirby, 1802)	1884	1	963
Andrena erigeniae Robertson, 1891	1884	1	964
Andrena ramaleyi Cockerell, 1931	1884	1	965
Andrena nigerrima Casad, 1896	1884	1	966
Andrena salictaria Robertson, 1905	1884	1	967
Andrena bruneri Viereck and Cockerell, 1914	1884	1	968
Andrena incisa Eversmann, 1852	1884	1	969
Andrena rufizona Imhoff, 1834	1884	1	970
Andrena ampla Warncke, 1967	1884	1	971
Andrena barbareae Panzer, 1805	1884	1	972
Andrena assimilis Radoszkowski, 1876	1884	1	973
Andrena aeneiventris Morawitz, 1872	1884	1	974
Hylaeus alpinus (Morawitz, 1867)	1884	1	975
Hylaeus styriacus Förster, 1871	1884	1	976
Trachusa interrupta (Fabricius, 1781)	1884	1	977
Stelis signata (Latreille, 1809)	1884	1	978
Megachile sinuata Friese, 1903	1884	1	979
Megachile chrysopogon Vachal, 1910	1884	1	980
Stelis minuta Lepeletier and Audinet-Serville, 1828	1884	1	981
Osmia coloradensis Cresson, 1878	1884	1	982
Fidelia braunsiana Friese, 1905	1884	1	983
Hoplitis loti (Morawitz, 1867)	1884	1	984
Stelis annulata (Lepeletier, 1841)	1884	1	985
Hoplitis dalmatica (Morawitz, 1871)	1884	1	986
Andrena asteris Robertson, 1891	1884	1	987
Andrena mandibularis Robertson, 1892	1884	1	988
Andrena canadensis Dalla Torre, 1896	1884	1	989
Andrena virginiana Mitchell, 1960	1884	1	990
Epeolus scutellaris Say, 1824	1884	1	991
Nomada xanthura Cockerell, 1908	1884	1	992
Lasioglossum oceanicum (Cockerell, 1916)	1884	1	993
Hoplitis producta (Cresson, 1864)	1884	1	994
Hoplitis pilosifrons (Cresson, 1864)	1884	1	995
Macropis ciliata Patton, 1880	1884	1	996
Augochloropsis metallica (Fabricius, 1793)	1884	1	997
Anthophora occidentalis Cresson, 1869	1884	1	998
Anthophora leonis Cockerell, 1933	1884	1	999
Sphecodes atriapicatus Strand, 1912	1884	1	1000
Perdita mentzeliae Cockerell, 1896	1884	1	1001
Hoplitis tridentata (Dufour and Perris, 1840)	1884	1	1002
Megachile tsurugensis Cockerell, 1924	1884	1	1003
Epeolus bifasciatus Cresson, 1864	1884	1	1004
Anthophora vestita Smith, 1854	1884	1	1005
Hylaeus nivalis (Morawitz, 1867)	1884	1	1006
Nomada emarginata Morawitz, 1877	1885	1	1007
Nomada italica Dalla Torre and Friese, 1894	1885	1	1008
Amegilla acraensis (Fabricius, 1793)	1885	1	1009
Thyreus histrionicus (Illiger, 1806)	1885	1	1010
Amegilla albigena (Lepeletier, 1841)	1885	1	1011
Thyreus ramosus (Lepeletier, 1841)	1885	1	1012
Halictus parallelus Say, 1837	1885	1	1013
Halictus tectus Radoszkowski, 1876	1885	1	1014
Sphecodes rufichelis Strand, 1912	1885	1	1015
Liopoeum trifasciatum (Spinola, 1851)	1885	1	1016
Protandrena illinoiensis (Cresson, 1878)	1885	1	1017
Protandrena albitarsis (Cresson, 1872)	1885	1	1018
Andrena fulvata Stoeckhert, 1930	1885	1	1019
Andrena strohmella Stoeckhert, 1928	1885	1	1020
Melitta nigricans Alfken, 1905	1885	1	1021
Euherbstia excellens Friese, 1925	1885	1	1022
Andrena apacheorum Cockerell, 1897	1885	1	1023
Andrena apicata Smith, 1847	1885	1	1024
Andrena congruens Schmiedeknecht, 1884	1885	1	1025
Andrena hypopolia Schmiedeknecht, 1884	1885	1	1026
Andrena distans Provancher, 1888	1885	1	1027
Pseudosarus virescens Ruz, 1980	1885	1	1028
Andrena nycthemera Imhoff, 1868	1885	1	1029
Andrena fuscosa Erichson, 1835	1885	1	1030
Andrena limata Smith, 1853	1885	1	1031
Andrena parviceps Kriechbaumer, 1873	1885	1	1032
Osmia texana Cresson, 1872	1885	1	1033
Megachile fortis Cresson, 1872	1885	1	1034
Colletes cyanescens (Haliday, 1836)	1885	1	1035
Colletes lucens Vachal, 1909	1885	1	1036
Anthidium chilense Spinola, 1851	1885	1	1037
Anthidium funereum Schletterer, 1890	1885	1	1038
Megachile melanopyga Costa, 1863	1885	1	1039
Fidelia kobrowi Brauns, 1905	1885	1	1040
Hoplitis stecki (Frey-Gessner, 1908)	1885	1	1041
Andrena w-scripta Viereck, 1904	1885	1	1042
Epeoloides pilosulus (Cresson, 1878)	1885	1	1043
Melissodes bidentis Cockerell, 1914	1885	1	1044
Sphecodes davisii Robertson, 1897	1885	1	1045
Lasioglossum perpunctatum (Ellis, 1913)	1885	1	1046
Lasioglossum cinctipes (Provancher, 1888)	1885	1	1047
Lasioglossum versans (Lovell, 1905)	1885	1	1048
Xylocopa olivacea (Fabricius, 1787)	1885	1	1049
Xylocopa californica Cresson, 1864	1885	1	1050
Bombus armeniacus Radoszkowski, 1877	1885	1	1051
Rediviva neliana Cockerell, 1931	1885	1	1052
Andrena susterai Alfken, 1914	1885	1	1053
Andrena japonica (Smith, 1873)	1885	1	1054
Bothranthidium lauroi Moure, 1947	1885	1	1055
Megalopta chaperi (Vachal, 1904)	1885	1	1056
Megachile apicalis Spinola, 1808	1885	1	1057
Andrena integra Smith, 1853	1885	1	1058
Sphecodes miniatus von Hagens, 1882	1885	1	1059
Amegilla chlorocyanea (Cockerell, 1914)	1886	1	1060
Epeolus fasciatus Friese, 1895	1886	1	1061
Melissodes niveus Robertson, 1895	1886	1	1062
Tetraloniella inulae (Tkalců, 1979)	1886	1	1063
Eucera vittulata Noskiewicz, 1936	1886	1	1064
Tetraloniella pollinosa (Lepeletier, 1841)	1886	1	1065
Eucera seminuda Brullé, 1832	1886	1	1066
Melissodes boltoniae Robertson, 1905	1886	1	1067
Melissodes microstictus Cockerell, 1905	1886	1	1068
Anthophora ursina Cresson, 1869	1886	1	1069
Florilegus condignus (Cresson, 1878)	1886	1	1070
Eucera curvitarsis Mocsáry, 1879	1886	1	1071
Nomada opaca Alfken, 1913	1886	1	1072
Nomada parva Robertson, 1900	1886	1	1073
Amegilla ochroleuca (Pérez, 1879)	1886	1	1074
Nomada gigas Friese, 1905	1886	1	1075
Anthophora cincreus (Friese, 1896)	1886	1	1076
Eucera proxima Morawitz, 1875	1886	1	1077
Lasioglossum paraforbesii McGinley, 1986	1886	1	1078
Halictus patellatus Morawitz, 1874	1886	1	1079
Sphecodes cressonii (Robertson, 1903)	1886	1	1080
Sphecodes clematidis Robertson, 1897	1886	1	1081
Lasioglossum nelumbonis (Robertson, 1890)	1886	1	1082
Halictus resurgens Nurse, 1903	1886	1	1083
Pseudapis bispinosa (Brullé, 1832)	1886	1	1084
Sphecodes antennariae Robertson, 1891	1886	1	1085
Halictus brunnescens (Eversmann, 1852)	1886	1	1086
Lasioglossum breviventre (Schenck, 1853)	1886	1	1087
Lasioglossum elegans (Lepeletier, 1841)	1886	1	1088
Panurginus sericatus (Warncke, 1972)	1886	1	1089
Andrena sayi Robertson, 1891	1886	1	1090
Andrena geranii Robertson, 1891	1886	1	1091
Andrena fragilis Smith, 1853	1886	1	1092
Andrena robertsonii Dalla Torre, 1896	1886	1	1093
Andrena primulifrons Casad, 1896	1886	1	1094
Andrena erythronii Robertson, 1891	1886	1	1095
Andrena ribblei LaBerge, 1977	1886	1	1096
Melitta dimidiata Morawitz, 1876	1886	1	1097
Andrena variabilis Smith, 1853	1886	1	1098
Andrena curiosa (Morawitz, 1877)	1886	1	1099
Andrena nobilis Morawitz, 1874	1886	1	1100
Andrena atrata Friese, 1887	1886	1	1101
Andrena braunsiana Friese, 1887	1886	1	1102
Andrena korleviciana Friese, 1887	1886	1	1103
Andrena rufula Schmiedeknecht, 1883	1886	1	1104
Andrena bisulcata Morawitz, 1877	1886	1	1105
Andrena scita Eversmann, 1852	1886	1	1106
Andrena ungeri Mavromoustakis, 1952	1886	1	1107
Andrena taraxaci Giraud, 1861	1886	1	1108
Andrena suerinensis Friese, 1884	1886	1	1109
Andrena truncatilabris Morawitz, 1877	1886	1	1110
Andrena thomsonii Ducke, 1898	1886	1	1111
Andrena mucida Kriechbaumer, 1873	1886	1	1112
Andrena combinata (Christ, 1791)	1886	1	1113
Andrena pruni Robertson, 1891	1886	1	1114
Coelioxys novomexicanus Cockerell, 1909	1886	1	1115
Hylaeus illinoisensis (Robertson, 1896)	1886	1	1116
Colletes sierrensis Frey-Gessner, 1901	1886	1	1117
Anthidium diadema Latreille, 1809	1886	1	1118
Colletes punctatus Mocsáry, 1877	1886	1	1119
Scrapter heterodoxus (Cockerell, 1921)	1886	1	1120
Colletes eulophi Robertson, 1891	1886	1	1121
Colletes robertsonii Dalla Torre, 1896	1886	1	1122
Protandrena andrenoides (Smith, 1853)	1886	1	1123
Perdita octomaculata (Say, 1824)	1886	1	1124
Nomada perplexa Cresson, 1863	1886	1	1125
Lasioglossum cressonii (Robertson, 1890)	1886	1	1126
Coelioxys octodentatus Say, 1824	1886	1	1127
Stelis labiata (Provancher, 1888)	1886	1	1128
Megachile octosignata Nylander, 1852	1886	1	1129
Eucera pollinosa Smith, 1854	1886	1	1130
Bombus mlokosievitzii Radoszkowski, 1877	1886	1	1131
Bombus haematurus Kriechbaumer, 1870	1886	1	1132
Xylocopa combusta Smith, 1854	1886	1	1133
Xylocopa fenestrata (Fabricius, 1798)	1886	1	1134
Xylocopa muscaria (Fabricius, 1775)	1886	1	1135
Afroheriades dolichocephala (Friese, 1925)	1886	1	1136
Nomada basalis Herrich-Schäffer, 1839	1886	1	1137
Andrena oralis Morawitz, 1876	1886	1	1138
Osmia conjuncta Cresson, 1864	1886	1	1139
Callomelitta perpicta Cockerell, 1910	1887	1	1140
Nomada dentariae (Robertson, 1903)	1887	1	1141
Nomada sayi Robertson, 1893	1887	1	1142
Ceratina strenua Smith, 1879	1887	1	1143
Melipona beecheii Bennett, 1831	1887	1	1144
Habropoda laboriosa (Fabricius, 1804)	1887	1	1145
Nomada bisignata Say, 1824	1887	1	1146
Eucera belfragei (Cresson, 1872)	1887	1	1147
Anthophora balneorum Lepeletier, 1841	1887	1	1148
Xylocopa iris (Christ, 1791)	1887	1	1149
Melissodes coloradensis Cresson, 1878	1887	1	1150
Tetralonia nigropilosa Friese, 1911	1887	1	1151
Anthophora praecox Friese, 1909	1887	1	1152
Allodape exoloma Strand, 1915	1887	1	1153
Amegilla niveata (Friese, 1905)	1887	1	1154
Amegilla brooksi Eardley, 1994	1887	1	1155
Melecta festiva Lieftinck, 1980	1887	1	1156
Nomada connectens Pérez, 1884	1887	1	1157
Augochloropsis sumptuosa (Smith, 1853)	1887	1	1158
Lasioglossum platyparius (Robertson, 1895)	1887	1	1159
Lasioglossum foxii (Robertson, 1895)	1887	1	1160
Lasioglossum nymphale (Smith, 1853)	1887	1	1161
Lasioglossum ellisiae (Sandhouse, 1924)	1887	1	1162
Lasioglossum pectorale (Smith, 1853)	1887	1	1163
Lasioglossum rufomarginatum (Smith, 1853)	1887	1	1164
Macropis steironematis Robertson, 1891	1887	1	1165
Andrena ziziae Robertson, 1891	1887	1	1166
Andrena helianthi Robertson, 1891	1887	1	1167
Perdita bruneri Cockerell, 1897	1887	1	1168
Andrena polemonii Robertson, 1891	1887	1	1169
Andrena mocsaryi Schmiedeknecht, 1884	1887	1	1170
Andrena accepta Viereck, 1916	1887	1	1171
Protandrena rudbeckiae (Robertson, 1895)	1887	1	1172
Andrena arabis Robertson, 1897	1887	1	1173
Andrena afrensis Warncke, 1967	1887	1	1174
Osmia collinsiae Robertson, 1905	1887	1	1175
Hoplitis truncata (Cresson, 1878)	1887	1	1176
Caupolicana gayi Spinola, 1851	1887	1	1177
Heriades variolosa (Cresson, 1872)	1887	1	1178
Euaspis polynesia Vachal, 1903	1887	1	1179
Xylocopa senior Vachal, 1899	1887	1	1180
Nomada elrodi Cockerell, 1903	1887	1	1181
Bombus brachycephalus Handlirsch, 1888	1887	1	1182
Bombus diligens Smith, 1861	1887	1	1183
Lasioglossum lineatulum (Crawford, 1906)	1887	1	1184
Bombus transversalis (Olivier, 1789)	1887	1	1185
Bombus medius Cresson, 1863	1887	1	1186
Apis florea Fabricius, 1787	1887	1	1187
Xylocopa latipes (Drury, 1773)	1887	1	1188
Andrena potentillae Panzer, 1809	1887	1	1189
Xylocopa albifrons Lepeletier, 1841	1887	1	1190
Perdita obscurata Cresson, 1878	1887	1	1191
Megachile mackayensis Cockerell, 1910	1888	1	1192
Nomada integerrima Dalla Torre, 1896	1888	1	1193
Nomada ovata (Robertson, 1903)	1888	1	1194
Holcopasites illinoiensis (Robertson, 1891)	1888	1	1195
Nomada cuneata (Robertson, 1903)	1888	1	1196
Nomada denticulata Robertson, 1902	1888	1	1197
Nomada illinoensis Robertson, 1900	1888	1	1198
Eucera rosae (Robertson, 1900)	1888	1	1199
Triepeolus concavus (Cresson, 1878)	1888	1	1200
Augochlorella gratiosa (Smith, 1853)	1888	1	1201
Sphecodes natalensis Friese, 1925	1888	1	1202
Rediviva peringueyi (Friese, 1911)	1888	1	1203
Protandrena solidaginis (Robertson, 1893)	1888	1	1204
Andrena heraclei Robertson, 1897	1888	1	1205
Andrena nothoscordi Robertson, 1897	1888	1	1206
Andrena ranunculi Schmiedeknecht, 1883	1888	1	1207
Perdita ignota Cockerell, 1896	1888	1	1208
Hylaeus feai (Vachal, 1895)	1888	1	1209
Colletes willistoni Robertson, 1891	1888	1	1210
Colletes productus Robertson, 1891	1888	1	1211
Epanthidium paraguayense (Schrottky, 1908)	1888	1	1212
Megachile rugifrons (Smith, 1854)	1888	1	1213
Anthidium psoraleae Robertson, 1902	1888	1	1214
Coelioxys alatus Förster, 1853	1888	1	1215
Plesianthidium cariniventre (Friese, 1904)	1888	1	1216
Megachile flavipennis Smith, 1853	1888	1	1217
Megachile venusta Smith, 1853	1888	1	1218
Hoplitis pallicornis (Friese, 1895)	1888	1	1219
Nomada binotata (Robertson, 1903)	1888	1	1220
Pachymelus hova (Saussure, 1890)	1888	1	1221
Xylocopa lugubris Gerstäcker, 1857	1888	1	1222
Anthophora affinis Brullé, 1832	1888	1	1223
Macropis fulvipes (Fabricius, 1804)	1888	1	1224
Pseudoanthidium immaculatum (Smith, 1854)	1888	1	1225
Austronomia australica (Smith, 1875)	1889	1	1226
Exoneura bicolor Smith, 1854	1889	1	1227
Hylaeus honestus (Smith, 1879)	1889	1	1228
Hylaeus nubilosus (Smith, 1853)	1889	1	1229
Hyleoides concinna (Fabricius, 1775)	1889	1	1230
Lasioglossum opacicolle (Cockerell, 1914)	1889	1	1231
Leioproctus obscurus (Smith, 1853)	1889	1	1232
Leioproctus providus (Smith, 1879)	1889	1	1233
Megachile ferox Smith, 1879	1889	1	1234
Megachile lucidiventris Smith, 1853	1889	1	1235
Paracolletes rebellis Cockerell, 1912	1889	1	1236
Xylocopa darwini Cockerell, 1926	1889	1	1237
Cemolobus ipomoeae (Robertson, 1891)	1889	1	1238
Nomada atroscutellaris Strand, 1921	1889	1	1239
Nomada panurgina Morawitz, 1869	1889	1	1240
Lasioglossum subversans (Mitchell, 1960)	1889	1	1241
Lasioglossum illinoense (Robertson, 1892)	1889	1	1242
Lasioglossum pruinosum (Robertson, 1892)	1889	1	1243
Lasioglossum marginellum (Schenck, 1853)	1889	1	1244
Andrena confinis Stoeckhert, 1930	1889	1	1245
Andrena aliciae Robertson, 1891	1889	1	1246
Megachile occidentalis Fox, 1894	1889	1	1247
Colletes hederae Schmidt and Westrich, 1993	1889	1	1248
Colletes latitarsis Robertson, 1891	1889	1	1249
Hylaeus nelumbonis (Robertson, 1890)	1889	1	1250
Caupolicana hirsuta Spinola, 1851	1889	1	1251
Colletes dimidiatus Brullé, 1840	1889	1	1252
Hylaeus tyrolensis Förster, 1871	1889	1	1253
Hylaeus serotinellus (Cockerell, 1906)	1889	1	1254
Rhodanthidium caturigense (Giraud, 1863)	1889	1	1255
Megachile integra Cresson, 1878	1889	1	1256
Melissodes illatus Lovell and Cockerell, 1906	1889	1	1257
Lasioglossum heterognathus (Mitchell, 1960)	1889	1	1258
Sphecodes autumnalis Mitchell, 1956	1889	1	1259
Hypotrigona gribodoi (Magretti, 1884)	1889	1	1260
Melipona melanoventer Schwarz, 1932	1889	1	1261
Nomia aurata Bingham, 1897	1889	1	1262
Macrotera arcuata (Fox, 1893)	1889	1	1263
Colletes albescens Cresson, 1868	1889	1	1264
Xylocopa caerulea (Fabricius, 1804)	1889	1	1265
Epimelissodes comptus (Cresson, 1878)	1890	1	1266
Habropoda morrisoni (Cresson, 1878)	1890	1	1267
Melissodes rivalis Cresson, 1872	1890	1	1268
Bombus pyrrhopygus Friese, 1902	1890	1	1269
Triepeolus subalpinus Cockerell, 1910	1890	1	1270
Melissodes pallidisignatus Cockerell, 1905	1890	1	1271
Melissodes tepidus Cresson, 1878	1890	1	1272
Eucera taurica Morawitz, 1870	1890	1	1273
Anthophora abrochia Eardley and Brooks, 1989	1890	1	1274
Eucera grisea Fabricius, 1793	1890	1	1275
Anthophora ruficaudis (Cameron, 1905)	1890	1	1276
Amegilla capensis (Friese, 1905)	1890	1	1277
Anthophora schultzei Friese, 1909	1890	1	1278
Amegilla caelestina (Cockerell, 1919)	1890	1	1279
Thyreus pictus (Smith, 1854)	1890	1	1280
Tetraloniella tenuifasciata (Friese, 1911)	1890	1	1281
Amegilla nubica (Lepeletier, 1841)	1890	1	1282
Ceratina aloes Cockerell, 1932	1890	1	1283
Amegilla mimadvena (Cockerell, 1916)	1890	1	1284
Lasioglossum bruneri (Crawford, 1902)	1890	1	1285
Dufourea sandhouseae (Michener, 1937)	1890	1	1286
Sphecodes dusmeti Blüthgen, 1925	1890	1	1287
Lasioglossum ephialtum Gibbs, 2010	1890	1	1288
Dufourea alpina Morawitz, 1865	1890	1	1289
Dufourea paradoxa (Morawitz, 1867)	1890	1	1290
Thrinchostoma torridum (Smith, 1879)	1890	1	1291
Liopoeum hirsutulum (Spinola, 1851)	1890	1	1292
Melitta californica Viereck, 1909	1890	1	1293
Melitta arrogans (Smith, 1879)	1890	1	1294
Andrena pandellei Pérez, 1895	1890	1	1295
Liphanthus sabulosus Reed, 1894	1890	1	1296
Andrena angusticrus LaBerge, 1971	1890	1	1297
Andrena subtilis Smith, 1879	1890	1	1298
Osmia cerasi Cockerell, 1897	1890	1	1299
Chilicola vernalis (Philippi, 1866)	1890	1	1300
Cadeguala occidentalis (Haliday, 1836)	1890	1	1301
Hylaeus glacialis Morawitz, 1872	1890	1	1302
Colletes mlokossewiczi Radoszkowski, 1891	1890	1	1303
Coelioxys hunteri Crawford, 1914	1890	1	1304
Osmia alticola Benoist, 1922	1890	1	1305
Plesianthidium volkmanni (Friese, 1909)	1890	1	1306
Andrena nivalis Smith, 1853	1890	1	1307
Othinosmia schultzei (Friese, 1909)	1890	1	1308
Aspidosmia volkmanni (Friese, 1909)	1890	1	1309
Plesianthidium fulvopilosum Cameron, 1905	1890	1	1310
Stelis minima Schenck, 1861	1890	1	1311
Scrapter nitidus (Friese, 1909)	1890	1	1312
Melipona lateralis Erichson, 1848]	1890	1	1313
Trigona williana Friese, 1900	1890	1	1314
Nannotrigona punctata (Smith, 1854)	1890	1	1315
Trigona muzoensis Schwarz, 1948	1890	1	1316
Centris decorata Smith, 1854	1890	1	1317
Melipona fasciculata Smith, 1854	1890	1	1318
Lasioglossum testaceum (Robertson, 1897)	1890	1	1319
Anthophora barbipes Fedtschenko, 1875	1890	1	1320
Epimelissodes friesei (LaBerge, 1958)	1890	1	1321
Anthophora harmalae Morawitz, 1877	1890	1	1322
Anthophora astragali Morawitz, 1877	1890	1	1323
Centris klugii Friese, 1899	1890	1	1324
Thyreus hellenicus Lieftinck, 1968	1890	1	1325
Bombus rufipes Lepeletier, 1836	1890	1	1326
Bombus hypocrita Pérez, 1905	1890	1	1327
Bombus rufofasciatus Smith, 1852	1890	1	1328
Xylocopa albiceps Fabricius, 1804	1890	1	1329
Bombus mexicanus Cresson, 1878	1890	1	1330
Xylocopa bombylans (Fabricius, 1775)	1890	1	1331
Nomioides minutissimus (Rossi, 1790)	1890	1	1332
Andrena crudeni LaBerge, 1971	1890	1	1333
Colletes kozlovi Friese, 1914	1890	1	1334
Noteriades tricarinata (Bingham, 1903)	1890	1	1335
Megachile pexa Rebmann, 1968	1890	1	1336
Hoplitis fulva (Eversmann, 1852)	1890	1	1337
Megachile fimbriata Smith, 1853	1890	1	1338
Megachile fraterna Smith, 1853	1890	1	1339
Coelioxys decipiens Spinola, 1838	1890	1	1340
Colletes fasciatus Smith, 1853	1890	1	1341
Hylaeus bifasciatus (Jurine, 1807)	1890	1	1342
Coelioxys chilensis Reed, 1892	1890	1	1343
Lasioglossum vitripenne (Smith, 1879)	1891	1	1344
Megachile semiluctuosa Smith, 1853	1891	1	1345
Triepeolus simplex Robertson, 1903	1891	1	1346
Triepeolus helianthi (Robertson, 1897)	1891	1	1347
Bombus ephippiatus Say, 1837	1891	1	1348
Bombus caliginosus (Frison, 1927)	1891	1	1349
Melissodes comptoides Robertson, 1898	1891	1	1350
Anthophora borealis Morawitz, 1865	1891	1	1351
Braunsapis protuberans Reyes, 1993	1891	1	1352
Lasioglossum reticulatum (Robertson, 1892)	1891	1	1353
Lasioglossum anomalum (Robertson, 1892)	1891	1	1354
Halictus senilis (Eversmann, 1852)	1891	1	1355
Lasioglossum creberrimum (Smith, 1853)	1891	1	1356
Lasioglossum apopkense (Robertson, 1892)	1891	1	1357
Macropis patellata Patton, 1880	1891	1	1358
Ancylandrena larreae (Timberlake, 1951)	1891	1	1359
Ancylandrena koebelei (Timberlake, 1951)	1891	1	1360
Hesperapis laticeps Crawford, 1917	1891	1	1361
Perdita koebelei Timberlake, 1964	1891	1	1362
Andrena transnigra Viereck, 1904	1891	1	1363
Protandrena pauper (Cresson, 1878)	1891	1	1364
Andrena freygessneri Alfken, 1904	1891	1	1365
Andrena rogenhoferi Morawitz, 1872	1891	1	1366
Coelioxys emarginatus Förster, 1853	1891	1	1367
Andrena melanochroa Cockerell, 1898	1891	1	1368
Leioproctus providellus (Cockerell, 1905)	1891	1	1369
Lamprocolletes chalybeatus (Erichson, 1842)	1891	1	1370
Ashmeadiella rufipes Titus, 1904	1891	1	1371
Colletes brimleyi Mitchell, 1951	1891	1	1372
Hylaeus floridanus (Robertson, 1893)	1891	1	1373
Colletes malmus (Cameron, 1905)	1891	1	1374
Hylaeus coronatus (Cockerell, 1905)	1891	1	1375
Hylaeus schwarzii (Cockerell, 1896)	1891	1	1376
Osmia brevis Cresson, 1864	1891	1	1377
Osmia subfasciata Cresson, 1872	1891	1	1378
Ashmeadiella californica (Ashmead, 1897)	1891	1	1379
Andrena boyerella Dours, 1872	1891	1	1380
Lasioglossum eophilus (Ellis, 1914)	1891	1	1381
Megachile georgica Cresson, 1878	1891	1	1382
Hylaeus hungaricus (Alfken, 1905)	1891	1	1383
Amegilla velutina (Friese, 1909)	1891	1	1384
Xylocopa brasilianorum (Linné, 1767)	1891	1	1385
Xylocopa appendiculata Smith, 1852	1891	1	1386
Lasioglossum cephalotes (Dalla Torre, 1896)	1891	1	1387
Andrena sasakii Cockerell, 1913	1891	1	1388
Anthidium taeniatum Latreille, 1809	1891	1	1389
Osmia tricornis Latreille, 1811	1891	1	1390
Xylocopa lieftincki Leys, 2000	1891	1	1391
Colletes brevicornis Robertson, 1897	1891	1	1392
Lasioglossum hilactus (Smith, 1853)	1892	1	1393
Melissodes subillatus LaBerge, 1961	1892	1	1394
Anthophora montana Cresson, 1869	1892	1	1395
Bombus sonorus Say, 1837	1892	1	1396
Brachymelecta interrupta (Cresson, 1872)	1892	1	1397
Xylocopa io Vachal, 1898	1892	1	1398
Epeolus zonatus Smith, 1854	1892	1	1399
Melissodes grindeliae Cockerell, 1898	1892	1	1400
Amegilla bombiformis (Smith, 1854)	1892	1	1401
Bombus crotchii Cresson, 1878	1892	1	1402
Anthophora basalis Smith, 1854	1892	1	1403
Nomada castellana Dusmet y Alonso, 1913	1892	1	1404
Nomia tetrazonata Cockerell, 1910	1892	1	1405
Halictus vestitus Lepeletier, 1841	1892	1	1406
Lasioglossum connexum (Cresson, 1872)	1892	1	1407
Lasioglossum foveolatum (Robertson, 1902)	1892	1	1408
Agapostemon angelicus Cockerell, 1924	1892	1	1409
Lasioglossum pictum (Crawford, 1902)	1892	1	1410
Perdita snowii Cockerell, 1896	1892	1	1411
Perdita maculigera Cockerell, 1896	1892	1	1412
Andrena subchalybea Viereck, 1917	1892	1	1413
Andrena macoupinensis Robertson, 1900	1892	1	1414
Andrena hicksi Cockerell, 1925	1892	1	1415
Andrena cupreotincta Cockerell, 1901	1892	1	1416
Dianthidium curvatum (Smith, 1854)	1892	1	1417
Dianthidium cressonii (Dalla Torre, 1896)	1892	1	1418
Anthidium atrifrons Cresson, 1868	1892	1	1419
Hylaeus simplex (Perkins, 1899)	1892	1	1420
Hylaeus difficilis (Perkins, 1899)	1892	1	1421
Hylaeus fuscipennis (Smith, 1879)	1892	1	1422
Hylaeus sphecodoides (Perkins, 1899)	1892	1	1423
Hylaeus facilis (Smith, 1879)	1892	1	1424
Hylaeus volatilis (Smith, 1879)	1892	1	1425
Hylaeus paradoxicus (Perkins, 1899)	1892	1	1426
Hylaeus longiceps (Perkins, 1899)	1892	1	1427
Hylaeus assimulans (Perkins, 1899)	1892	1	1428
Hylaeus setosifrons (Perkins, 1899)	1892	1	1429
Hylaeus anthracinus (Smith, 1853)	1892	1	1430
Osmia juxta Cresson, 1864	1892	1	1431
Stelis foederalis Smith, 1854	1892	1	1432
Paranthidium jugatorium (Say, 1824)	1892	1	1433
Anthidium banningense Cockerell, 1904	1892	1	1434
Serapista denticulata (Smith, 1854)	1892	1	1435
Ashmeadiella floridana (Robertson, 1897)	1892	1	1436
Osmia apicata Smith, 1853	1892	1	1437
Anthophora hololeuca Cockerell, 1923	1892	1	1438
Osmia inspergens Lovell and Cockerell, 1907	1892	1	1439
Osmia nemoris Sandhouse, 1924	1892	1	1440
Xylocopa calens Lepeletier, 1841	1892	1	1441
Xylocopa imitator Smith, 1854	1892	1	1442
Xylocopa varipes Smith, 1854	1892	1	1443
Braunsapis rhodesi (Cockerell, 1936)	1892	1	1444
Braunsapis leptozonia (Vachal, 1909)	1892	1	1445
Thyreus alfkeni (Brauns, 1909)	1892	1	1446
Melecta diacantha Eversmann, 1852	1892	1	1447
Anthophora carinulata Morawitz, 1887	1892	1	1448
Epeolus americanus (Cresson, 1878)	1892	1	1449
Bombus portchinsky Radoszkowski, 1883	1892	1	1450
Bombus melanurus Lepeletier, 1836	1892	1	1451
Xylocopa luteola Lepeletier, 1841	1892	1	1452
Bombus schrencki Morawitz, 1881	1892	1	1453
Amegilla subinsularis (Strand, 1910)	1892	1	1454
Paratetrapedia swainsonae (Cockerell, 1909)	1892	1	1455
Pachynomia amoenula (Gerstäcker, 1870)	1892	1	1456
Hylaeus heraldicus (Smith, 1853)	1892	1	1457
Anthidium tesselatum Klug, 1832	1892	1	1458
Coelioxys torridus Smith, 1854	1892	1	1459
Megachile eurimera Smith, 1853	1892	1	1460
Euaspis abdominalis (Fabricius, 1793)	1892	1	1461
Coelioxys heterozona Cockerell, 1939	1892	1	1462
Coelioxys aurifrons Smith, 1854	1892	1	1463
Coelioxys rufispina Walker, 1871	1892	1	1464
Megachile malangensis Friese, 1904	1892	1	1465
Gronoceras cinctum (Fabricius, 1781)	1892	1	1466
Andrena amphibola (Viereck, 1904)	1892	1	1467
Epeolus coreanus Yasumatsu, 1933	1892	1	1468
Lasioglossum hiltacus (Smith, 1853)	1893	1	1469
Lasioglossum lacthius (Smith, 1853)	1893	1	1470
Lasioglossum bicingulatum (Smith, 1853)	1893	1	1471
Xylocopa aruana Ritsema, 1876	1893	1	1472
Epeolus pusillus Cresson, 1864	1893	1	1473
Epeolus autumnalis Robertson, 1902	1893	1	1474
Nomada mauritanica Lepeletier, 1841	1893	1	1475
Amegilla obscuriceps (Friese, 1905)	1893	1	1476
Allodape pictifrons Smith, 1854	1893	1	1477
Lasioglossum mesillense (Cockerell, 1898)	1893	1	1478
Halictus virgatellus Cockerell, 1901	1893	1	1479
Lasioglossum quebecense (Crawford, 1907)	1893	1	1480
Lasioglossum weemsi (Mitchell, 1960)	1893	1	1481
Lasioglossum birkmanni (Crawford, 1906)	1893	1	1482
Lasioglossum simplex (Robertson, 1901)	1893	1	1483
Dufourea dentipes Bohart, 1948	1893	1	1484
Halictus hotoni Vachal, 1903	1893	1	1485
Protandrena rugosa (Robertson, 1895)	1893	1	1486
Protandrena labrosiformis (Robertson, 1898)	1893	1	1487
Hylaeus rudbeckiae (Cockerell and Casad, 1895)	1893	1	1488
Ashmeadiella bucconis (Say, 1837)	1893	1	1489
Colletes clypeonitens Swenk, 1906	1893	1	1490
Hylaeus iridipennis (Schrottky, 1906)	1893	1	1491
Euryglossa calliopsiformis Cockerell, 1905	1893	1	1492
Hylaeus satelles (Blackburn, 1886)	1893	1	1493
Colletes cinctellus Friese, 1925	1893	1	1494
Colletes solidaginis Swenk, 1906	1893	1	1495
Megachile nasicornis Friese, 1903	1893	1	1496
Heriades freygessneri Schletterer, 1889	1893	1	1497
Osmia subcornuta Morawitz, 1875	1893	1	1498
Megachile albifrons Smith, 1853	1893	1	1499
Nomada laramiensis Swenk, 1913	1893	1	1500
Anthophora flavocincta Huard, 1897	1893	1	1501
Anthidium maculifrons Smith, 1854	1893	1	1502
Amegilla aspergina (Cockerell, 1933)	1893	1	1503
Xylocopa somalica Magretti, 1895	1893	1	1504
Macrogalea candida (Smith, 1879)	1893	1	1505
Xylocopa inconstans Smith, 1874	1893	1	1506
Euglossa hemichlora Cockerell, 1917	1893	1	1507
Bombus festivus Smith, 1861	1893	1	1508
Bombus nobilis Friese, 1905	1893	1	1509
Amegilla andrewsi (Cockerell, 1910)	1893	1	1510
Tetraloniella ruficornis (Fabricius, 1804)	1893	1	1511
Bombus melaleucus Handlirsch, 1888	1893	1	1512
Amegilla cyrtandrae (Lieftinck, 1944)	1893	1	1513
Lasioglossum medinai (Vachal, 1895)	1893	1	1514
Lipotriches ceratina (Smith, 1857)	1893	1	1515
Lipotriches yasumatsui (Hirashima, 1961)	1893	1	1516
Perdita albipennis Cresson, 1868	1893	1	1517
Andrena watasei Cockerell, 1913	1893	1	1518
Niltonia virgilii Moure, 1964	1893	1	1519
Megachile conjuncta Smith, 1853	1893	1	1520
Anthidium kashgarense (Cockerell, 1911)	1893	1	1521
Gronoceras felinum (Gerstäcker, 1857)	1893	1	1522
Pachyanthidium katangense Cockerell, 1930	1893	1	1523
Megachile kashmirensis (Tkalců, 1988)	1893	1	1524
Colletes ciliatus Patton, 1879	1893	1	1525
Bombus flavescens Smith, 1852	1893	1	1526
Megachile bellula Bingham, 1897	1893	1	1527
Megachile bucephala (Fabricius, 1793)	1893	1	1528
Exleycolletes leai (Cockerell, 1913)	1894	1	1529
Brachymelecta californica (Cresson, 1878)	1894	1	1530
Melissodes gilensis Cockerell, 1896	1894	1	1531
Melissodes tristis Cockerell, 1894	1894	1	1532
Lasioglossum lanarium (Smith, 1853)	1894	1	1533
Lasioglossum semipolitum (Cockerell, 1916)	1894	1	1534
Thyreus caeruleopunctatus (Blanchard, 1840)	1894	1	1535
Melissodes montanus Cresson, 1878	1894	1	1536
Anthophora californica Cresson, 1869	1894	1	1537
Bombus suckleyi Greene, 1860	1894	1	1538
Xylocopa dejeanii Lepeletier, 1841	1894	1	1539
Bombus difficillimus Skorikov, 1912	1894	1	1540
Anthophora rivolleti Pérez, 1895	1894	1	1541
Nomada vincta Say, 1837	1894	1	1542
Xylocopa tabaniformis Smith, 1854	1894	1	1543
Triepeolus subnitens Cockerell and Timberlake, 1929	1894	1	1544
Bombus biroi Vogt, 1911	1894	1	1545
Xylocopa caribea Lepeletier, 1841	1894	1	1546
Bombus haemorrhoidalis Smith, 1852	1894	1	1547
Anthophora nigrociliata Pérez, 1895	1894	1	1548
Dieunomia nevadensis (Cresson, 1874)	1894	1	1549
Lasioglossum laevissimum (Smith, 1853)	1894	1	1550
Dufourea maura (Cresson, 1878)	1894	1	1551
Halictus tetrazonius (Klug, 1817)	1894	1	1552
Pachynomia flavicarpa (Vachal, 1903)	1894	1	1553
Trinomia tridentata (Smith, 1875)	1894	1	1554
Sphecodes heraclei Robertson, 1897	1894	1	1555
Sphecodes pycnanthemi Robertson, 1897	1894	1	1556
Perdita zebrata Cresson, 1878	1894	1	1557
Perdita semicrocea Cockerell, 1895	1894	1	1558
Andrena runcinatae Cockerell, 1906	1894	1	1559
Andrena placata Mitchell, 1960	1894	1	1560
Andrena striatifrons Cockerell, 1897	1894	1	1561
Andrena caerulea Smith, 1879	1894	1	1562
Andrena commoda Smith, 1879	1894	1	1563
Andrena ceanothi Viereck, 1917	1894	1	1564
Andrena tridens Robertson, 1902	1894	1	1565
Hylaeus robertianus (Cameron, 1906)	1894	1	1566
Coelioxys hirsutissimus Cockerell, 1912	1894	1	1567
Colletes ligatus Erichson, 1835	1894	1	1568
Caupolicana yarrowi (Cresson, 1875)	1894	1	1569
Osmia subaustralis Cockerell, 1900	1894	1	1570
Anthidium maculosum Cresson, 1878	1894	1	1571
Coelioxys apacheorum Cockerell, 1900	1894	1	1572
Megachile lippiae Cockerell, 1900	1894	1	1573
Hylaeus kauaiensis (Perkins, 1899)	1894	1	1574
Hylaeus hilaris (Smith, 1879)	1894	1	1575
Hylaeus melanothrix (Perkins, 1899)	1894	1	1576
Hylaeus haleakalae (Perkins, 1899)	1894	1	1577
Colletes zuluensis Friese, 1925	1894	1	1578
Colletes slevini Cockerell, 1925	1894	1	1579
Hylaeus hostilis (Perkins, 1899)	1894	1	1580
Hylaeus hirsutulus (Perkins, 1899)	1894	1	1581
Megachile fulvohirta Friese, 1904	1894	1	1582
Megachile gratiosa Gerstäcker, 1857	1894	1	1583
Megachile pilicrus Morawitz, 1877	1894	1	1584
Anthidium porterae Cockerell, 1900	1894	1	1585
Megachile snowi Mitchell, 1927	1894	1	1586
Osmia sedula Sandhouse, 1924	1894	1	1587
Megachile dakotensis Mitchell, 1926	1894	1	1588
Megachile rufipennis (Fabricius, 1793)	1894	1	1589
Megachile crenulata Fox, 1896	1894	1	1590
Protandrena innupta (Cockerell, 1896)	1894	1	1591
Andrena salicifloris Cockerell, 1897	1894	1	1592
Andrena nigrocaerulea Cockerell, 1897	1894	1	1593
Melissodes thelypodii Cockerell, 1905	1894	1	1594
Bombus asiaticus Morawitz, 1875	1894	1	1595
Bombus marussinus Skorikov, 1910	1894	1	1596
Epeolus natalensis Smith, 1879	1894	1	1597
Xylocopa cloti Vachal, 1898	1894	1	1598
Bombus parthenius Richards, 1934	1894	1	1599
Bombus keriensis Morawitz, 1887	1894	1	1600
Bombus miniatus Bingham, 1897	1894	1	1601
Epicharis flava (Friese, 1901)	1894	1	1602
Epeolus amabilis Gerstäcker, 1869	1894	1	1603
Amegilla langi (Cockerell, 1935)	1894	1	1604
Amegilla florea (Smith, 1879)	1894	1	1605
Anthophora braunsiana Friese, 1905	1894	1	1606
Nomia stageri (Pauly, 2000)	1894	1	1607
Nomia crocisaeformis Bingham, 1903	1894	1	1608
Lasioglossum hoffmanni (Strand, 1915)	1894	1	1609
Nomia theryi Gribodo, 1894	1894	1	1610
Andrena notophila Cockerell, 1933	1894	1	1611
Andrena dentata Smith, 1879	1894	1	1612
Megachile cordata Smith, 1879	1894	1	1613
Megachile fulvitarsis Friese, 1909	1894	1	1614
Megachile ungulata Smith, 1853	1894	1	1615
Megachile edwardsi Friese, 1922	1894	1	1616
Megachile colorata Fox, 1896	1894	1	1617
Megachile dimidiata Smith, 1853	1894	1	1618
Megachile dorsata Smith, 1853	1894	1	1619
Megachile semierma Vachal, 1903	1894	1	1620
Megachile quartinae Gribodo, 1884	1894	1	1621
Megachile pamirensis Cockerell, 1911	1894	1	1622
Nomada pygmaea Cresson, 1863	1894	1	1623
Anthophora ventilabris Lepeletier, 1841	1894	1	1624
Anthophora atriceps Pérez, 1879	1894	1	1625
Hylaeus flavipes (Smith, 1853)	1894	1	1626
Megachile imitata Smith, 1853	1894	1	1627
Melissodes lupinus Cresson, 1878	1895	1	1628
Anthophora curta Provancher, 1895	1895	1	1629
Nomada lippiae Cockerell, 1903	1895	1	1630
Allodape quadrilineata Cameron, 1905	1895	1	1631
Anthophora alternans (Klug, 1845)	1895	1	1632
Melissodes gelidus LaBerge, 1961	1895	1	1633
Nomada luteola Olivier, 1812	1895	1	1634
Eucera frater (Cresson, 1878)	1895	1	1635
Nomada gutierreziae Cockerell, 1896	1895	1	1636
Nomada dreisbachi Mitchell, 1962	1895	1	1637
Holcopasites heliopsis (Robertson, 1897)	1895	1	1638
Epeolus lectoides Robertson, 1901	1895	1	1639
Ceratina armata Smith, 1854	1895	1	1640
Amegilla terminata (Smith, 1879)	1895	1	1641
Lasioglossum kincaidii (Cockerell, 1898)	1895	1	1642
Sphecodes kincaidii Cockerell, 1898	1895	1	1643
Lasioglossum glabriventre (Crawford, 1907)	1895	1	1644
Halictus poeyi Lepeletier, 1841	1895	1	1645
Lasioglossum virens (Erichson, 1835)	1895	1	1646
Nomia formosa Smith, 1858	1895	1	1647
Sphecodes pimpinellae Robertson, 1900	1895	1	1648
Lasioglossum sisymbrii (Cockerell, 1895)	1895	1	1649
Dufourea rufiventris Friese, 1898	1895	1	1650
Perdita pectidis Cockerell, 1896	1895	1	1651
Andrena trevoris Cockerell, 1897	1895	1	1652
Perdita hirsuta Cockerell, 1896	1895	1	1653
Andrena washingtoni Cockerell, 1901	1895	1	1654
Perdita bigeloviae Cockerell, 1896	1895	1	1655
Perdita luteola Cockerell, 1894	1895	1	1656
Coelioxys germanus Cresson, 1878	1895	1	1657
Hylaeus flavifrons (W. F. Kirby, 1880)	1895	1	1658
Hoplitis viridimicans (Cockerell, 1897)	1895	1	1659
Dianthidium ulkei (Cresson, 1878)	1895	1	1660
Coelioxys slossoni Viereck, 1902	1895	1	1661
Hylaeus inquilina (Perkins, 1899)	1895	1	1662
Hylaeus pubescens (Perkins, 1899)	1895	1	1663
Hylaeus coniceps (Blackburn, 1886)	1895	1	1664
Hylaeus dumetorum (Perkins, 1899)	1895	1	1665
Hylaeus chlorostictus (Perkins, 1899)	1895	1	1666
Hylaeus volcanicus (Perkins, 1899)	1895	1	1667
Megachile fulvifrons Smith, 1858	1895	1	1668
Stelis montana Cresson, 1864	1895	1	1669
Dianthidium parvum (Cresson, 1878)	1895	1	1670
Pseudoanthidium tuberculiferum (Brauns, 1905)	1895	1	1671
Hoplitis epeoliformis (Ducke, 1899)	1895	1	1672
Megachile conferta Mitchell, 1930	1895	1	1673
Megachile lefebvrei (Lepeletier, 1841)	1895	1	1674
Melissodes sphaeralceae Cockerell, 1896	1895	1	1675
Ceratina sequoiae Michener, 1936	1895	1	1676
Colletes phaceliae Cockerell, 1906	1895	1	1677
Megachile exilis Cresson, 1872	1895	1	1678
Habropoda turneri Cockerell, 1909	1895	1	1679
Allodape punctata (Lepeletier and Audinet-Serville, 1828)	1895	1	1680
Amegilla bechuanensis (Cockerell, 1935)	1895	1	1681
Allodapula variegata (Smith, 1854)	1895	1	1682
Allodape skaifeorum Michener, 1975	1895	1	1683
Ammobates muticus Spinola, 1843	1895	1	1684
Amegilla natalensis (Friese, 1922)	1895	1	1685
Bombus brasiliensis Lepeletier, 1836	1895	1	1686
Melecta separata Cresson, 1879	1895	1	1687
Triepeolus argus Rightmyer, 2008	1895	1	1688
Bombus pullatus Franklin, 1913	1895	1	1689
Amegilla samarensis (Cockerell and LeVeque, 1925)	1895	1	1690
Eucera nipponensis (Pérez, 1905)	1895	1	1691
Pseudapis anthidioides (Gerstäcker, 1857)	1895	1	1692
Dieunomia triangulifera (Vachal, 1897)	1895	1	1693
Lasioglossum mutilum (Vachal, 1903)	1895	1	1694
Halictus tripartitus Cockerell, 1895	1895	1	1695
Andrena capricornis Casad and Cockerell, 1896	1895	1	1696
Andrena monilicornis Cockerell, 1896	1895	1	1697
Andrena pruinosa Erichson, 1835	1895	1	1698
Andrena miegiella Dours, 1873	1895	1	1699
Andrena jessicae Cockerell, 1896	1895	1	1700
Scrapter algoensis (Friese, 1925)	1895	1	1701
Ashmeadiella holtii Cockerell, 1898	1895	1	1702
Megachile ladacensis Cockerell, 1911	1895	1	1703
Icteranthidium ferrugineum (Fabricius, 1787)	1895	1	1704
Osmia sybarita Smith, 1853	1895	1	1705
Osmia excavata Alfken, 1903	1895	1	1706
Megachile humilis Smith, 1879	1895	1	1707
Wainia elizabethae (Friese, 1909)	1895	1	1708
Megachile saigonensis Cockerell, 1920	1895	1	1709
Osmia notata (Fabricius, 1804)	1895	1	1710
Megachile aurivillii Friese, 1901	1895	1	1711
Osmia ferruginea Latreille, 1811	1895	1	1712
Megachile prosopidis Cockerell, 1900	1895	1	1713
Hoplitis ursina (Friese, 1920)	1895	1	1714
Pachyanthidium lachrymosum (Smith, 1879)	1895	1	1715
Pseudoanthidium junodi (Friese, 1904)	1895	1	1716
Bombus pauloensis Friese, 1913	1895	1	1717
Rhophitulus herbsti (Friese, 1906)	1895	1	1718
Scrapter semirufus Cockerell, 1932	1895	1	1719
Protandrena fratercula (Cockerell, 1896)	1895	1	1720
Hylaeus rugulosus (Perkins, 1899)	1895	1	1721
Anthophora crotchii Cresson, 1878	1896	1	1722
Eucera hispana Lepeletier, 1841	1896	1	1723
Xylocopa sicheli Vachal, 1898	1896	1	1724
Tetraloniella braunsiana (Friese, 1905)	1896	1	1725
Thyreus abyssinicus (Radoszkowski, 1876)	1896	1	1726
Ammobates rufiventris Latreille, 1809	1896	1	1727
Tetraloniella dentata (Germar, 1839)	1896	1	1728
Anthophora dispar Lepeletier, 1841	1896	1	1729
Ceratina neomexicana Cockerell, 1901	1896	1	1730
Melissodes coreopsis Robertson, 1905	1896	1	1731
Nomada putnami Cresson, 1876	1896	1	1732
Nomada erythrochroa Cockerell, 1903	1896	1	1733
Epeolus olympiellus Cockerell, 1904	1896	1	1734
Nomada pascoensis Cockerell, 1903	1896	1	1735
Braunsapis elizabethana (Strand, 1915)	1896	1	1736
Lasioglossum coactus (Cresson, 1872)	1896	1	1737
Ceratina acantha Provancher, 1895	1896	1	1738
Braunsapis paradoxa (Strand, 1915)	1896	1	1739
Allodape panurgoides Smith, 1854	1896	1	1740
Lasioglossum olympiae (Cockerell, 1898)	1896	1	1741
Lasioglossum amicum (Cockerell, 1897)	1896	1	1742
Dufourea campanulae (Cockerell, 1897)	1896	1	1743
Lasioglossum titusi (Crawford, 1902)	1896	1	1744
Sphecodes atlantis Mitchell, 1956	1896	1	1745
Nomia universitatis Cockerell, 1908	1896	1	1746
Lasioglossum semicaeruleum (Cockerell, 1895)	1896	1	1747
Lasioglossum oenotherae (Stevens, 1920)	1896	1	1748
Halictus farinosus Smith, 1853	1896	1	1749
Lasioglossum pectoraloides (Cockerell, 1895)	1896	1	1750
Lasioglossum sexnotatulum (Nylander, 1852)	1896	1	1751
Ceylalictus halictoides (Blüthgen, 1925)	1896	1	1752
Andrena aliciarum Cockerell, 1897	1896	1	1753
Andrena semipunctata Cockerell, 1902	1896	1	1754
Andrena mesillae Cockerell, 1896	1896	1	1755
Andrena porterae Cockerell, 1900	1896	1	1756
Andrena fracta Casad and Cockerell, 1896	1896	1	1757
Andrena wellesleyana Robertson, 1897	1896	1	1758
Andrena hilaris Smith, 1853	1896	1	1759
Andrena macra Mitchell, 1951	1896	1	1760
Andrena argemonis Cockerell, 1896	1896	1	1761
Andrena medionitens Cockerell, 1902	1896	1	1762
Calliopsis personata Cockerell, 1897	1896	1	1763
Perdita townsendi Cockerell, 1896	1896	1	1764
Perdita halictoides Smith, 1853	1896	1	1765
Coelioxys immaculatus Cockerell, 1912	1896	1	1766
Andrena pallidiscopa (Viereck, 1904)	1896	1	1767
Colletes gilensis Cockerell, 1897	1896	1	1768
Colletes petropolitanus Dalla Torre, 1896	1896	1	1769
Osmia cyanella Cockerell, 1897	1896	1	1770
Megachile casadae Cockerell, 1898	1896	1	1771
Osmia odontogaster Cockerell, 1897	1896	1	1772
Osmia atrocyanea Cockerell, 1897	1896	1	1773
Megachile pascoensis Mitchell, 1934	1896	1	1774
Hylaeus amiculus (Smith, 1879)	1896	1	1775
Anthidiellum perplexum (Smith, 1854)	1896	1	1776
Megachile opposita Smith, 1853	1896	1	1777
Osmia trevoris Cockerell, 1897	1896	1	1778
Osmia labialis Pérez, 1879	1896	1	1779
Anthidium cingulatum Latreille, 1809	1896	1	1780
Osmia nanula Cockerell, 1897	1896	1	1781
Hoplitis biscutellae (Cockerell, 1897)	1896	1	1782
Megachile cognata Smith, 1853	1896	1	1783
Megachile chrysorrhoea Gerstäcker, 1857	1896	1	1784
Gronoceras bombiforme (Gerstäcker, 1857)	1896	1	1785
Osmia californica Cresson, 1864	1896	1	1786
Osmia anceyi Pérez, 1879	1896	1	1787
Osmia sandhouseae Mitchell, 1927	1896	1	1788
Osmia tristella Cockerell, 1897	1896	1	1789
Melecta pacifica Cresson, 1878	1896	1	1790
Amegilla cingulata (Fabricius, 1775)	1896	1	1791
Ammobates minor (Pérez, 1902)	1896	1	1792
Halterapis angustula (Cockerell, 1934)	1896	1	1793
Allodape microsticta Cockerell, 1934	1896	1	1794
Ceratina citrinifrons Cockerell, 1937	1896	1	1795
Ceratina aliceae Cockerell, 1937	1896	1	1796
Ceratina truncata Friese, 1905	1896	1	1797
Ceratina subscintilla Cockerell, 1937	1896	1	1798
Ceratina labrosa Friese, 1905	1896	1	1799
Thyreus oxyaspis (Cockerell, 1936)	1896	1	1800
Elaphropoda nuda (Radoszkowski, 1882)	1896	1	1801
Xenoglossa strenua (Cresson, 1878)	1896	1	1802
Bombus sibiricus (Fabricius, 1781)	1896	1	1803
Bombus rubicundus Smith, 1854	1896	1	1804
Xylocopa mordax Smith, 1874	1896	1	1805
Thyreus massuri (Radoszkowski, 1893)	1896	1	1806
Eucera nigrilabris Lepeletier, 1841	1896	1	1807
Nomada okubira Tsuneki, 1973	1896	1	1808
Nomada japonica Smith, 1873	1896	1	1809
Macronomia hirsutissima (Cockerell, 1935)	1896	1	1810
Andrena trapezoidea Viereck, 1917	1896	1	1811
Andrena prima Casad, 1896	1896	1	1812
Andrena savignyi Spinola, 1838	1896	1	1813
Megachile ianthoptera Smith, 1853	1896	1	1814
Scrapter flavipes (Friese, 1925)	1896	1	1815
Colletes hirtibasis Cockerell, 1936	1896	1	1816
Hylaeus lineaticeps (Friese, 1913)	1896	1	1817
Megachile rufohirtula Cockerell, 1937	1896	1	1818
Afrostelis aethiopica (Friese, 1925)	1896	1	1819
Megachile monticola Smith, 1853	1896	1	1820
Megachile sicula (Rossi, 1794)	1896	1	1821
Osmia versicolor Latreille, 1811	1896	1	1822
Anthidium gratum Morawitz, 1896	1896	1	1823
Megachile bituberculata Ritsema, 1880	1896	1	1824
Hoplitis perezi (Ferton, 1895)	1896	1	1825
Coelioxys polycentris Förster, 1853	1896	1	1826
Pachyanthidium benguelense (Vachal, 1903)	1896	1	1827
Megachile fulva Smith, 1853	1896	1	1828
Partamona auripennis Pedro and Camargo, 2003	1896	1	1829
Eucera atricornis Fabricius, 1793	1896	1	1830
Sphecodes minor Robertson, 1898	1896	1	1831
Xylocopa eximia Pérez, 1901	1896	1	1832
Halictus smaragdulus Vachal, 1895	1896	1	1833
Melissodes semilupinus Cockerell, 1905	1897	1	1834
Braunsapis unicolor (Smith, 1854)	1897	1	1835
Nomada vierecki Cockerell, 1903	1897	1	1836
Nomada salicis Robertson, 1900	1897	1	1837
Bombus breviceps Smith, 1852	1897	1	1838
Ceratina dentiventris Gerstäcker, 1869	1897	1	1839
Amegilla confusa (Smith, 1854)	1897	1	1840
Nomada electa Cresson, 1863	1897	1	1841
Centris lanosa Cresson, 1872	1897	1	1842
Nomada obscurella Fowler, 1902	1897	1	1843
Centris errans Fox, 1899	1897	1	1844
Centris difformis Smith, 1854	1897	1	1845
Nomada texana Cresson, 1872	1897	1	1846
Xenoglossa patricia Cockerell, 1896	1897	1	1847
Thyreus truncatus (Pérez, 1884)	1897	1	1848
Melissodes intortus Cresson, 1872	1897	1	1849
Nomada lehighensis Cockerell, 1903	1897	1	1850
Nomada sulphurata Smith, 1854	1897	1	1851
Anthophorula texana (Friese, 1899)	1897	1	1852
Isepeolus viperinus (Holmberg, 1886)	1897	1	1853
Augochlorella pomoniella (Cockerell, 1915)	1897	1	1854
Steganomus bipunctatus (Fabricius, 1804)	1897	1	1855
Pseudapis nilotica (Smith, 1875)	1897	1	1856
Halictus carinthiacus Blüthgen, 1936	1897	1	1857
Andrena osmioides Cockerell, 1916	1897	1	1858
Andrena cornelli Viereck, 1907	1897	1	1859
Macropis frivaldszkyi Mocsáry, 1878	1897	1	1860
Panurginus cressoniellus Cockerell, 1898	1897	1	1861
Calliopsis nebraskensis Crawford, 1902	1897	1	1862
Andrena nida Mitchell, 1960	1897	1	1863
Andrena quintilis Robertson, 1898	1897	1	1864
Perdita callicerata Cockerell, 1897	1897	1	1865
Perdita perpulchra Cockerell, 1896	1897	1	1866
Acamptopoeum prinii (Holmberg, 1884)	1897	1	1867
Andrena hystrix Schmiedeknecht, 1883	1897	1	1868
Andrena vulpicolor Cockerell, 1897	1897	1	1869
Perdita exclamans Cockerell, 1895	1897	1	1870
Protoxaea gloriosa (Fox, 1893)	1897	1	1871
Protandrena bancrofti Dunning, 1897	1897	1	1872
Coelioxys edita Cresson, 1872	1897	1	1873
Hylaeus perspicuus (Perkins, 1899)	1897	1	1874
Colletes nudus Robertson, 1898	1897	1	1875
Hylaeus sparsus (Cresson, 1869)	1897	1	1876
Megachile mucida Cresson, 1878	1897	1	1877
Protosmia rubifloris (Cockerell, 1898)	1897	1	1878
Lithurgopsis gibbosa (Smith, 1853)	1897	1	1879
Osmia liogastra Cockerell, 1933	1897	1	1880
Osmia prunorum Cockerell, 1897	1897	1	1881
Osmia densa Cresson, 1864	1897	1	1882
Osmia unca Michener, 1937	1897	1	1883
Osmia palmula Rightmyer and Griswold, 2010	1897	1	1884
Osmia virga Sandhouse, 1939	1897	1	1885
Coelioxys bruneri Cockerell, 1918	1897	1	1886
Lasioglossum fedorense (Crawford, 1906)	1897	1	1887
Calliopsis scitula Cresson, 1878	1897	1	1888
Amegilla aeruginosa (Smith, 1854)	1897	1	1889
Paratrigona subnuda Moure, 1947	1897	1	1890
Nomada quadrimaculata (Robertson, 1903)	1897	1	1891
Melipona quadrifasciata Lepeletier, 1836	1897	1	1892
Centris laticincta (Spinola, 1841)	1897	1	1893
Centris ephippium Smith, 1854	1897	1	1894
Lestrimelitta sulina Marchi and Melo, 2006	1897	1	1895
Melipona marginata Lepeletier, 1836	1897	1	1896
Melipona bicolor Lepeletier, 1836	1897	1	1897
Scaptotrigona postica (Latreille, 1809)	1897	1	1898
Geotrigona subterranea (Friese, 1901)	1897	1	1899
Frieseomelitta varia (Lepeletier, 1836)	1897	1	1900
Cephalotrigona capitata (Smith, 1854)	1897	1	1901
Lestrimelitta ehrhardti (Friese, 1931)	1897	1	1902
Lestrimelitta rufipes (Friese, 1903)	1897	1	1903
Melipona fuliginosa Lepeletier, 1836	1897	1	1904
Melipona mondury Smith, 1863	1897	1	1905
Melipona favosa (Fabricius, 1798)	1897	1	1906
Partamona helleri (Friese, 1900)	1897	1	1907
Trigona hyalinata (Lepeletier, 1836)	1897	1	1908
Oxytrigona tataira (Smith, 1863)	1897	1	1909
Eufriesea violacea (Blanchard, 1840)	1897	1	1910
Eufriesea surinamensis (Linnaeus, 1758)	1897	1	1911
Centris mariae Mocsáry, 1896	1897	1	1912
Centris mocsaryi Friese, 1899	1897	1	1913
Colletes marleyi Cockerell, 1919	1897	1	1914
Megachile erimae Mocsáry, 1899	1897	1	1915
Andrena binominata Smith, 1853	1897	1	1916
Ericrocis lata (Cresson, 1878)	1897	1	1917
Epeolus caffer (Lepeletier, 1841)	1897	1	1918
Thyreus delumbatus (Vachal, 1903)	1897	1	1919
Bombus kashmirensis Friese, 1909	1897	1	1920
Ceratina binghami Cockerell, 1908	1897	1	1921
Centris atripes Mocsáry, 1899	1897	1	1922
Amegilla capeverdensis Brooks, 1988	1897	1	1923
Xylocopa praeusta Smith, 1854	1897	1	1924
Tetragona clavipes (Fabricius, 1804)	1897	1	1925
Habropoda birkmanni (Cockerell, 1905)	1897	1	1926
Bombus haueri Handlirsch, 1888	1897	1	1927
Peponapis fervens (Smith, 1879)	1897	1	1928
Ceratina megastigmata Yasumatsu and Hirashima, 1969	1897	1	1929
Eufriesea aeneiventris (Mocsáry, 1896)	1897	1	1930
Anthophora moricei (Friese, 1899)	1897	1	1931
Amegilla insularis (Smith, 1857)	1897	1	1932
Ceratina parvula Smith, 1854	1897	1	1933
Mellitidia australis (Guérin-Méneville, 1831)	1897	1	1934
Dufourea similis Friese, 1898	1897	1	1935
Lasioglossum harmandi (Vachal, 1903)	1897	1	1936
Lasioglossum occidens (Smith, 1873)	1897	1	1937
Capicola capicola (Friese, 1909)	1897	1	1938
Andrena rupshuensis Cockerell, 1911	1897	1	1939
Calliopsis coloratipes Cockerell, 1898	1897	1	1940
Andrena opacifovea Hirashima, 1952	1897	1	1941
Scrapter niger Lepeletier and Audinet-Serville, 1828	1897	1	1942
Colletes nanellus Cockerell, 1945	1897	1	1943
Colletes albohirtus Cockerell, 1946	1897	1	1944
Coelioxys circumscriptus Schulz, 1906	1897	1	1945
Anthidium philorum Cockerell, 1910	1897	1	1946
Anthidiellum zebra (Friese, 1904)	1897	1	1947
Osmia pusilla Cresson, 1864	1897	1	1948
Osmia clarescens Cockerell, 1911	1897	1	1949
Stelis monticola Cresson, 1878	1897	1	1950
Megachile rupshuensis Cockerell, 1911	1897	1	1951
Pachyanthidium cordatum (Smith, 1854)	1897	1	1952
Coelioxys cherenensis Friese, 1913	1897	1	1953
Megachile argentata (Fabricius, 1793)	1897	1	1954
Xenoglossodes eriocarpi (Cockerell, 1898)	1898	1	1955
Melissodes tepaneca Cresson, 1878	1898	1	1956
Allodapula jucunda (Smith, 1879)	1898	1	1957
Amegilla mucorea (Klug, 1845)	1898	1	1958
Ancyla oraniensis Lepeletier, 1841	1898	1	1959
Ceratina demotica Baker, 2002	1898	1	1960
Habropoda tarsata (Spinola, 1838)	1898	1	1961
Ceratina moderata Cameron, 1897	1898	1	1962
Scaptotrigona hellwegeri (Friese, 1900)	1898	1	1963
Nomada scitiformis Cockerell, 1903	1898	1	1964
Nomada corvallisensis Cockerell, 1903	1898	1	1965
Anthophora iole Bingham, 1898	1898	1	1966
Plebeia emerina (Friese, 1900)	1898	1	1967
Anthophora armata Friese, 1905	1898	1	1968
Ceratina loquata Nurse, 1902	1898	1	1969
Amegilla subcoerulea (Lepeletier, 1841)	1898	1	1970
Augochloropsis anonyma (Cockerell, 1922)	1898	1	1971
Dieunomia mesillae Cockerell, 1899	1898	1	1972
Pseudapis oxybeloides (Smith, 1875)	1898	1	1973
Lipotriches cubitalis (Vachal, 1897)	1898	1	1974
Andrena barberi Cockerell, 1898	1898	1	1975
Andrena edwardsi Viereck, 1916	1898	1	1976
Andrena aculeata LaBerge, 1980	1898	1	1977
Andrena birtwelli Cockerell, 1901	1898	1	1978
Andrena candida Smith, 1879	1898	1	1979
Andrena scurra Viereck, 1904	1898	1	1980
Andrena saccata Viereck, 1904	1898	1	1981
Melitta cameroni (Cockerell, 1910)	1898	1	1982
Andrena rothneyi Cameron, 1897	1898	1	1983
Andrena leucophaea Lepeletier, 1841	1898	1	1984
Calliopsis coloradensis Cresson, 1878	1898	1	1985
Megachile gentilis Cresson, 1872	1898	1	1986
Colletes mandibularis Smith, 1853	1898	1	1987
Colletes reticulatus (Cameron, 1897)	1898	1	1988
Colletes jankowskyi Radoszkowski, 1891	1898	1	1989
Colletes birkmanni Swenk, 1906	1898	1	1990
Euryglossa subsericea Cockerell, 1905	1898	1	1991
Anthidium collectum Huard, 1896	1898	1	1992
Megachile friesei Schrottky, 1902	1898	1	1993
Hoplitis rubricrus (Friese, 1899)	1898	1	1994
Megachile marginata Smith, 1853	1898	1	1995
Osmia trifoliama Sandhouse, 1939	1898	1	1996
Stelis carnifex Cockerell, 1911	1898	1	1997
Osmia albolateralis Cockerell, 1906	1898	1	1998
Euaspis carbonaria (Smith, 1854)	1898	1	1999
[truncated: 14,116 more rows]
