# Supplementary material for: Estimating global bee species richness and taxonomic gaps
Source: Nat Commun. 2026 Feb 24;17:1762. doi: 10.1038/s41467-026-69029-4 (PMC12932799; doi:10.1038/s41467-026-69029-4)
Supplement: Supplementary file 4 — Source Data [file 41467_2026_69029_MOESM4_ESM.zip › FigTables/Fig1/Fig1a.csv]

variable	Name	Observed	Estimate	Est_s.e.	95%Lower	95%Upper	n	s.e.	groupNo
Global	iNEXT	20934	24735.639602513325	136.3209212993228	24468.455506427334	25002.823698599317	8370510	NA	1
Global	iNEXT	20934	24811.744395589525	137.98335924030872	24541.301981012668	25082.186810166382	8369300	NA	1
Global	iNEXT	20934	24802.513688629224	142.8531085666573	24522.526740758985	25082.500636499462	8367717	NA	1
Global	iNEXT	20934	24832.44789973548	136.9805741744986	24563.970907771847	25100.924891699116	8366344	NA	1
Global	iNEXT	20934	24840.662422667967	140.4535917229653	24565.378441391662	25115.946403944272	8368125	NA	1
Global	iNEXT	20934	24859.980631492763	132.2837889496124	24600.709169413025	25119.2520935725	8371217	NA	1
Global	iNEXT	20934	24823.637442365325	152.83156359986324	24524.09308200865	25123.181802722	8377740	NA	1
Global	iNEXT	20934	24886.07577489031	123.85619218970301	24643.32209893622	25128.829450844398	8370550	NA	1
Global	iNEXT	20934	24885.493799572992	126.84287503375472	24636.88633281132	25134.101266334666	8362891	NA	1
Global	iNEXT	20934	24881.114581209247	130.26174638221485	24625.806249736816	25136.42291268168	8370987	NA	1
Global	iNEXT	20934	24886.799335665077	130.0738567056972	24631.859261191687	25141.739410138467	8369182	NA	1
Global	iNEXT	20934	24900.040027782627	126.48320428088326	24652.137502742873	25147.94255282238	8373112	NA	1
Global	iNEXT	20934	24872.33468640914	141.42793850989435	24595.141020522	25149.528352296278	8369034	NA	1
Global	iNEXT	20934	24905.70388769731	128.40205250697946	24654.04048924261	25157.36728615201	8369241	NA	1
Global	iNEXT	20934	24902.639611882656	130.03925034902235	24647.767364621985	25157.511859143327	8366935	NA	1
Global	iNEXT	20934	24925.29592480897	121.50708819607848	24687.146408078323	25163.445441539614	8372655	NA	1
Global	iNEXT	20934	24894.54731731551	141.2337279597034	24617.734297112165	25171.360337518858	8368466	NA	1
Global	iNEXT	20934	24929.815500945893	125.38662647813898	24684.062228905765	25175.568772986022	8360482	NA	1
Global	iNEXT	20934	24923.46238995626	130.87859930619794	24666.945048969064	25179.979730943458	8369842	NA	1
Global	iNEXT	20934	24890.796649615164	148.57028303634604	24599.604245691004	25181.989053539324	8370861	NA	1
Global	iNEXT	20934	24889.51728027335	149.8976748562722	24595.72323618876	25183.31132435794	8368899	NA	1
Global	iNEXT	20934	24873.447805473952	160.6695577779369	24558.54125881722	25188.354352130686	8374889	NA	1
Global	iNEXT	20934	24924.57721632249	134.78832690392485	24660.396950054386	25188.757482590594	8370931	NA	1
Global	iNEXT	20934	24934.919190272893	131.15362236262803	24677.862814000175	25191.97556654561	8370588	NA	1
Global	iNEXT	20934	24876.834732213025	162.02572793628332	24559.270140889024	25194.399323537025	8368481	NA	1
Global	iNEXT	20934	24923.1896607033	138.7617006901824	24651.221724917017	25195.157596489586	8366544	NA	1
Global	iNEXT	20934	24916.34538332397	145.30109691527656	24631.560466455863	25201.130300192075	8367348	NA	1
Global	iNEXT	20934	24915.86285400297	145.79347058855535	24630.112902468303	25201.61280553764	8363113	NA	1
Global	iNEXT	20934	24939.215392350376	136.96341313098367	24670.772035413967	25207.658749286784	8372660	NA	1
Global	iNEXT	20934	24918.87910527622	148.91551042841988	24627.01006809712	25210.748142455323	8373784	NA	1
Global	iNEXT	20934	24914.730679001623	154.683837305687	24611.555928892023	25217.905429111222	8370292	NA	1
Global	iNEXT	20934	24972.58003007962	127.74831494287564	24722.197933705906	25222.962126453338	8370238	NA	1
Global	iNEXT	20934	24948.191718625003	141.95222515823434	24669.970469789543	25226.412967460463	8375433	NA	1
Global	iNEXT	20934	24957.176837833984	138.91300636726453	24684.912348369962	25229.441327298005	8368320	NA	1
Global	iNEXT	20934	24968.332770069308	134.89215813626828	24703.94899832534	25232.716541813275	8367876	NA	1
Global	iNEXT	20934	24943.975893186536	147.80508666785786	24654.283246585714	25233.66853978736	8369313	NA	1
Global	iNEXT	20934	24952.101327890072	144.61311032216182	24668.664839966317	25235.537815813826	8372580	NA	1
Global	iNEXT	20934	24976.864485687805	133.11156663995743	24715.970609147786	25237.758362227825	8368983	NA	1
Global	iNEXT	20934	24957.605826407766	144.46750715628858	24674.454715445157	25240.756937370374	8376772	NA	1
Global	iNEXT	20934	24978.701828532474	134.26107161199553	24715.55496364721	25241.848693417738	8363627	NA	1
Global	iNEXT	20934	24945.114812371983	151.82437019935014	24647.54451480578	25242.685109938186	8365630	NA	1
Global	iNEXT	20934	24956.50993096007	148.14480861790292	24666.1514415724	25246.86842034774	8366690	NA	1
Global	iNEXT	20934	24960.850602770734	148.67326569436545	24669.456356545823	25252.244848995644	8369876	NA	1
Global	iNEXT	20934	24945.974950000076	157.32647760881437	24637.620720072253	25254.3291799279	8368931	NA	1
Global	iNEXT	20934	25000.312708848236	130.07414314557374	24745.372072963004	25255.253344733468	8368073	NA	1
Global	iNEXT	20934	24960.366942844677	150.47971367249502	24665.432123642688	25255.301762046667	8363910	NA	1
Global	iNEXT	20934	24960.896577642347	152.33778499874555	24662.3200055602	25259.473149724494	8368775	NA	1
Global	iNEXT	20934	24984.331475720166	141.41219444956565	24707.168667624243	25261.49428381609	8376369	NA	1
Global	iNEXT	20934	24969.75795813481	149.59584697367916	24676.555485829635	25262.960430439987	8369669	NA	1
Global	iNEXT	20934	24984.807005221115	142.2926976148507	24705.91844263296	25263.69556780927	8369832	NA	1
Global	iNEXT	20934	24990.232881335054	141.6527757604479	24712.598542534448	25267.86722013566	8374134	NA	1
Global	iNEXT	20934	25006.529758027897	133.72457427802422	24744.434408595018	25268.625107460775	8365727	NA	1
Global	iNEXT	20934	25004.262811634107	135.59149946438757	24738.508356074126	25270.01726719409	8370924	NA	1
Global	iNEXT	20934	24984.83468896881	146.08246801021582	24698.518312896063	25271.15106504156	8373371	NA	1
Global	iNEXT	20934	24994.91825277231	141.08760720152745	24718.391623992382	25271.444881552237	8368242	NA	1
Global	iNEXT	20934	24996.487231483217	140.66445375813478	24720.789968212273	25272.18449475416	8371434	NA	1
Global	iNEXT	20934	25030.05404281985	124.02270094876313	24786.974015694894	25273.13406994481	8369291	NA	1
Global	iNEXT	20934	25016.21679858248	131.2805324741133	24758.91168306198	25273.521914102985	8369442	NA	1
Global	iNEXT	20934	24980.701490866835	149.90240986996616	24686.89816632594	25274.50481540773	8375939	NA	1
Global	iNEXT	20934	25010.163273159127	135.64290422154866	24744.308066126476	25276.01848019178	8378018	NA	1
Global	iNEXT	20934	25016.078191177894	135.3040821081257	24750.887063284717	25281.26931907107	8368474	NA	1
Global	iNEXT	20934	24968.604259262247	160.2395423348397	24654.54052738678	25282.667991137714	8372138	NA	1
Global	iNEXT	20934	24994.724934613765	147.7120355242664	24705.214664903102	25284.23520432443	8371758	NA	1
Global	iNEXT	20934	25018.175684028374	136.28569018230345	24751.060639662875	25285.290728393873	8368606	NA	1
Global	iNEXT	20934	25008.246975957092	141.50391720922713	24730.90439455567	25285.589557358515	8373143	NA	1
Global	iNEXT	20934	25002.189621010748	146.11219449253326	24715.81498210327	25288.564259918225	8376246	NA	1
Global	iNEXT	20934	24988.509886873537	161.20697431097213	24672.550023167358	25304.469750579716	8367254	NA	1
Global	iNEXT	20934	25014.163113597857	148.31096070674593	24723.4789721001	25304.847255095614	8368471	NA	1
Global	iNEXT	20934	25032.06945214139	139.53623583625932	24758.583455364034	25305.555448918745	8367244	NA	1
Global	iNEXT	20934	25006.0083285582	152.9536419903045	24706.22469895297	25305.79195816343	8372948	NA	1
Global	iNEXT	20934	25038.05393600448	137.236992333058	24769.074373685085	25307.03349832387	8363658	NA	1
Global	iNEXT	20934	25068.00823919488	126.38388936501518	24820.300367813357	25315.716110576406	8361168	NA	1
Global	iNEXT	20934	25056.029019696238	133.47453583336096	24794.42373660965	25317.634302782826	8369622	NA	1
Global	iNEXT	20934	25058.078763561352	133.5093359151689	24796.40527356776	25319.752253554943	8368689	NA	1
Global	iNEXT	20934	25024.188609406505	151.77880526887162	24726.707617463	25321.66960135001	8372627	NA	1
Global	iNEXT	20934	25062.015071030368	134.09946081927902	24799.18495747834	25324.845184582395	8370337	NA	1
Global	iNEXT	20934	25030.06948647544	150.49045289570566	24735.113618782736	25325.025354168145	8371089	NA	1
Global	iNEXT	20934	25034.138372451547	151.57897853211614	24737.04903371523	25331.227711187865	8373600	NA	1
Global	iNEXT	20934	25022.029270599734	157.8416292921715	24712.665361925956	25331.393179273513	8370641	NA	1
Global	iNEXT	20934	25026.59588497686	156.44350551655316	24719.972248549224	25333.2195214045	8368138	NA	1
Global	iNEXT	20934	25034.105980094515	153.98591536539635	24732.299131851905	25335.912828337125	8363985	NA	1
Global	iNEXT	20934	25026.527222054774	158.57578544144582	24715.72439376939	25337.33005034016	8362948	NA	1
Global	iNEXT	20934	25020.162876235536	162.29101363339836	24702.078334499576	25338.247417971495	8378292	NA	1
Global	iNEXT	20934	25088.034370484158	130.79446161398326	24831.681936343444	25344.38680462487	8369267	NA	1
Global	iNEXT	20934	25034.023781885327	159.6894571533636	24721.038197153983	25347.009366616672	8368091	NA	1
Global	iNEXT	20934	25052.0290487215	150.59504801120377	24756.86817836946	25347.18991907354	8364978	NA	1
Global	iNEXT	20934	25100.023621962588	126.63960506006534	24851.814557028483	25348.232686896692	8371044	NA	1
Global	iNEXT	20934	25048.046828340353	159.1815105126109	24736.056800730952	25360.036855949755	8365373	NA	1
Global	iNEXT	20934	25082.040503597113	146.46388648938634	24794.976561042153	25369.104446152072	8364374	NA	1
Global	iNEXT	20934	25108.23320776365	136.94319120922617	24839.829485065584	25376.636930461715	8374226	NA	1
Global	iNEXT	20934	25122.28008181084	133.81504371786545	24860.00741553417	25384.55274808751	8364626	NA	1
Global	iNEXT	20934	25090.005504120687	158.1564832814826	24780.02449296747	25399.986515273904	8364887	NA	1
Global	iNEXT	20934	25112.07772413205	148.4515588816823	24821.118015275126	25403.037432988975	8373765	NA	1
Global	iNEXT	20934	25166.73336109658	131.91877940568025	24908.177304576962	25425.289417616197	8365777	NA	1
Global	iNEXT	20934	25176.18014451931	128.2500032459627	24924.814757140077	25427.54553189854	8367042	NA	1
Global	iNEXT	20934	25151.236854995084	141.6136134672543	24873.67927287869	25428.79443711148	8369760	NA	1
Global	iNEXT	20934	25152.819583670607	143.37941099932752	24871.80110198736	25433.838065353855	8369156	NA	1
Global	iNEXT	20934	25146.820785286014	149.11001045463507	24854.57053506054	25439.07103551149	8362481	NA	1
Global	iNEXT	20934	25166.480883705364	141.4645408749732	24889.215478500922	25443.746288909806	8366691	NA	1
Global	iNEXT	20934	25162.284075670705	150.95463258797082	24866.418432498805	25458.149718842604	8366375	NA	1
Global	iChao	NA	25633.56	NA	25424.283	25852.592	8370510	109.241	1
Global	iChao	NA	25722.25	NA	25510.795	25943.475	8367717	110.357	1
Global	iChao	NA	25729.141	NA	25515.404	25952.848	8369300	111.571	1
Global	iChao	NA	25734.978	NA	25520.54	25959.442	8377740	111.943	1
Global	iChao	NA	25758.75	NA	25545.339	25982.038	8366344	111.382	1
Global	iChao	NA	25775.885	NA	25563.416	25998.104	8368125	110.869	1
Global	iChao	NA	25785.941	NA	25569.528	26012.456	8371217	112.97	1
Global	iChao	NA	25793.625	NA	25576.173	26021.262	8369034	113.521	1
Global	iChao	NA	25796.87	NA	25579.096	26024.854	8374889	113.692	1
Global	iChao	NA	25799.637	NA	25580.441	26029.174	8370550	114.45	1
Global	iChao	NA	25804.685	NA	25588.956	26030.412	8368481	112.595	1
Global	iChao	NA	25806.94	NA	25588.399	26035.743	8362891	114.096	1
Global	iChao	NA	25811.018	NA	25593.271	26038.94	8370987	113.669	1
Global	iChao	NA	25808.726	NA	25588.474	26039.4	8368899	115.009	1
Global	iChao	NA	25815.476	NA	25597.044	26044.14	8369182	114.033	1
Global	iChao	NA	25815.364	NA	25595.511	26045.586	8368466	114.792	1
Global	iChao	NA	25823.278	NA	25605.438	26051.276	8370861	113.712	1
Global	iChao	NA	25835.006	NA	25616.151	26064.09	8373112	114.248	1
Global	iChao	NA	25836.012	NA	25617.554	26064.66	8369241	114.036	1
Global	iChao	NA	25837.652	NA	25619.436	26066.032	8366935	113.906	1
Global	iChao	NA	25837.512	NA	25615.997	26069.507	8363113	115.668	1
Global	iChao	NA	25841.165	NA	25621.205	26071.447	8370292	114.835	1
Global	iChao	NA	25842.813	NA	25619.782	26076.46	8360482	116.476	1
Global	iChao	NA	25846.31	NA	25626.105	26076.85	8367348	114.964	1
Global	iChao	NA	25849.77	NA	25629.607	26080.256	8366544	114.939	1
Global	iChao	NA	25851.356	NA	25631.603	26081.389	8373784	114.719	1
Global	iChao	NA	25852.842	NA	25632.008	26084.057	8370931	115.296	1
Global	iChao	NA	25859.493	NA	25640.395	26088.791	8369842	114.365	1
Global	iChao	NA	25862.63	NA	25643.346	26092.125	8372655	114.462	1
Global	iChao	NA	25869.138	NA	25646.6	26102.186	8372660	116.198	1
Global	iChao	NA	25867.304	NA	25642.841	26102.466	8366690	117.228	1
Global	iChao	NA	25877.102	NA	25652.396	26112.51	8368320	117.352	1
Global	iChao	NA	25878.484	NA	25654.519	26113.076	8376772	116.956	1
Global	iChao	NA	25888.058	NA	25670.468	26115.644	8370588	113.544	1
Global	iChao	NA	25886.125	NA	25665.089	26117.488	8368931	115.386	1
Global	iChao	NA	25883.012	NA	25658.266	26118.45	8368775	117.37	1
Global	iChao	NA	25891.882	NA	25672.189	26121.761	8369313	114.665	1
Global	iChao	NA	25891.187	NA	25670.242	26122.44	8365630	115.334	1
Global	iChao	NA	25894.992	NA	25674.777	26125.436	8375433	114.942	1
Global	iChao	NA	25896.275	NA	25675.684	26127.129	8372580	115.142	1
Global	iChao	NA	25897.923	NA	25676.277	26129.928	8363910	115.705	1
Global	iChao	NA	25905.548	NA	25680.9	26140.829	8367876	117.305	1
Global	iChao	NA	25906.902	NA	25682.635	26141.761	8372138	117.101	1
Global	iChao	NA	25913.413	NA	25693.852	26143.1	8369876	114.583	1
Global	iChao	NA	25916.381	NA	25692.582	26150.704	8368983	116.845	1
Global	iChao	NA	25916.602	NA	25692.223	26151.562	8363627	117.155	1
Global	iChao	NA	25920.277	NA	25698.826	26152.019	8369669	115.588	1
Global	iChao	NA	25922.035	NA	25697.526	26157.125	8369832	117.222	1
Global	iChao	NA	25928.083	NA	25706.237	26160.242	8370238	115.796	1
Global	iChao	NA	25929.524	NA	25706.338	26163.146	8375939	116.51	1
Global	iChao	NA	25928.772	NA	25702.933	26165.307	8374134	117.929	1
Global	iChao	NA	25931.266	NA	25705.736	26167.455	8371758	117.762	1
Global	iChao	NA	25935.08	NA	25712.093	26168.474	8373371	116.401	1
Global	iChao	NA	25934.739	NA	25710.771	26169.207	8376369	116.925	1
Global	iChao	NA	25942.483	NA	25717.605	26177.932	8371434	117.407	1
Global	iChao	NA	25946.088	NA	25723.333	26179.204	8367254	116.272	1
Global	iChao	NA	25946.417	NA	25720.542	26182.951	8370924	117.938	1
Global	iChao	NA	25946.822	NA	25720.513	26183.832	8373143	118.17	1
Global	iChao	NA	25945.651	NA	25717.988	26184.148	8372948	118.894	1
Global	iChao	NA	25947.384	NA	25719.354	26186.28	8369442	119.09	1
Global	iChao	NA	25952.072	NA	25727.447	26187.223	8368073	117.267	1
Global	iChao	NA	25952.017	NA	25726.932	26187.673	8376246	117.513	1
Global	iChao	NA	25955.45	NA	25733.001	26188.21	8368242	116.103	1
Global	iChao	NA	25951.881	NA	25725.059	26189.441	8378018	118.441	1
Global	iChao	NA	25952.296	NA	25725.099	26190.268	8368471	118.642	1
Global	iChao	NA	25955.804	NA	25727.912	26194.53	8362948	119.011	1
Global	iChao	NA	25961.475	NA	25737.202	26196.219	8365727	117.074	1
Global	iChao	NA	25958.632	NA	25731.645	26196.358	8368606	118.526	1
Global	iChao	NA	25959.494	NA	25732.357	26197.383	8368474	118.606	1
Global	iChao	NA	25967.932	NA	25741.269	26205.282	8378292	118.347	1
Global	iChao	NA	25965.61	NA	25736.803	26205.318	8370641	119.495	1
Global	iChao	NA	25968.575	NA	25741.632	26206.231	8372627	118.497	1
Global	iChao	NA	25973.58	NA	25747.345	26210.449	8368138	118.116	1
Global	iChao	NA	25972.998	NA	25744.93	26211.878	8371089	119.096	1
Global	iChao	NA	25972.837	NA	25744.338	26212.191	8373600	119.326	1
Global	iChao	NA	25978.806	NA	25751.39	26216.958	8369291	118.744	1
Global	iChao	NA	25978.188	NA	25749.778	26217.432	8368091	119.276	1
Global	iChao	NA	25980.188	NA	25752.693	26218.424	8367244	118.785	1
Global	iChao	NA	25982.123	NA	25754.7	26220.275	8363985	118.746	1
Global	iChao	NA	25995.188	NA	25768.191	26232.844	8363658	118.511	1
Global	iChao	NA	25994.416	NA	25765.521	26234.155	8365373	119.526	1
Global	iChao	NA	26003.713	NA	25774.509	26243.77	8364978	119.686	1
Global	iChao	NA	26017.656	NA	25789.457	26256.58	8369622	119.141	1
Global	iChao	NA	26019.379	NA	25790.128	26259.451	8370337	119.702	1
Global	iChao	NA	26025.011	NA	25795.785	26265.045	8361168	119.686	1
Global	iChao	NA	26032.507	NA	25805.296	26270.317	8368689	118.605	1
Global	iChao	NA	26031.085	NA	25799.374	26273.832	8364887	121.011	1
Global	iChao	NA	26040.984	NA	25811.024	26281.786	8364374	120.069	1
Global	iChao	NA	26046.836	NA	25816.437	26288.107	8369267	120.3	1
Global	iChao	NA	26060.664	NA	25829.644	26302.586	8371044	120.625	1
Global	iChao	NA	26066.101	NA	25833.842	26309.369	8374226	121.284	1
Global	iChao	NA	26082.037	NA	25851.162	26323.752	8373765	120.535	1
Global	iChao	NA	26081.061	NA	25847.859	26325.33	8364626	121.78	1
Global	iChao	NA	26110.758	NA	25874.99	26357.775	8369156	123.135	1
Global	iChao	NA	26119.815	NA	25886.149	26364.505	8362481	122.006	1
Global	iChao	NA	26125.233	NA	25890.49	26371.095	8369760	122.579	1
Global	iChao	NA	26139.868	NA	25904.925	26385.916	8365777	122.677	1
Global	iChao	NA	26138.441	NA	25901.619	26386.553	8366691	123.683	1
Global	iChao	NA	26140.936	NA	25905.481	26387.542	8366375	122.95	1
Global	iChao	NA	26150.835	NA	25914.053	26398.874	8367042	123.654	1
