# Supplementary material for: Estimating global bee species richness and taxonomic gaps
Source: Nat Commun. 2026 Feb 24;17:1762. doi: 10.1038/s41467-026-69029-4 (PMC12932799; doi:10.1038/s41467-026-69029-4)
Supplement: Supplementary file 4 — Source Data [file 41467_2026_69029_MOESM4_ESM.zip › FigTables/Fig1/Fig1c.csv]

variable	Name	Observed	Estimate	Est_s.e.	95%Lower	95%Upper	n	s.e.	groupNo
British Indian Ocean Territory	iNEXT	1	1	0	1	1	4	NA	3
Caribbean Netherlands	iNEXT	1	1	0	1	1	1	NA	4
Cocos Islands	iNEXT	1	1	0	1	1	1	NA	5
Falkland Islands / Malvinas	iNEXT	1	1	0	1	1	1	NA	7
Heard I. and McDonald Islands	iNEXT	1	1	0	1	1	1	NA	10
Niue	iNEXT	1	1	0	1	1	1	NA	16
Norfolk Island	iNEXT	1	1	0	1	1	1	NA	16
Pitcairn Islands	iNEXT	1	1	0	1	1	1	NA	17
Saint Helena	iNEXT	1	1	0	1	1	3	NA	18
Saint-Barthélemy	iNEXT	1	1	0	1	1	1	NA	19
South Georgia and the Islands	iNEXT	1	1	0	1	1	1	NA	20
Svalbard Islands	iNEXT	1	1	0	1	1	1	NA	21
Tokelau	iNEXT	1	1	0	1	1	1	NA	22
Turks and Caicos Islands	iNEXT	1	1	0	1	1	1	NA	22
United States Minor Outlying Islands	iNEXT	1	1	0	1	1	1	NA	23
Vatican	iNEXT	1	1	0	1	1	1	NA	24
Wallis and Futuna	iNEXT	1	1	0	1	1	7	NA	24
British Indian Ocean Territory	iNEXT	1	1	0	1	1	4	NA	3
Caribbean Netherlands	iNEXT	1	1	0	1	1	1	NA	4
Cocos Islands	iNEXT	1	1	0	1	1	1	NA	5
Falkland Islands / Malvinas	iNEXT	1	1	0	1	1	1	NA	7
Heard I. and McDonald Islands	iNEXT	1	1	0	1	1	1	NA	10
Niue	iNEXT	1	1	0	1	1	1	NA	16
Norfolk Island	iNEXT	1	1	0	1	1	1	NA	16
Pitcairn Islands	iNEXT	1	1	0	1	1	1	NA	17
Saint Helena	iNEXT	1	1	0	1	1	3	NA	18
Saint-Barthélemy	iNEXT	1	1	0	1	1	1	NA	19
South Georgia and the Islands	iNEXT	1	1	0	1	1	1	NA	20
Svalbard Islands	iNEXT	1	1	0	1	1	1	NA	21
Tokelau	iNEXT	1	1	0	1	1	1	NA	22
Turks and Caicos Islands	iNEXT	1	1	0	1	1	1	NA	22
United States Minor Outlying Islands	iNEXT	1	1	0	1	1	1	NA	23
Vatican	iNEXT	1	1	0	1	1	1	NA	24
Wallis and Futuna	iNEXT	1	1	0	1	1	7	NA	24
British Indian Ocean Territory	iNEXT	1	1	0	1	1	4	NA	3
Caribbean Netherlands	iNEXT	1	1	0	1	1	1	NA	4
Cocos Islands	iNEXT	1	1	0	1	1	1	NA	5
Falkland Islands / Malvinas	iNEXT	1	1	0	1	1	1	NA	7
Heard I. and McDonald Islands	iNEXT	1	1	0	1	1	1	NA	10
Niue	iNEXT	1	1	0	1	1	1	NA	16
Norfolk Island	iNEXT	1	1	0	1	1	1	NA	16
Pitcairn Islands	iNEXT	1	1	0	1	1	1	NA	17
Saint Helena	iNEXT	1	1	0	1	1	3	NA	18
Saint-Barthélemy	iNEXT	1	1	0	1	1	1	NA	19
South Georgia and the Islands	iNEXT	1	1	0	1	1	1	NA	20
Svalbard Islands	iNEXT	1	1	0	1	1	1	NA	21
Tokelau	iNEXT	1	1	0	1	1	1	NA	22
Turks and Caicos Islands	iNEXT	1	1	0	1	1	1	NA	22
United States Minor Outlying Islands	iNEXT	1	1	0	1	1	1	NA	23
Vatican	iNEXT	1	1	0	1	1	1	NA	24
Wallis and Futuna	iNEXT	1	1	0	1	1	7	NA	24
British Indian Ocean Territory	iNEXT	1	1	0	1	1	4	NA	3
Caribbean Netherlands	iNEXT	1	1	0	1	1	1	NA	4
Cocos Islands	iNEXT	1	1	0	1	1	1	NA	5
Falkland Islands / Malvinas	iNEXT	1	1	0	1	1	1	NA	7
Heard I. and McDonald Islands	iNEXT	1	1	0	1	1	1	NA	10
Niue	iNEXT	1	1	0	1	1	1	NA	16
Norfolk Island	iNEXT	1	1	0	1	1	1	NA	16
Pitcairn Islands	iNEXT	1	1	0	1	1	1	NA	17
Saint Helena	iNEXT	1	1	0	1	1	3	NA	18
Saint-Barthélemy	iNEXT	1	1	0	1	1	1	NA	19
South Georgia and the Islands	iNEXT	1	1	0	1	1	1	NA	20
Svalbard Islands	iNEXT	1	1	0	1	1	1	NA	21
Tokelau	iNEXT	1	1	0	1	1	1	NA	22
Turks and Caicos Islands	iNEXT	1	1	0	1	1	1	NA	22
United States Minor Outlying Islands	iNEXT	1	1	0	1	1	1	NA	23
Vatican	iNEXT	1	1	0	1	1	1	NA	24
Wallis and Futuna	iNEXT	1	1	0	1	1	7	NA	24
British Indian Ocean Territory	iNEXT	1	1	0	1	1	4	NA	3
Caribbean Netherlands	iNEXT	1	1	0	1	1	1	NA	4
Cocos Islands	iNEXT	1	1	0	1	1	1	NA	5
Falkland Islands / Malvinas	iNEXT	1	1	0	1	1	1	NA	7
Heard I. and McDonald Islands	iNEXT	1	1	0	1	1	1	NA	10
Niue	iNEXT	1	1	0	1	1	1	NA	16
Norfolk Island	iNEXT	1	1	0	1	1	1	NA	16
Pitcairn Islands	iNEXT	1	1	0	1	1	1	NA	17
Saint Helena	iNEXT	1	1	0	1	1	3	NA	18
Saint-Barthélemy	iNEXT	1	1	0	1	1	1	NA	19
South Georgia and the Islands	iNEXT	1	1	0	1	1	1	NA	20
Svalbard Islands	iNEXT	1	1	0	1	1	1	NA	21
Tokelau	iNEXT	1	1	0	1	1	1	NA	22
Turks and Caicos Islands	iNEXT	1	1	0	1	1	1	NA	22
United States Minor Outlying Islands	iNEXT	1	1	0	1	1	1	NA	23
Vatican	iNEXT	1	1	0	1	1	1	NA	24
Wallis and Futuna	iNEXT	1	1	0	1	1	7	NA	24
British Indian Ocean Territory	iNEXT	1	1	0	1	1	4	NA	3
Caribbean Netherlands	iNEXT	1	1	0	1	1	1	NA	4
Cocos Islands	iNEXT	1	1	0	1	1	1	NA	5
Falkland Islands / Malvinas	iNEXT	1	1	0	1	1	1	NA	7
Heard I. and McDonald Islands	iNEXT	1	1	0	1	1	1	NA	10
Niue	iNEXT	1	1	0	1	1	1	NA	16
Norfolk Island	iNEXT	1	1	0	1	1	1	NA	16
Pitcairn Islands	iNEXT	1	1	0	1	1	1	NA	17
Saint Helena	iNEXT	1	1	0	1	1	3	NA	18
Saint-Barthélemy	iNEXT	1	1	0	1	1	1	NA	19
South Georgia and the Islands	iNEXT	1	1	0	1	1	1	NA	20
Svalbard Islands	iNEXT	1	1	0	1	1	1	NA	21
Tokelau	iNEXT	1	1	0	1	1	1	NA	22
Turks and Caicos Islands	iNEXT	1	1	0	1	1	1	NA	22
United States Minor Outlying Islands	iNEXT	1	1	0	1	1	1	NA	23
Vatican	iNEXT	1	1	0	1	1	1	NA	24
Wallis and Futuna	iNEXT	1	1	0	1	1	7	NA	24
British Indian Ocean Territory	iNEXT	1	1	0	1	1	4	NA	3
Caribbean Netherlands	iNEXT	1	1	0	1	1	1	NA	4
Cocos Islands	iNEXT	1	1	0	1	1	1	NA	5
Falkland Islands / Malvinas	iNEXT	1	1	0	1	1	1	NA	7
Heard I. and McDonald Islands	iNEXT	1	1	0	1	1	1	NA	10
Niue	iNEXT	1	1	0	1	1	1	NA	16
Norfolk Island	iNEXT	1	1	0	1	1	1	NA	16
Pitcairn Islands	iNEXT	1	1	0	1	1	1	NA	17
Saint Helena	iNEXT	1	1	0	1	1	3	NA	18
Saint-Barthélemy	iNEXT	1	1	0	1	1	1	NA	19
South Georgia and the Islands	iNEXT	1	1	0	1	1	1	NA	20
Svalbard Islands	iNEXT	1	1	0	1	1	1	NA	21
Tokelau	iNEXT	1	1	0	1	1	1	NA	22
Turks and Caicos Islands	iNEXT	1	1	0	1	1	1	NA	22
United States Minor Outlying Islands	iNEXT	1	1	0	1	1	1	NA	23
Vatican	iNEXT	1	1	0	1	1	1	NA	24
Wallis and Futuna	iNEXT	1	1	0	1	1	7	NA	24
British Indian Ocean Territory	iNEXT	1	1	0	1	1	4	NA	3
Caribbean Netherlands	iNEXT	1	1	0	1	1	1	NA	4
Cocos Islands	iNEXT	1	1	0	1	1	1	NA	5
Falkland Islands / Malvinas	iNEXT	1	1	0	1	1	1	NA	7
Heard I. and McDonald Islands	iNEXT	1	1	0	1	1	1	NA	10
Niue	iNEXT	1	1	0	1	1	1	NA	16
Norfolk Island	iNEXT	1	1	0	1	1	1	NA	16
Pitcairn Islands	iNEXT	1	1	0	1	1	1	NA	17
Saint Helena	iNEXT	1	1	0	1	1	3	NA	18
Saint-Barthélemy	iNEXT	1	1	0	1	1	1	NA	19
South Georgia and the Islands	iNEXT	1	1	0	1	1	1	NA	20
Svalbard Islands	iNEXT	1	1	0	1	1	1	NA	21
Tokelau	iNEXT	1	1	0	1	1	1	NA	22
Turks and Caicos Islands	iNEXT	1	1	0	1	1	1	NA	22
United States Minor Outlying Islands	iNEXT	1	1	0	1	1	1	NA	23
Vatican	iNEXT	1	1	0	1	1	1	NA	24
Wallis and Futuna	iNEXT	1	1	0	1	1	7	NA	24
British Indian Ocean Territory	iNEXT	1	1	0	1	1	4	NA	3
Caribbean Netherlands	iNEXT	1	1	0	1	1	1	NA	4
Cocos Islands	iNEXT	1	1	0	1	1	1	NA	5
Falkland Islands / Malvinas	iNEXT	1	1	0	1	1	1	NA	7
Heard I. and McDonald Islands	iNEXT	1	1	0	1	1	1	NA	10
Niue	iNEXT	1	1	0	1	1	1	NA	16
Norfolk Island	iNEXT	1	1	0	1	1	1	NA	16
Pitcairn Islands	iNEXT	1	1	0	1	1	1	NA	17
Saint Helena	iNEXT	1	1	0	1	1	3	NA	18
Saint-Barthélemy	iNEXT	1	1	0	1	1	1	NA	19
South Georgia and the Islands	iNEXT	1	1	0	1	1	1	NA	20
Svalbard Islands	iNEXT	1	1	0	1	1	1	NA	21
Tokelau	iNEXT	1	1	0	1	1	1	NA	22
Turks and Caicos Islands	iNEXT	1	1	0	1	1	1	NA	22
United States Minor Outlying Islands	iNEXT	1	1	0	1	1	1	NA	23
Vatican	iNEXT	1	1	0	1	1	1	NA	24
Wallis and Futuna	iNEXT	1	1	0	1	1	7	NA	24
British Indian Ocean Territory	iNEXT	1	1	0	1	1	4	NA	3
Caribbean Netherlands	iNEXT	1	1	0	1	1	1	NA	4
Cocos Islands	iNEXT	1	1	0	1	1	1	NA	5
Falkland Islands / Malvinas	iNEXT	1	1	0	1	1	1	NA	7
Heard I. and McDonald Islands	iNEXT	1	1	0	1	1	1	NA	10
Niue	iNEXT	1	1	0	1	1	1	NA	16
Norfolk Island	iNEXT	1	1	0	1	1	1	NA	16
Pitcairn Islands	iNEXT	1	1	0	1	1	1	NA	17
Saint Helena	iNEXT	1	1	0	1	1	3	NA	18
Saint-Barthélemy	iNEXT	1	1	0	1	1	1	NA	19
South Georgia and the Islands	iNEXT	1	1	0	1	1	1	NA	20
Svalbard Islands	iNEXT	1	1	0	1	1	1	NA	21
Tokelau	iNEXT	1	1	0	1	1	1	NA	22
Turks and Caicos Islands	iNEXT	1	1	0	1	1	1	NA	22
United States Minor Outlying Islands	iNEXT	1	1	0	1	1	1	NA	23
Vatican	iNEXT	1	1	0	1	1	1	NA	24
Wallis and Futuna	iNEXT	1	1	0	1	1	7	NA	24
British Indian Ocean Territory	iNEXT	1	1	0	1	1	4	NA	3
Caribbean Netherlands	iNEXT	1	1	0	1	1	1	NA	4
Cocos Islands	iNEXT	1	1	0	1	1	1	NA	5
Falkland Islands / Malvinas	iNEXT	1	1	0	1	1	1	NA	7
Heard I. and McDonald Islands	iNEXT	1	1	0	1	1	1	NA	10
Niue	iNEXT	1	1	0	1	1	1	NA	16
Norfolk Island	iNEXT	1	1	0	1	1	1	NA	16
Pitcairn Islands	iNEXT	1	1	0	1	1	1	NA	17
Saint Helena	iNEXT	1	1	0	1	1	3	NA	18
Saint-Barthélemy	iNEXT	1	1	0	1	1	1	NA	19
South Georgia and the Islands	iNEXT	1	1	0	1	1	1	NA	20
Svalbard Islands	iNEXT	1	1	0	1	1	1	NA	21
Tokelau	iNEXT	1	1	0	1	1	1	NA	22
Turks and Caicos Islands	iNEXT	1	1	0	1	1	1	NA	22
United States Minor Outlying Islands	iNEXT	1	1	0	1	1	1	NA	23
Vatican	iNEXT	1	1	0	1	1	1	NA	24
Wallis and Futuna	iNEXT	1	1	0	1	1	7	NA	24
British Indian Ocean Territory	iNEXT	1	1	0	1	1	4	NA	3
Caribbean Netherlands	iNEXT	1	1	0	1	1	1	NA	4
Cocos Islands	iNEXT	1	1	0	1	1	1	NA	5
Falkland Islands / Malvinas	iNEXT	1	1	0	1	1	1	NA	7
Heard I. and McDonald Islands	iNEXT	1	1	0	1	1	1	NA	10
Niue	iNEXT	1	1	0	1	1	1	NA	16
Norfolk Island	iNEXT	1	1	0	1	1	1	NA	16
Pitcairn Islands	iNEXT	1	1	0	1	1	1	NA	17
Saint Helena	iNEXT	1	1	0	1	1	3	NA	18
Saint-Barthélemy	iNEXT	1	1	0	1	1	1	NA	19
South Georgia and the Islands	iNEXT	1	1	0	1	1	1	NA	20
Svalbard Islands	iNEXT	1	1	0	1	1	1	NA	21
Tokelau	iNEXT	1	1	0	1	1	1	NA	22
Turks and Caicos Islands	iNEXT	1	1	0	1	1	1	NA	22
United States Minor Outlying Islands	iNEXT	1	1	0	1	1	1	NA	23
Vatican	iNEXT	1	1	0	1	1	1	NA	24
Wallis and Futuna	iNEXT	1	1	0	1	1	7	NA	24
British Indian Ocean Territory	iNEXT	1	1	0	1	1	4	NA	3
Caribbean Netherlands	iNEXT	1	1	0	1	1	1	NA	4
Cocos Islands	iNEXT	1	1	0	1	1	1	NA	5
Falkland Islands / Malvinas	iNEXT	1	1	0	1	1	1	NA	7
Heard I. and McDonald Islands	iNEXT	1	1	0	1	1	1	NA	10
Niue	iNEXT	1	1	0	1	1	1	NA	16
Norfolk Island	iNEXT	1	1	0	1	1	1	NA	16
Pitcairn Islands	iNEXT	1	1	0	1	1	1	NA	17
Saint Helena	iNEXT	1	1	0	1	1	3	NA	18
Saint-Barthélemy	iNEXT	1	1	0	1	1	1	NA	19
South Georgia and the Islands	iNEXT	1	1	0	1	1	1	NA	20
Svalbard Islands	iNEXT	1	1	0	1	1	1	NA	21
Tokelau	iNEXT	1	1	0	1	1	1	NA	22
Turks and Caicos Islands	iNEXT	1	1	0	1	1	1	NA	22
United States Minor Outlying Islands	iNEXT	1	1	0	1	1	1	NA	23
Vatican	iNEXT	1	1	0	1	1	1	NA	24
Wallis and Futuna	iNEXT	1	1	0	1	1	7	NA	24
British Indian Ocean Territory	iNEXT	1	1	0	1	1	4	NA	3
Caribbean Netherlands	iNEXT	1	1	0	1	1	1	NA	4
Cocos Islands	iNEXT	1	1	0	1	1	1	NA	5
Falkland Islands / Malvinas	iNEXT	1	1	0	1	1	1	NA	7
Heard I. and McDonald Islands	iNEXT	1	1	0	1	1	1	NA	10
Niue	iNEXT	1	1	0	1	1	1	NA	16
Norfolk Island	iNEXT	1	1	0	1	1	1	NA	16
Pitcairn Islands	iNEXT	1	1	0	1	1	1	NA	17
Saint Helena	iNEXT	1	1	0	1	1	3	NA	18
Saint-Barthélemy	iNEXT	1	1	0	1	1	1	NA	19
South Georgia and the Islands	iNEXT	1	1	0	1	1	1	NA	20
Svalbard Islands	iNEXT	1	1	0	1	1	1	NA	21
Tokelau	iNEXT	1	1	0	1	1	1	NA	22
Turks and Caicos Islands	iNEXT	1	1	0	1	1	1	NA	22
United States Minor Outlying Islands	iNEXT	1	1	0	1	1	1	NA	23
Vatican	iNEXT	1	1	0	1	1	1	NA	24
Wallis and Futuna	iNEXT	1	1	0	1	1	7	NA	24
British Indian Ocean Territory	iNEXT	1	1	0	1	1	4	NA	3
Caribbean Netherlands	iNEXT	1	1	0	1	1	1	NA	4
Cocos Islands	iNEXT	1	1	0	1	1	1	NA	5
Falkland Islands / Malvinas	iNEXT	1	1	0	1	1	1	NA	7
Heard I. and McDonald Islands	iNEXT	1	1	0	1	1	1	NA	10
Niue	iNEXT	1	1	0	1	1	1	NA	16
Norfolk Island	iNEXT	1	1	0	1	1	1	NA	16
Pitcairn Islands	iNEXT	1	1	0	1	1	1	NA	17
Saint Helena	iNEXT	1	1	0	1	1	3	NA	18
Saint-Barthélemy	iNEXT	1	1	0	1	1	1	NA	19
South Georgia and the Islands	iNEXT	1	1	0	1	1	1	NA	20
Svalbard Islands	iNEXT	1	1	0	1	1	1	NA	21
Tokelau	iNEXT	1	1	0	1	1	1	NA	22
Turks and Caicos Islands	iNEXT	1	1	0	1	1	1	NA	22
United States Minor Outlying Islands	iNEXT	1	1	0	1	1	1	NA	23
Vatican	iNEXT	1	1	0	1	1	1	NA	24
Wallis and Futuna	iNEXT	1	1	0	1	1	7	NA	24
British Indian Ocean Territory	iNEXT	1	1	0	1	1	4	NA	3
Caribbean Netherlands	iNEXT	1	1	0	1	1	1	NA	4
Cocos Islands	iNEXT	1	1	0	1	1	1	NA	5
Falkland Islands / Malvinas	iNEXT	1	1	0	1	1	1	NA	7
Heard I. and McDonald Islands	iNEXT	1	1	0	1	1	1	NA	10
Niue	iNEXT	1	1	0	1	1	1	NA	16
Norfolk Island	iNEXT	1	1	0	1	1	1	NA	16
Pitcairn Islands	iNEXT	1	1	0	1	1	1	NA	17
Saint Helena	iNEXT	1	1	0	1	1	3	NA	18
Saint-Barthélemy	iNEXT	1	1	0	1	1	1	NA	19
South Georgia and the Islands	iNEXT	1	1	0	1	1	1	NA	20
Svalbard Islands	iNEXT	1	1	0	1	1	1	NA	21
Tokelau	iNEXT	1	1	0	1	1	1	NA	22
Turks and Caicos Islands	iNEXT	1	1	0	1	1	1	NA	22
United States Minor Outlying Islands	iNEXT	1	1	0	1	1	1	NA	23
Vatican	iNEXT	1	1	0	1	1	1	NA	24
Wallis and Futuna	iNEXT	1	1	0	1	1	7	NA	24
British Indian Ocean Territory	iNEXT	1	1	0	1	1	4	NA	3
Caribbean Netherlands	iNEXT	1	1	0	1	1	1	NA	4
Cocos Islands	iNEXT	1	1	0	1	1	1	NA	5
Falkland Islands / Malvinas	iNEXT	1	1	0	1	1	1	NA	7
Heard I. and McDonald Islands	iNEXT	1	1	0	1	1	1	NA	10
Niue	iNEXT	1	1	0	1	1	1	NA	16
Norfolk Island	iNEXT	1	1	0	1	1	1	NA	16
Pitcairn Islands	iNEXT	1	1	0	1	1	1	NA	17
Saint Helena	iNEXT	1	1	0	1	1	3	NA	18
Saint-Barthélemy	iNEXT	1	1	0	1	1	1	NA	19
South Georgia and the Islands	iNEXT	1	1	0	1	1	1	NA	20
Svalbard Islands	iNEXT	1	1	0	1	1	1	NA	21
Tokelau	iNEXT	1	1	0	1	1	1	NA	22
Turks and Caicos Islands	iNEXT	1	1	0	1	1	1	NA	22
United States Minor Outlying Islands	iNEXT	1	1	0	1	1	1	NA	23
Vatican	iNEXT	1	1	0	1	1	1	NA	24
Wallis and Futuna	iNEXT	1	1	0	1	1	7	NA	24
British Indian Ocean Territory	iNEXT	1	1	0	1	1	4	NA	3
Caribbean Netherlands	iNEXT	1	1	0	1	1	1	NA	4
Cocos Islands	iNEXT	1	1	0	1	1	1	NA	5
Falkland Islands / Malvinas	iNEXT	1	1	0	1	1	1	NA	7
Heard I. and McDonald Islands	iNEXT	1	1	0	1	1	1	NA	10
Niue	iNEXT	1	1	0	1	1	1	NA	16
Norfolk Island	iNEXT	1	1	0	1	1	1	NA	16
Pitcairn Islands	iNEXT	1	1	0	1	1	1	NA	17
Saint Helena	iNEXT	1	1	0	1	1	3	NA	18
Saint-Barthélemy	iNEXT	1	1	0	1	1	1	NA	19
South Georgia and the Islands	iNEXT	1	1	0	1	1	1	NA	20
Svalbard Islands	iNEXT	1	1	0	1	1	1	NA	21
Tokelau	iNEXT	1	1	0	1	1	1	NA	22
Turks and Caicos Islands	iNEXT	1	1	0	1	1	1	NA	22
United States Minor Outlying Islands	iNEXT	1	1	0	1	1	1	NA	23
Vatican	iNEXT	1	1	0	1	1	1	NA	24
Wallis and Futuna	iNEXT	1	1	0	1	1	7	NA	24
British Indian Ocean Territory	iNEXT	1	1	0	1	1	4	NA	3
Caribbean Netherlands	iNEXT	1	1	0	1	1	1	NA	4
Cocos Islands	iNEXT	1	1	0	1	1	1	NA	5
Falkland Islands / Malvinas	iNEXT	1	1	0	1	1	1	NA	7
Heard I. and McDonald Islands	iNEXT	1	1	0	1	1	1	NA	10
Niue	iNEXT	1	1	0	1	1	1	NA	16
Norfolk Island	iNEXT	1	1	0	1	1	1	NA	16
Pitcairn Islands	iNEXT	1	1	0	1	1	1	NA	17
Saint Helena	iNEXT	1	1	0	1	1	3	NA	18
Saint-Barthélemy	iNEXT	1	1	0	1	1	1	NA	19
South Georgia and the Islands	iNEXT	1	1	0	1	1	1	NA	20
Svalbard Islands	iNEXT	1	1	0	1	1	1	NA	21
Tokelau	iNEXT	1	1	0	1	1	1	NA	22
Turks and Caicos Islands	iNEXT	1	1	0	1	1	1	NA	22
United States Minor Outlying Islands	iNEXT	1	1	0	1	1	1	NA	23
Vatican	iNEXT	1	1	0	1	1	1	NA	24
Wallis and Futuna	iNEXT	1	1	0	1	1	7	NA	24
British Indian Ocean Territory	iNEXT	1	1	0	1	1	4	NA	3
Caribbean Netherlands	iNEXT	1	1	0	1	1	1	NA	4
Cocos Islands	iNEXT	1	1	0	1	1	1	NA	5
Falkland Islands / Malvinas	iNEXT	1	1	0	1	1	1	NA	7
Heard I. and McDonald Islands	iNEXT	1	1	0	1	1	1	NA	10
Niue	iNEXT	1	1	0	1	1	1	NA	16
Norfolk Island	iNEXT	1	1	0	1	1	1	NA	16
Pitcairn Islands	iNEXT	1	1	0	1	1	1	NA	17
Saint Helena	iNEXT	1	1	0	1	1	3	NA	18
Saint-Barthélemy	iNEXT	1	1	0	1	1	1	NA	19
South Georgia and the Islands	iNEXT	1	1	0	1	1	1	NA	20
Svalbard Islands	iNEXT	1	1	0	1	1	1	NA	21
Tokelau	iNEXT	1	1	0	1	1	1	NA	22
Turks and Caicos Islands	iNEXT	1	1	0	1	1	1	NA	22
United States Minor Outlying Islands	iNEXT	1	1	0	1	1	1	NA	23
Vatican	iNEXT	1	1	0	1	1	1	NA	24
Wallis and Futuna	iNEXT	1	1	0	1	1	7	NA	24
British Indian Ocean Territory	iNEXT	1	1	0	1	1	4	NA	3
Caribbean Netherlands	iNEXT	1	1	0	1	1	1	NA	4
Cocos Islands	iNEXT	1	1	0	1	1	1	NA	5
Falkland Islands / Malvinas	iNEXT	1	1	0	1	1	1	NA	7
Heard I. and McDonald Islands	iNEXT	1	1	0	1	1	1	NA	10
Niue	iNEXT	1	1	0	1	1	1	NA	16
Norfolk Island	iNEXT	1	1	0	1	1	1	NA	16
Pitcairn Islands	iNEXT	1	1	0	1	1	1	NA	17
Saint Helena	iNEXT	1	1	0	1	1	3	NA	18
Saint-Barthélemy	iNEXT	1	1	0	1	1	1	NA	19
South Georgia and the Islands	iNEXT	1	1	0	1	1	1	NA	20
Svalbard Islands	iNEXT	1	1	0	1	1	1	NA	21
Tokelau	iNEXT	1	1	0	1	1	1	NA	22
Turks and Caicos Islands	iNEXT	1	1	0	1	1	1	NA	22
United States Minor Outlying Islands	iNEXT	1	1	0	1	1	1	NA	23
Vatican	iNEXT	1	1	0	1	1	1	NA	24
Wallis and Futuna	iNEXT	1	1	0	1	1	7	NA	24
British Indian Ocean Territory	iNEXT	1	1	0	1	1	4	NA	3
Caribbean Netherlands	iNEXT	1	1	0	1	1	1	NA	4
Cocos Islands	iNEXT	1	1	0	1	1	1	NA	5
Falkland Islands / Malvinas	iNEXT	1	1	0	1	1	1	NA	7
Heard I. and McDonald Islands	iNEXT	1	1	0	1	1	1	NA	10
Niue	iNEXT	1	1	0	1	1	1	NA	16
Norfolk Island	iNEXT	1	1	0	1	1	1	NA	16
Pitcairn Islands	iNEXT	1	1	0	1	1	1	NA	17
Saint Helena	iNEXT	1	1	0	1	1	3	NA	18
Saint-Barthélemy	iNEXT	1	1	0	1	1	1	NA	19
South Georgia and the Islands	iNEXT	1	1	0	1	1	1	NA	20
Svalbard Islands	iNEXT	1	1	0	1	1	1	NA	21
Tokelau	iNEXT	1	1	0	1	1	1	NA	22
Turks and Caicos Islands	iNEXT	1	1	0	1	1	1	NA	22
United States Minor Outlying Islands	iNEXT	1	1	0	1	1	1	NA	23
Vatican	iNEXT	1	1	0	1	1	1	NA	24
Wallis and Futuna	iNEXT	1	1	0	1	1	7	NA	24
British Indian Ocean Territory	iNEXT	1	1	0	1	1	4	NA	3
Caribbean Netherlands	iNEXT	1	1	0	1	1	1	NA	4
Cocos Islands	iNEXT	1	1	0	1	1	1	NA	5
Falkland Islands / Malvinas	iNEXT	1	1	0	1	1	1	NA	7
Heard I. and McDonald Islands	iNEXT	1	1	0	1	1	1	NA	10
Niue	iNEXT	1	1	0	1	1	1	NA	16
Norfolk Island	iNEXT	1	1	0	1	1	1	NA	16
Pitcairn Islands	iNEXT	1	1	0	1	1	1	NA	17
Saint Helena	iNEXT	1	1	0	1	1	3	NA	18
Saint-Barthélemy	iNEXT	1	1	0	1	1	1	NA	19
South Georgia and the Islands	iNEXT	1	1	0	1	1	1	NA	20
Svalbard Islands	iNEXT	1	1	0	1	1	1	NA	21
Tokelau	iNEXT	1	1	0	1	1	1	NA	22
Turks and Caicos Islands	iNEXT	1	1	0	1	1	1	NA	22
United States Minor Outlying Islands	iNEXT	1	1	0	1	1	1	NA	23
Vatican	iNEXT	1	1	0	1	1	1	NA	24
Wallis and Futuna	iNEXT	1	1	0	1	1	7	NA	24
British Indian Ocean Territory	iNEXT	1	1	0	1	1	4	NA	3
Caribbean Netherlands	iNEXT	1	1	0	1	1	1	NA	4
Cocos Islands	iNEXT	1	1	0	1	1	1	NA	5
Falkland Islands / Malvinas	iNEXT	1	1	0	1	1	1	NA	7
Heard I. and McDonald Islands	iNEXT	1	1	0	1	1	1	NA	10
Niue	iNEXT	1	1	0	1	1	1	NA	16
Norfolk Island	iNEXT	1	1	0	1	1	1	NA	16
Pitcairn Islands	iNEXT	1	1	0	1	1	1	NA	17
Saint Helena	iNEXT	1	1	0	1	1	3	NA	18
Saint-Barthélemy	iNEXT	1	1	0	1	1	1	NA	19
South Georgia and the Islands	iNEXT	1	1	0	1	1	1	NA	20
Svalbard Islands	iNEXT	1	1	0	1	1	1	NA	21
Tokelau	iNEXT	1	1	0	1	1	1	NA	22
Turks and Caicos Islands	iNEXT	1	1	0	1	1	1	NA	22
United States Minor Outlying Islands	iNEXT	1	1	0	1	1	1	NA	23
Vatican	iNEXT	1	1	0	1	1	1	NA	24
Wallis and Futuna	iNEXT	1	1	0	1	1	7	NA	24
British Indian Ocean Territory	iNEXT	1	1	0	1	1	4	NA	3
Caribbean Netherlands	iNEXT	1	1	0	1	1	1	NA	4
Cocos Islands	iNEXT	1	1	0	1	1	1	NA	5
Falkland Islands / Malvinas	iNEXT	1	1	0	1	1	1	NA	7
Heard I. and McDonald Islands	iNEXT	1	1	0	1	1	1	NA	10
Niue	iNEXT	1	1	0	1	1	1	NA	16
Norfolk Island	iNEXT	1	1	0	1	1	1	NA	16
Pitcairn Islands	iNEXT	1	1	0	1	1	1	NA	17
Saint Helena	iNEXT	1	1	0	1	1	3	NA	18
Saint-Barthélemy	iNEXT	1	1	0	1	1	1	NA	19
South Georgia and the Islands	iNEXT	1	1	0	1	1	1	NA	20
Svalbard Islands	iNEXT	1	1	0	1	1	1	NA	21
Tokelau	iNEXT	1	1	0	1	1	1	NA	22
Turks and Caicos Islands	iNEXT	1	1	0	1	1	1	NA	22
United States Minor Outlying Islands	iNEXT	1	1	0	1	1	1	NA	23
Vatican	iNEXT	1	1	0	1	1	1	NA	24
Wallis and Futuna	iNEXT	1	1	0	1	1	7	NA	24
British Indian Ocean Territory	iNEXT	1	1	0	1	1	4	NA	3
Caribbean Netherlands	iNEXT	1	1	0	1	1	1	NA	4
Cocos Islands	iNEXT	1	1	0	1	1	1	NA	5
Falkland Islands / Malvinas	iNEXT	1	1	0	1	1	1	NA	7
Heard I. and McDonald Islands	iNEXT	1	1	0	1	1	1	NA	10
Niue	iNEXT	1	1	0	1	1	1	NA	16
Norfolk Island	iNEXT	1	1	0	1	1	1	NA	16
Pitcairn Islands	iNEXT	1	1	0	1	1	1	NA	17
Saint Helena	iNEXT	1	1	0	1	1	3	NA	18
Saint-Barthélemy	iNEXT	1	1	0	1	1	1	NA	19
South Georgia and the Islands	iNEXT	1	1	0	1	1	1	NA	20
Svalbard Islands	iNEXT	1	1	0	1	1	1	NA	21
Tokelau	iNEXT	1	1	0	1	1	1	NA	22
Turks and Caicos Islands	iNEXT	1	1	0	1	1	1	NA	22
United States Minor Outlying Islands	iNEXT	1	1	0	1	1	1	NA	23
Vatican	iNEXT	1	1	0	1	1	1	NA	24
Wallis and Futuna	iNEXT	1	1	0	1	1	7	NA	24
British Indian Ocean Territory	iNEXT	1	1	0	1	1	4	NA	3
Caribbean Netherlands	iNEXT	1	1	0	1	1	1	NA	4
Cocos Islands	iNEXT	1	1	0	1	1	1	NA	5
Falkland Islands / Malvinas	iNEXT	1	1	0	1	1	1	NA	7
Heard I. and McDonald Islands	iNEXT	1	1	0	1	1	1	NA	10
Niue	iNEXT	1	1	0	1	1	1	NA	16
Norfolk Island	iNEXT	1	1	0	1	1	1	NA	16
Pitcairn Islands	iNEXT	1	1	0	1	1	1	NA	17
Saint Helena	iNEXT	1	1	0	1	1	3	NA	18
Saint-Barthélemy	iNEXT	1	1	0	1	1	1	NA	19
South Georgia and the Islands	iNEXT	1	1	0	1	1	1	NA	20
Svalbard Islands	iNEXT	1	1	0	1	1	1	NA	21
Tokelau	iNEXT	1	1	0	1	1	1	NA	22
Turks and Caicos Islands	iNEXT	1	1	0	1	1	1	NA	22
United States Minor Outlying Islands	iNEXT	1	1	0	1	1	1	NA	23
Vatican	iNEXT	1	1	0	1	1	1	NA	24
Wallis and Futuna	iNEXT	1	1	0	1	1	7	NA	24
British Indian Ocean Territory	iNEXT	1	1	0	1	1	4	NA	3
Caribbean Netherlands	iNEXT	1	1	0	1	1	1	NA	4
Cocos Islands	iNEXT	1	1	0	1	1	1	NA	5
Falkland Islands / Malvinas	iNEXT	1	1	0	1	1	1	NA	7
Heard I. and McDonald Islands	iNEXT	1	1	0	1	1	1	NA	10
Niue	iNEXT	1	1	0	1	1	1	NA	16
Norfolk Island	iNEXT	1	1	0	1	1	1	NA	16
Pitcairn Islands	iNEXT	1	1	0	1	1	1	NA	17
Saint Helena	iNEXT	1	1	0	1	1	3	NA	18
Saint-Barthélemy	iNEXT	1	1	0	1	1	1	NA	19
South Georgia and the Islands	iNEXT	1	1	0	1	1	1	NA	20
Svalbard Islands	iNEXT	1	1	0	1	1	1	NA	21
Tokelau	iNEXT	1	1	0	1	1	1	NA	22
Turks and Caicos Islands	iNEXT	1	1	0	1	1	1	NA	22
United States Minor Outlying Islands	iNEXT	1	1	0	1	1	1	NA	23
Vatican	iNEXT	1	1	0	1	1	1	NA	24
Wallis and Futuna	iNEXT	1	1	0	1	1	7	NA	24
British Indian Ocean Territory	iNEXT	1	1	0	1	1	4	NA	3
Caribbean Netherlands	iNEXT	1	1	0	1	1	1	NA	4
Cocos Islands	iNEXT	1	1	0	1	1	1	NA	5
Falkland Islands / Malvinas	iNEXT	1	1	0	1	1	1	NA	7
Heard I. and McDonald Islands	iNEXT	1	1	0	1	1	1	NA	10
Niue	iNEXT	1	1	0	1	1	1	NA	16
Norfolk Island	iNEXT	1	1	0	1	1	1	NA	16
Pitcairn Islands	iNEXT	1	1	0	1	1	1	NA	17
Saint Helena	iNEXT	1	1	0	1	1	3	NA	18
Saint-Barthélemy	iNEXT	1	1	0	1	1	1	NA	19
South Georgia and the Islands	iNEXT	1	1	0	1	1	1	NA	20
Svalbard Islands	iNEXT	1	1	0	1	1	1	NA	21
Tokelau	iNEXT	1	1	0	1	1	1	NA	22
Turks and Caicos Islands	iNEXT	1	1	0	1	1	1	NA	22
United States Minor Outlying Islands	iNEXT	1	1	0	1	1	1	NA	23
Vatican	iNEXT	1	1	0	1	1	1	NA	24
Wallis and Futuna	iNEXT	1	1	0	1	1	7	NA	24
British Indian Ocean Territory	iNEXT	1	1	0	1	1	4	NA	3
Caribbean Netherlands	iNEXT	1	1	0	1	1	1	NA	4
Cocos Islands	iNEXT	1	1	0	1	1	1	NA	5
Falkland Islands / Malvinas	iNEXT	1	1	0	1	1	1	NA	7
Heard I. and McDonald Islands	iNEXT	1	1	0	1	1	1	NA	10
Niue	iNEXT	1	1	0	1	1	1	NA	16
Norfolk Island	iNEXT	1	1	0	1	1	1	NA	16
Pitcairn Islands	iNEXT	1	1	0	1	1	1	NA	17
Saint Helena	iNEXT	1	1	0	1	1	3	NA	18
Saint-Barthélemy	iNEXT	1	1	0	1	1	1	NA	19
South Georgia and the Islands	iNEXT	1	1	0	1	1	1	NA	20
Svalbard Islands	iNEXT	1	1	0	1	1	1	NA	21
Tokelau	iNEXT	1	1	0	1	1	1	NA	22
Turks and Caicos Islands	iNEXT	1	1	0	1	1	1	NA	22
United States Minor Outlying Islands	iNEXT	1	1	0	1	1	1	NA	23
Vatican	iNEXT	1	1	0	1	1	1	NA	24
Wallis and Futuna	iNEXT	1	1	0	1	1	7	NA	24
British Indian Ocean Territory	iNEXT	1	1	0	1	1	4	NA	3
Caribbean Netherlands	iNEXT	1	1	0	1	1	1	NA	4
Cocos Islands	iNEXT	1	1	0	1	1	1	NA	5
Falkland Islands / Malvinas	iNEXT	1	1	0	1	1	1	NA	7
Heard I. and McDonald Islands	iNEXT	1	1	0	1	1	1	NA	10
Niue	iNEXT	1	1	0	1	1	1	NA	16
Norfolk Island	iNEXT	1	1	0	1	1	1	NA	16
Pitcairn Islands	iNEXT	1	1	0	1	1	1	NA	17
Saint Helena	iNEXT	1	1	0	1	1	3	NA	18
Saint-Barthélemy	iNEXT	1	1	0	1	1	1	NA	19
South Georgia and the Islands	iNEXT	1	1	0	1	1	1	NA	20
Svalbard Islands	iNEXT	1	1	0	1	1	1	NA	21
Tokelau	iNEXT	1	1	0	1	1	1	NA	22
Turks and Caicos Islands	iNEXT	1	1	0	1	1	1	NA	22
United States Minor Outlying Islands	iNEXT	1	1	0	1	1	1	NA	23
Vatican	iNEXT	1	1	0	1	1	1	NA	24
Wallis and Futuna	iNEXT	1	1	0	1	1	7	NA	24
British Indian Ocean Territory	iNEXT	1	1	0	1	1	4	NA	3
Caribbean Netherlands	iNEXT	1	1	0	1	1	1	NA	4
Cocos Islands	iNEXT	1	1	0	1	1	1	NA	5
Falkland Islands / Malvinas	iNEXT	1	1	0	1	1	1	NA	7
Heard I. and McDonald Islands	iNEXT	1	1	0	1	1	1	NA	10
Niue	iNEXT	1	1	0	1	1	1	NA	16
Norfolk Island	iNEXT	1	1	0	1	1	1	NA	16
Pitcairn Islands	iNEXT	1	1	0	1	1	1	NA	17
Saint Helena	iNEXT	1	1	0	1	1	3	NA	18
Saint-Barthélemy	iNEXT	1	1	0	1	1	1	NA	19
South Georgia and the Islands	iNEXT	1	1	0	1	1	1	NA	20
Svalbard Islands	iNEXT	1	1	0	1	1	1	NA	21
Tokelau	iNEXT	1	1	0	1	1	1	NA	22
Turks and Caicos Islands	iNEXT	1	1	0	1	1	1	NA	22
United States Minor Outlying Islands	iNEXT	1	1	0	1	1	1	NA	23
Vatican	iNEXT	1	1	0	1	1	1	NA	24
Wallis and Futuna	iNEXT	1	1	0	1	1	7	NA	24
British Indian Ocean Territory	iNEXT	1	1	0	1	1	4	NA	3
Caribbean Netherlands	iNEXT	1	1	0	1	1	1	NA	4
Cocos Islands	iNEXT	1	1	0	1	1	1	NA	5
Falkland Islands / Malvinas	iNEXT	1	1	0	1	1	1	NA	7
Heard I. and McDonald Islands	iNEXT	1	1	0	1	1	1	NA	10
Niue	iNEXT	1	1	0	1	1	1	NA	16
Norfolk Island	iNEXT	1	1	0	1	1	1	NA	16
Pitcairn Islands	iNEXT	1	1	0	1	1	1	NA	17
Saint Helena	iNEXT	1	1	0	1	1	3	NA	18
Saint-Barthélemy	iNEXT	1	1	0	1	1	1	NA	19
South Georgia and the Islands	iNEXT	1	1	0	1	1	1	NA	20
Svalbard Islands	iNEXT	1	1	0	1	1	1	NA	21
Tokelau	iNEXT	1	1	0	1	1	1	NA	22
Turks and Caicos Islands	iNEXT	1	1	0	1	1	1	NA	22
United States Minor Outlying Islands	iNEXT	1	1	0	1	1	1	NA	23
Vatican	iNEXT	1	1	0	1	1	1	NA	24
Wallis and Futuna	iNEXT	1	1	0	1	1	7	NA	24
British Indian Ocean Territory	iNEXT	1	1	0	1	1	4	NA	3
Caribbean Netherlands	iNEXT	1	1	0	1	1	1	NA	4
Cocos Islands	iNEXT	1	1	0	1	1	1	NA	5
Falkland Islands / Malvinas	iNEXT	1	1	0	1	1	1	NA	7
Heard I. and McDonald Islands	iNEXT	1	1	0	1	1	1	NA	10
Niue	iNEXT	1	1	0	1	1	1	NA	16
Norfolk Island	iNEXT	1	1	0	1	1	1	NA	16
Pitcairn Islands	iNEXT	1	1	0	1	1	1	NA	17
Saint Helena	iNEXT	1	1	0	1	1	3	NA	18
Saint-Barthélemy	iNEXT	1	1	0	1	1	1	NA	19
South Georgia and the Islands	iNEXT	1	1	0	1	1	1	NA	20
Svalbard Islands	iNEXT	1	1	0	1	1	1	NA	21
Tokelau	iNEXT	1	1	0	1	1	1	NA	22
Turks and Caicos Islands	iNEXT	1	1	0	1	1	1	NA	22
United States Minor Outlying Islands	iNEXT	1	1	0	1	1	1	NA	23
Vatican	iNEXT	1	1	0	1	1	1	NA	24
Wallis and Futuna	iNEXT	1	1	0	1	1	7	NA	24
British Indian Ocean Territory	iNEXT	1	1	0	1	1	4	NA	3
Caribbean Netherlands	iNEXT	1	1	0	1	1	1	NA	4
Cocos Islands	iNEXT	1	1	0	1	1	1	NA	5
Falkland Islands / Malvinas	iNEXT	1	1	0	1	1	1	NA	7
Heard I. and McDonald Islands	iNEXT	1	1	0	1	1	1	NA	10
Niue	iNEXT	1	1	0	1	1	1	NA	16
Norfolk Island	iNEXT	1	1	0	1	1	1	NA	16
Pitcairn Islands	iNEXT	1	1	0	1	1	1	NA	17
Saint Helena	iNEXT	1	1	0	1	1	3	NA	18
Saint-Barthélemy	iNEXT	1	1	0	1	1	1	NA	19
South Georgia and the Islands	iNEXT	1	1	0	1	1	1	NA	20
Svalbard Islands	iNEXT	1	1	0	1	1	1	NA	21
Tokelau	iNEXT	1	1	0	1	1	1	NA	22
Turks and Caicos Islands	iNEXT	1	1	0	1	1	1	NA	22
United States Minor Outlying Islands	iNEXT	1	1	0	1	1	1	NA	23
Vatican	iNEXT	1	1	0	1	1	1	NA	24
Wallis and Futuna	iNEXT	1	1	0	1	1	7	NA	24
British Indian Ocean Territory	iNEXT	1	1	0	1	1	4	NA	3
Caribbean Netherlands	iNEXT	1	1	0	1	1	1	NA	4
Cocos Islands	iNEXT	1	1	0	1	1	1	NA	5
Falkland Islands / Malvinas	iNEXT	1	1	0	1	1	1	NA	7
Heard I. and McDonald Islands	iNEXT	1	1	0	1	1	1	NA	10
Niue	iNEXT	1	1	0	1	1	1	NA	16
Norfolk Island	iNEXT	1	1	0	1	1	1	NA	16
Pitcairn Islands	iNEXT	1	1	0	1	1	1	NA	17
Saint Helena	iNEXT	1	1	0	1	1	3	NA	18
Saint-Barthélemy	iNEXT	1	1	0	1	1	1	NA	19
South Georgia and the Islands	iNEXT	1	1	0	1	1	1	NA	20
Svalbard Islands	iNEXT	1	1	0	1	1	1	NA	21
Tokelau	iNEXT	1	1	0	1	1	1	NA	22
Turks and Caicos Islands	iNEXT	1	1	0	1	1	1	NA	22
United States Minor Outlying Islands	iNEXT	1	1	0	1	1	1	NA	23
Vatican	iNEXT	1	1	0	1	1	1	NA	24
Wallis and Futuna	iNEXT	1	1	0	1	1	7	NA	24
British Indian Ocean Territory	iNEXT	1	1	0	1	1	4	NA	3
Caribbean Netherlands	iNEXT	1	1	0	1	1	1	NA	4
Cocos Islands	iNEXT	1	1	0	1	1	1	NA	5
Falkland Islands / Malvinas	iNEXT	1	1	0	1	1	1	NA	7
Heard I. and McDonald Islands	iNEXT	1	1	0	1	1	1	NA	10
Niue	iNEXT	1	1	0	1	1	1	NA	16
Norfolk Island	iNEXT	1	1	0	1	1	1	NA	16
Pitcairn Islands	iNEXT	1	1	0	1	1	1	NA	17
Saint Helena	iNEXT	1	1	0	1	1	3	NA	18
Saint-Barthélemy	iNEXT	1	1	0	1	1	1	NA	19
South Georgia and the Islands	iNEXT	1	1	0	1	1	1	NA	20
Svalbard Islands	iNEXT	1	1	0	1	1	1	NA	21
Tokelau	iNEXT	1	1	0	1	1	1	NA	22
Turks and Caicos Islands	iNEXT	1	1	0	1	1	1	NA	22
United States Minor Outlying Islands	iNEXT	1	1	0	1	1	1	NA	23
Vatican	iNEXT	1	1	0	1	1	1	NA	24
Wallis and Futuna	iNEXT	1	1	0	1	1	7	NA	24
British Indian Ocean Territory	iNEXT	1	1	0	1	1	4	NA	3
Caribbean Netherlands	iNEXT	1	1	0	1	1	1	NA	4
Cocos Islands	iNEXT	1	1	0	1	1	1	NA	5
Falkland Islands / Malvinas	iNEXT	1	1	0	1	1	1	NA	7
Heard I. and McDonald Islands	iNEXT	1	1	0	1	1	1	NA	10
Niue	iNEXT	1	1	0	1	1	1	NA	16
Norfolk Island	iNEXT	1	1	0	1	1	1	NA	16
Pitcairn Islands	iNEXT	1	1	0	1	1	1	NA	17
Saint Helena	iNEXT	1	1	0	1	1	3	NA	18
Saint-Barthélemy	iNEXT	1	1	0	1	1	1	NA	19
South Georgia and the Islands	iNEXT	1	1	0	1	1	1	NA	20
Svalbard Islands	iNEXT	1	1	0	1	1	1	NA	21
Tokelau	iNEXT	1	1	0	1	1	1	NA	22
Turks and Caicos Islands	iNEXT	1	1	0	1	1	1	NA	22
United States Minor Outlying Islands	iNEXT	1	1	0	1	1	1	NA	23
Vatican	iNEXT	1	1	0	1	1	1	NA	24
Wallis and Futuna	iNEXT	1	1	0	1	1	7	NA	24
British Indian Ocean Territory	iNEXT	1	1	0	1	1	4	NA	3
Caribbean Netherlands	iNEXT	1	1	0	1	1	1	NA	4
Cocos Islands	iNEXT	1	1	0	1	1	1	NA	5
Falkland Islands / Malvinas	iNEXT	1	1	0	1	1	1	NA	7
Heard I. and McDonald Islands	iNEXT	1	1	0	1	1	1	NA	10
Niue	iNEXT	1	1	0	1	1	1	NA	16
Norfolk Island	iNEXT	1	1	0	1	1	1	NA	16
Pitcairn Islands	iNEXT	1	1	0	1	1	1	NA	17
Saint Helena	iNEXT	1	1	0	1	1	3	NA	18
Saint-Barthélemy	iNEXT	1	1	0	1	1	1	NA	19
South Georgia and the Islands	iNEXT	1	1	0	1	1	1	NA	20
Svalbard Islands	iNEXT	1	1	0	1	1	1	NA	21
Tokelau	iNEXT	1	1	0	1	1	1	NA	22
Turks and Caicos Islands	iNEXT	1	1	0	1	1	1	NA	22
United States Minor Outlying Islands	iNEXT	1	1	0	1	1	1	NA	23
Vatican	iNEXT	1	1	0	1	1	1	NA	24
Wallis and Futuna	iNEXT	1	1	0	1	1	7	NA	24
British Indian Ocean Territory	iNEXT	1	1	0	1	1	4	NA	3
Caribbean Netherlands	iNEXT	1	1	0	1	1	1	NA	4
Cocos Islands	iNEXT	1	1	0	1	1	1	NA	5
Falkland Islands / Malvinas	iNEXT	1	1	0	1	1	1	NA	7
Heard I. and McDonald Islands	iNEXT	1	1	0	1	1	1	NA	10
Niue	iNEXT	1	1	0	1	1	1	NA	16
Norfolk Island	iNEXT	1	1	0	1	1	1	NA	16
Pitcairn Islands	iNEXT	1	1	0	1	1	1	NA	17
Saint Helena	iNEXT	1	1	0	1	1	3	NA	18
Saint-Barthélemy	iNEXT	1	1	0	1	1	1	NA	19
South Georgia and the Islands	iNEXT	1	1	0	1	1	1	NA	20
Svalbard Islands	iNEXT	1	1	0	1	1	1	NA	21
Tokelau	iNEXT	1	1	0	1	1	1	NA	22
Turks and Caicos Islands	iNEXT	1	1	0	1	1	1	NA	22
United States Minor Outlying Islands	iNEXT	1	1	0	1	1	1	NA	23
Vatican	iNEXT	1	1	0	1	1	1	NA	24
Wallis and Futuna	iNEXT	1	1	0	1	1	7	NA	24
British Indian Ocean Territory	iNEXT	1	1	0	1	1	4	NA	3
Caribbean Netherlands	iNEXT	1	1	0	1	1	1	NA	4
Cocos Islands	iNEXT	1	1	0	1	1	1	NA	5
Falkland Islands / Malvinas	iNEXT	1	1	0	1	1	1	NA	7
Heard I. and McDonald Islands	iNEXT	1	1	0	1	1	1	NA	10
Niue	iNEXT	1	1	0	1	1	1	NA	16
Norfolk Island	iNEXT	1	1	0	1	1	1	NA	16
Pitcairn Islands	iNEXT	1	1	0	1	1	1	NA	17
Saint Helena	iNEXT	1	1	0	1	1	3	NA	18
Saint-Barthélemy	iNEXT	1	1	0	1	1	1	NA	19
South Georgia and the Islands	iNEXT	1	1	0	1	1	1	NA	20
Svalbard Islands	iNEXT	1	1	0	1	1	1	NA	21
Tokelau	iNEXT	1	1	0	1	1	1	NA	22
Turks and Caicos Islands	iNEXT	1	1	0	1	1	1	NA	22
United States Minor Outlying Islands	iNEXT	1	1	0	1	1	1	NA	23
Vatican	iNEXT	1	1	0	1	1	1	NA	24
Wallis and Futuna	iNEXT	1	1	0	1	1	7	NA	24
British Indian Ocean Territory	iNEXT	1	1	0	1	1	4	NA	3
Caribbean Netherlands	iNEXT	1	1	0	1	1	1	NA	4
Cocos Islands	iNEXT	1	1	0	1	1	1	NA	5
Falkland Islands / Malvinas	iNEXT	1	1	0	1	1	1	NA	7
Heard I. and McDonald Islands	iNEXT	1	1	0	1	1	1	NA	10
Niue	iNEXT	1	1	0	1	1	1	NA	16
Norfolk Island	iNEXT	1	1	0	1	1	1	NA	16
Pitcairn Islands	iNEXT	1	1	0	1	1	1	NA	17
Saint Helena	iNEXT	1	1	0	1	1	3	NA	18
Saint-Barthélemy	iNEXT	1	1	0	1	1	1	NA	19
South Georgia and the Islands	iNEXT	1	1	0	1	1	1	NA	20
Svalbard Islands	iNEXT	1	1	0	1	1	1	NA	21
Tokelau	iNEXT	1	1	0	1	1	1	NA	22
Turks and Caicos Islands	iNEXT	1	1	0	1	1	1	NA	22
United States Minor Outlying Islands	iNEXT	1	1	0	1	1	1	NA	23
Vatican	iNEXT	1	1	0	1	1	1	NA	24
Wallis and Futuna	iNEXT	1	1	0	1	1	7	NA	24
British Indian Ocean Territory	iNEXT	1	1	0	1	1	4	NA	3
Caribbean Netherlands	iNEXT	1	1	0	1	1	1	NA	4
Cocos Islands	iNEXT	1	1	0	1	1	1	NA	5
Falkland Islands / Malvinas	iNEXT	1	1	0	1	1	1	NA	7
Heard I. and McDonald Islands	iNEXT	1	1	0	1	1	1	NA	10
Niue	iNEXT	1	1	0	1	1	1	NA	16
Norfolk Island	iNEXT	1	1	0	1	1	1	NA	16
Pitcairn Islands	iNEXT	1	1	0	1	1	1	NA	17
Saint Helena	iNEXT	1	1	0	1	1	3	NA	18
Saint-Barthélemy	iNEXT	1	1	0	1	1	1	NA	19
South Georgia and the Islands	iNEXT	1	1	0	1	1	1	NA	20
Svalbard Islands	iNEXT	1	1	0	1	1	1	NA	21
Tokelau	iNEXT	1	1	0	1	1	1	NA	22
Turks and Caicos Islands	iNEXT	1	1	0	1	1	1	NA	22
United States Minor Outlying Islands	iNEXT	1	1	0	1	1	1	NA	23
Vatican	iNEXT	1	1	0	1	1	1	NA	24
Wallis and Futuna	iNEXT	1	1	0	1	1	7	NA	24
British Indian Ocean Territory	iNEXT	1	1	0	1	1	4	NA	3
Caribbean Netherlands	iNEXT	1	1	0	1	1	1	NA	4
Cocos Islands	iNEXT	1	1	0	1	1	1	NA	5
Falkland Islands / Malvinas	iNEXT	1	1	0	1	1	1	NA	7
Heard I. and McDonald Islands	iNEXT	1	1	0	1	1	1	NA	10
Niue	iNEXT	1	1	0	1	1	1	NA	16
Norfolk Island	iNEXT	1	1	0	1	1	1	NA	16
Pitcairn Islands	iNEXT	1	1	0	1	1	1	NA	17
Saint Helena	iNEXT	1	1	0	1	1	3	NA	18
Saint-Barthélemy	iNEXT	1	1	0	1	1	1	NA	19
South Georgia and the Islands	iNEXT	1	1	0	1	1	1	NA	20
Svalbard Islands	iNEXT	1	1	0	1	1	1	NA	21
Tokelau	iNEXT	1	1	0	1	1	1	NA	22
Turks and Caicos Islands	iNEXT	1	1	0	1	1	1	NA	22
United States Minor Outlying Islands	iNEXT	1	1	0	1	1	1	NA	23
Vatican	iNEXT	1	1	0	1	1	1	NA	24
Wallis and Futuna	iNEXT	1	1	0	1	1	7	NA	24
British Indian Ocean Territory	iNEXT	1	1	0	1	1	4	NA	3
Caribbean Netherlands	iNEXT	1	1	0	1	1	1	NA	4
Cocos Islands	iNEXT	1	1	0	1	1	1	NA	5
Falkland Islands / Malvinas	iNEXT	1	1	0	1	1	1	NA	7
Heard I. and McDonald Islands	iNEXT	1	1	0	1	1	1	NA	10
Niue	iNEXT	1	1	0	1	1	1	NA	16
Norfolk Island	iNEXT	1	1	0	1	1	1	NA	16
Pitcairn Islands	iNEXT	1	1	0	1	1	1	NA	17
Saint Helena	iNEXT	1	1	0	1	1	3	NA	18
Saint-Barthélemy	iNEXT	1	1	0	1	1	1	NA	19
South Georgia and the Islands	iNEXT	1	1	0	1	1	1	NA	20
Svalbard Islands	iNEXT	1	1	0	1	1	1	NA	21
Tokelau	iNEXT	1	1	0	1	1	1	NA	22
Turks and Caicos Islands	iNEXT	1	1	0	1	1	1	NA	22
United States Minor Outlying Islands	iNEXT	1	1	0	1	1	1	NA	23
Vatican	iNEXT	1	1	0	1	1	1	NA	24
Wallis and Futuna	iNEXT	1	1	0	1	1	7	NA	24
British Indian Ocean Territory	iNEXT	1	1	0	1	1	4	NA	3
Caribbean Netherlands	iNEXT	1	1	0	1	1	1	NA	4
Cocos Islands	iNEXT	1	1	0	1	1	1	NA	5
Falkland Islands / Malvinas	iNEXT	1	1	0	1	1	1	NA	7
Heard I. and McDonald Islands	iNEXT	1	1	0	1	1	1	NA	10
Niue	iNEXT	1	1	0	1	1	1	NA	16
Norfolk Island	iNEXT	1	1	0	1	1	1	NA	16
Pitcairn Islands	iNEXT	1	1	0	1	1	1	NA	17
Saint Helena	iNEXT	1	1	0	1	1	3	NA	18
Saint-Barthélemy	iNEXT	1	1	0	1	1	1	NA	19
South Georgia and the Islands	iNEXT	1	1	0	1	1	1	NA	20
Svalbard Islands	iNEXT	1	1	0	1	1	1	NA	21
Tokelau	iNEXT	1	1	0	1	1	1	NA	22
Turks and Caicos Islands	iNEXT	1	1	0	1	1	1	NA	22
United States Minor Outlying Islands	iNEXT	1	1	0	1	1	1	NA	23
Vatican	iNEXT	1	1	0	1	1	1	NA	24
Wallis and Futuna	iNEXT	1	1	0	1	1	7	NA	24
British Indian Ocean Territory	iNEXT	1	1	0	1	1	4	NA	3
Caribbean Netherlands	iNEXT	1	1	0	1	1	1	NA	4
Cocos Islands	iNEXT	1	1	0	1	1	1	NA	5
Falkland Islands / Malvinas	iNEXT	1	1	0	1	1	1	NA	7
Heard I. and McDonald Islands	iNEXT	1	1	0	1	1	1	NA	10
Niue	iNEXT	1	1	0	1	1	1	NA	16
Norfolk Island	iNEXT	1	1	0	1	1	1	NA	16
Pitcairn Islands	iNEXT	1	1	0	1	1	1	NA	17
Saint Helena	iNEXT	1	1	0	1	1	3	NA	18
Saint-Barthélemy	iNEXT	1	1	0	1	1	1	NA	19
South Georgia and the Islands	iNEXT	1	1	0	1	1	1	NA	20
Svalbard Islands	iNEXT	1	1	0	1	1	1	NA	21
Tokelau	iNEXT	1	1	0	1	1	1	NA	22
Turks and Caicos Islands	iNEXT	1	1	0	1	1	1	NA	22
United States Minor Outlying Islands	iNEXT	1	1	0	1	1	1	NA	23
Vatican	iNEXT	1	1	0	1	1	1	NA	24
Wallis and Futuna	iNEXT	1	1	0	1	1	7	NA	24
British Indian Ocean Territory	iNEXT	1	1	0	1	1	4	NA	3
Caribbean Netherlands	iNEXT	1	1	0	1	1	1	NA	4
Cocos Islands	iNEXT	1	1	0	1	1	1	NA	5
Falkland Islands / Malvinas	iNEXT	1	1	0	1	1	1	NA	7
Heard I. and McDonald Islands	iNEXT	1	1	0	1	1	1	NA	10
Niue	iNEXT	1	1	0	1	1	1	NA	16
Norfolk Island	iNEXT	1	1	0	1	1	1	NA	16
Pitcairn Islands	iNEXT	1	1	0	1	1	1	NA	17
Saint Helena	iNEXT	1	1	0	1	1	3	NA	18
Saint-Barthélemy	iNEXT	1	1	0	1	1	1	NA	19
South Georgia and the Islands	iNEXT	1	1	0	1	1	1	NA	20
Svalbard Islands	iNEXT	1	1	0	1	1	1	NA	21
Tokelau	iNEXT	1	1	0	1	1	1	NA	22
Turks and Caicos Islands	iNEXT	1	1	0	1	1	1	NA	22
United States Minor Outlying Islands	iNEXT	1	1	0	1	1	1	NA	23
Vatican	iNEXT	1	1	0	1	1	1	NA	24
Wallis and Futuna	iNEXT	1	1	0	1	1	7	NA	24
British Indian Ocean Territory	iNEXT	1	1	0	1	1	4	NA	3
Caribbean Netherlands	iNEXT	1	1	0	1	1	1	NA	4
Cocos Islands	iNEXT	1	1	0	1	1	1	NA	5
Falkland Islands / Malvinas	iNEXT	1	1	0	1	1	1	NA	7
Heard I. and McDonald Islands	iNEXT	1	1	0	1	1	1	NA	10
Niue	iNEXT	1	1	0	1	1	1	NA	16
Norfolk Island	iNEXT	1	1	0	1	1	1	NA	16
Pitcairn Islands	iNEXT	1	1	0	1	1	1	NA	17
Saint Helena	iNEXT	1	1	0	1	1	3	NA	18
Saint-Barthélemy	iNEXT	1	1	0	1	1	1	NA	19
South Georgia and the Islands	iNEXT	1	1	0	1	1	1	NA	20
Svalbard Islands	iNEXT	1	1	0	1	1	1	NA	21
Tokelau	iNEXT	1	1	0	1	1	1	NA	22
Turks and Caicos Islands	iNEXT	1	1	0	1	1	1	NA	22
United States Minor Outlying Islands	iNEXT	1	1	0	1	1	1	NA	23
Vatican	iNEXT	1	1	0	1	1	1	NA	24
Wallis and Futuna	iNEXT	1	1	0	1	1	7	NA	24
British Indian Ocean Territory	iNEXT	1	1	0	1	1	4	NA	3
Caribbean Netherlands	iNEXT	1	1	0	1	1	1	NA	4
Cocos Islands	iNEXT	1	1	0	1	1	1	NA	5
Falkland Islands / Malvinas	iNEXT	1	1	0	1	1	1	NA	7
Heard I. and McDonald Islands	iNEXT	1	1	0	1	1	1	NA	10
Niue	iNEXT	1	1	0	1	1	1	NA	16
Norfolk Island	iNEXT	1	1	0	1	1	1	NA	16
Pitcairn Islands	iNEXT	1	1	0	1	1	1	NA	17
Saint Helena	iNEXT	1	1	0	1	1	3	NA	18
Saint-Barthélemy	iNEXT	1	1	0	1	1	1	NA	19
South Georgia and the Islands	iNEXT	1	1	0	1	1	1	NA	20
Svalbard Islands	iNEXT	1	1	0	1	1	1	NA	21
Tokelau	iNEXT	1	1	0	1	1	1	NA	22
Turks and Caicos Islands	iNEXT	1	1	0	1	1	1	NA	22
United States Minor Outlying Islands	iNEXT	1	1	0	1	1	1	NA	23
Vatican	iNEXT	1	1	0	1	1	1	NA	24
Wallis and Futuna	iNEXT	1	1	0	1	1	7	NA	24
British Indian Ocean Territory	iNEXT	1	1	0	1	1	4	NA	3
Caribbean Netherlands	iNEXT	1	1	0	1	1	1	NA	4
Cocos Islands	iNEXT	1	1	0	1	1	1	NA	5
Falkland Islands / Malvinas	iNEXT	1	1	0	1	1	1	NA	7
Heard I. and McDonald Islands	iNEXT	1	1	0	1	1	1	NA	10
Niue	iNEXT	1	1	0	1	1	1	NA	16
Norfolk Island	iNEXT	1	1	0	1	1	1	NA	16
Pitcairn Islands	iNEXT	1	1	0	1	1	1	NA	17
Saint Helena	iNEXT	1	1	0	1	1	3	NA	18
Saint-Barthélemy	iNEXT	1	1	0	1	1	1	NA	19
South Georgia and the Islands	iNEXT	1	1	0	1	1	1	NA	20
Svalbard Islands	iNEXT	1	1	0	1	1	1	NA	21
Tokelau	iNEXT	1	1	0	1	1	1	NA	22
Turks and Caicos Islands	iNEXT	1	1	0	1	1	1	NA	22
United States Minor Outlying Islands	iNEXT	1	1	0	1	1	1	NA	23
Vatican	iNEXT	1	1	0	1	1	1	NA	24
Wallis and Futuna	iNEXT	1	1	0	1	1	7	NA	24
British Indian Ocean Territory	iNEXT	1	1	0	1	1	4	NA	3
Caribbean Netherlands	iNEXT	1	1	0	1	1	1	NA	4
Cocos Islands	iNEXT	1	1	0	1	1	1	NA	5
Falkland Islands / Malvinas	iNEXT	1	1	0	1	1	1	NA	7
Heard I. and McDonald Islands	iNEXT	1	1	0	1	1	1	NA	10
Niue	iNEXT	1	1	0	1	1	1	NA	16
Norfolk Island	iNEXT	1	1	0	1	1	1	NA	16
Pitcairn Islands	iNEXT	1	1	0	1	1	1	NA	17
Saint Helena	iNEXT	1	1	0	1	1	3	NA	18
Saint-Barthélemy	iNEXT	1	1	0	1	1	1	NA	19
South Georgia and the Islands	iNEXT	1	1	0	1	1	1	NA	20
Svalbard Islands	iNEXT	1	1	0	1	1	1	NA	21
Tokelau	iNEXT	1	1	0	1	1	1	NA	22
Turks and Caicos Islands	iNEXT	1	1	0	1	1	1	NA	22
United States Minor Outlying Islands	iNEXT	1	1	0	1	1	1	NA	23
Vatican	iNEXT	1	1	0	1	1	1	NA	24
Wallis and Futuna	iNEXT	1	1	0	1	1	7	NA	24
British Indian Ocean Territory	iNEXT	1	1	0	1	1	4	NA	3
Caribbean Netherlands	iNEXT	1	1	0	1	1	1	NA	4
Cocos Islands	iNEXT	1	1	0	1	1	1	NA	5
Falkland Islands / Malvinas	iNEXT	1	1	0	1	1	1	NA	7
Heard I. and McDonald Islands	iNEXT	1	1	0	1	1	1	NA	10
Niue	iNEXT	1	1	0	1	1	1	NA	16
Norfolk Island	iNEXT	1	1	0	1	1	1	NA	16
Pitcairn Islands	iNEXT	1	1	0	1	1	1	NA	17
Saint Helena	iNEXT	1	1	0	1	1	3	NA	18
Saint-Barthélemy	iNEXT	1	1	0	1	1	1	NA	19
South Georgia and the Islands	iNEXT	1	1	0	1	1	1	NA	20
Svalbard Islands	iNEXT	1	1	0	1	1	1	NA	21
Tokelau	iNEXT	1	1	0	1	1	1	NA	22
Turks and Caicos Islands	iNEXT	1	1	0	1	1	1	NA	22
United States Minor Outlying Islands	iNEXT	1	1	0	1	1	1	NA	23
Vatican	iNEXT	1	1	0	1	1	1	NA	24
Wallis and Futuna	iNEXT	1	1	0	1	1	7	NA	24
British Indian Ocean Territory	iNEXT	1	1	0	1	1	4	NA	3
Caribbean Netherlands	iNEXT	1	1	0	1	1	1	NA	4
Cocos Islands	iNEXT	1	1	0	1	1	1	NA	5
Falkland Islands / Malvinas	iNEXT	1	1	0	1	1	1	NA	7
Heard I. and McDonald Islands	iNEXT	1	1	0	1	1	1	NA	10
Niue	iNEXT	1	1	0	1	1	1	NA	16
Norfolk Island	iNEXT	1	1	0	1	1	1	NA	16
Pitcairn Islands	iNEXT	1	1	0	1	1	1	NA	17
Saint Helena	iNEXT	1	1	0	1	1	3	NA	18
Saint-Barthélemy	iNEXT	1	1	0	1	1	1	NA	19
South Georgia and the Islands	iNEXT	1	1	0	1	1	1	NA	20
Svalbard Islands	iNEXT	1	1	0	1	1	1	NA	21
Tokelau	iNEXT	1	1	0	1	1	1	NA	22
Turks and Caicos Islands	iNEXT	1	1	0	1	1	1	NA	22
United States Minor Outlying Islands	iNEXT	1	1	0	1	1	1	NA	23
Vatican	iNEXT	1	1	0	1	1	1	NA	24
Wallis and Futuna	iNEXT	1	1	0	1	1	7	NA	24
British Indian Ocean Territory	iNEXT	1	1	0	1	1	4	NA	3
Caribbean Netherlands	iNEXT	1	1	0	1	1	1	NA	4
Cocos Islands	iNEXT	1	1	0	1	1	1	NA	5
Falkland Islands / Malvinas	iNEXT	1	1	0	1	1	1	NA	7
Heard I. and McDonald Islands	iNEXT	1	1	0	1	1	1	NA	10
Niue	iNEXT	1	1	0	1	1	1	NA	16
Norfolk Island	iNEXT	1	1	0	1	1	1	NA	16
Pitcairn Islands	iNEXT	1	1	0	1	1	1	NA	17
Saint Helena	iNEXT	1	1	0	1	1	3	NA	18
Saint-Barthélemy	iNEXT	1	1	0	1	1	1	NA	19
South Georgia and the Islands	iNEXT	1	1	0	1	1	1	NA	20
Svalbard Islands	iNEXT	1	1	0	1	1	1	NA	21
Tokelau	iNEXT	1	1	0	1	1	1	NA	22
Turks and Caicos Islands	iNEXT	1	1	0	1	1	1	NA	22
United States Minor Outlying Islands	iNEXT	1	1	0	1	1	1	NA	23
Vatican	iNEXT	1	1	0	1	1	1	NA	24
Wallis and Futuna	iNEXT	1	1	0	1	1	7	NA	24
British Indian Ocean Territory	iNEXT	1	1	0	1	1	4	NA	3
Caribbean Netherlands	iNEXT	1	1	0	1	1	1	NA	4
Cocos Islands	iNEXT	1	1	0	1	1	1	NA	5
Falkland Islands / Malvinas	iNEXT	1	1	0	1	1	1	NA	7
Heard I. and McDonald Islands	iNEXT	1	1	0	1	1	1	NA	10
Niue	iNEXT	1	1	0	1	1	1	NA	16
Norfolk Island	iNEXT	1	1	0	1	1	1	NA	16
Pitcairn Islands	iNEXT	1	1	0	1	1	1	NA	17
Saint Helena	iNEXT	1	1	0	1	1	3	NA	18
Saint-Barthélemy	iNEXT	1	1	0	1	1	1	NA	19
South Georgia and the Islands	iNEXT	1	1	0	1	1	1	NA	20
Svalbard Islands	iNEXT	1	1	0	1	1	1	NA	21
Tokelau	iNEXT	1	1	0	1	1	1	NA	22
Turks and Caicos Islands	iNEXT	1	1	0	1	1	1	NA	22
United States Minor Outlying Islands	iNEXT	1	1	0	1	1	1	NA	23
Vatican	iNEXT	1	1	0	1	1	1	NA	24
Wallis and Futuna	iNEXT	1	1	0	1	1	7	NA	24
British Indian Ocean Territory	iNEXT	1	1	0	1	1	4	NA	3
Caribbean Netherlands	iNEXT	1	1	0	1	1	1	NA	4
Cocos Islands	iNEXT	1	1	0	1	1	1	NA	5
Falkland Islands / Malvinas	iNEXT	1	1	0	1	1	1	NA	7
Heard I. and McDonald Islands	iNEXT	1	1	0	1	1	1	NA	10
Niue	iNEXT	1	1	0	1	1	1	NA	16
Norfolk Island	iNEXT	1	1	0	1	1	1	NA	16
Pitcairn Islands	iNEXT	1	1	0	1	1	1	NA	17
Saint Helena	iNEXT	1	1	0	1	1	3	NA	18
Saint-Barthélemy	iNEXT	1	1	0	1	1	1	NA	19
South Georgia and the Islands	iNEXT	1	1	0	1	1	1	NA	20
Svalbard Islands	iNEXT	1	1	0	1	1	1	NA	21
Tokelau	iNEXT	1	1	0	1	1	1	NA	22
Turks and Caicos Islands	iNEXT	1	1	0	1	1	1	NA	22
United States Minor Outlying Islands	iNEXT	1	1	0	1	1	1	NA	23
Vatican	iNEXT	1	1	0	1	1	1	NA	24
Wallis and Futuna	iNEXT	1	1	0	1	1	7	NA	24
British Indian Ocean Territory	iNEXT	1	1	0	1	1	4	NA	3
Caribbean Netherlands	iNEXT	1	1	0	1	1	1	NA	4
Cocos Islands	iNEXT	1	1	0	1	1	1	NA	5
Falkland Islands / Malvinas	iNEXT	1	1	0	1	1	1	NA	7
Heard I. and McDonald Islands	iNEXT	1	1	0	1	1	1	NA	10
Niue	iNEXT	1	1	0	1	1	1	NA	16
Norfolk Island	iNEXT	1	1	0	1	1	1	NA	16
Pitcairn Islands	iNEXT	1	1	0	1	1	1	NA	17
Saint Helena	iNEXT	1	1	0	1	1	3	NA	18
Saint-Barthélemy	iNEXT	1	1	0	1	1	1	NA	19
South Georgia and the Islands	iNEXT	1	1	0	1	1	1	NA	20
Svalbard Islands	iNEXT	1	1	0	1	1	1	NA	21
Tokelau	iNEXT	1	1	0	1	1	1	NA	22
Turks and Caicos Islands	iNEXT	1	1	0	1	1	1	NA	22
United States Minor Outlying Islands	iNEXT	1	1	0	1	1	1	NA	23
Vatican	iNEXT	1	1	0	1	1	1	NA	24
Wallis and Futuna	iNEXT	1	1	0	1	1	7	NA	24
British Indian Ocean Territory	iNEXT	1	1	0	1	1	4	NA	3
Caribbean Netherlands	iNEXT	1	1	0	1	1	1	NA	4
Cocos Islands	iNEXT	1	1	0	1	1	1	NA	5
Falkland Islands / Malvinas	iNEXT	1	1	0	1	1	1	NA	7
Heard I. and McDonald Islands	iNEXT	1	1	0	1	1	1	NA	10
Niue	iNEXT	1	1	0	1	1	1	NA	16
Norfolk Island	iNEXT	1	1	0	1	1	1	NA	16
Pitcairn Islands	iNEXT	1	1	0	1	1	1	NA	17
Saint Helena	iNEXT	1	1	0	1	1	3	NA	18
Saint-Barthélemy	iNEXT	1	1	0	1	1	1	NA	19
South Georgia and the Islands	iNEXT	1	1	0	1	1	1	NA	20
Svalbard Islands	iNEXT	1	1	0	1	1	1	NA	21
Tokelau	iNEXT	1	1	0	1	1	1	NA	22
Turks and Caicos Islands	iNEXT	1	1	0	1	1	1	NA	22
United States Minor Outlying Islands	iNEXT	1	1	0	1	1	1	NA	23
Vatican	iNEXT	1	1	0	1	1	1	NA	24
Wallis and Futuna	iNEXT	1	1	0	1	1	7	NA	24
British Indian Ocean Territory	iNEXT	1	1	0	1	1	4	NA	3
Caribbean Netherlands	iNEXT	1	1	0	1	1	1	NA	4
Cocos Islands	iNEXT	1	1	0	1	1	1	NA	5
Falkland Islands / Malvinas	iNEXT	1	1	0	1	1	1	NA	7
Heard I. and McDonald Islands	iNEXT	1	1	0	1	1	1	NA	10
Niue	iNEXT	1	1	0	1	1	1	NA	16
Norfolk Island	iNEXT	1	1	0	1	1	1	NA	16
Pitcairn Islands	iNEXT	1	1	0	1	1	1	NA	17
Saint Helena	iNEXT	1	1	0	1	1	3	NA	18
Saint-Barthélemy	iNEXT	1	1	0	1	1	1	NA	19
South Georgia and the Islands	iNEXT	1	1	0	1	1	1	NA	20
Svalbard Islands	iNEXT	1	1	0	1	1	1	NA	21
Tokelau	iNEXT	1	1	0	1	1	1	NA	22
Turks and Caicos Islands	iNEXT	1	1	0	1	1	1	NA	22
United States Minor Outlying Islands	iNEXT	1	1	0	1	1	1	NA	23
Vatican	iNEXT	1	1	0	1	1	1	NA	24
Wallis and Futuna	iNEXT	1	1	0	1	1	7	NA	24
British Indian Ocean Territory	iNEXT	1	1	0	1	1	4	NA	3
Caribbean Netherlands	iNEXT	1	1	0	1	1	1	NA	4
Cocos Islands	iNEXT	1	1	0	1	1	1	NA	5
Falkland Islands / Malvinas	iNEXT	1	1	0	1	1	1	NA	7
Heard I. and McDonald Islands	iNEXT	1	1	0	1	1	1	NA	10
Niue	iNEXT	1	1	0	1	1	1	NA	16
Norfolk Island	iNEXT	1	1	0	1	1	1	NA	16
Pitcairn Islands	iNEXT	1	1	0	1	1	1	NA	17
Saint Helena	iNEXT	1	1	0	1	1	3	NA	18
Saint-Barthélemy	iNEXT	1	1	0	1	1	1	NA	19
South Georgia and the Islands	iNEXT	1	1	0	1	1	1	NA	20
Svalbard Islands	iNEXT	1	1	0	1	1	1	NA	21
Tokelau	iNEXT	1	1	0	1	1	1	NA	22
Turks and Caicos Islands	iNEXT	1	1	0	1	1	1	NA	22
United States Minor Outlying Islands	iNEXT	1	1	0	1	1	1	NA	23
Vatican	iNEXT	1	1	0	1	1	1	NA	24
Wallis and Futuna	iNEXT	1	1	0	1	1	7	NA	24
British Indian Ocean Territory	iNEXT	1	1	0	1	1	4	NA	3
Caribbean Netherlands	iNEXT	1	1	0	1	1	1	NA	4
Cocos Islands	iNEXT	1	1	0	1	1	1	NA	5
Falkland Islands / Malvinas	iNEXT	1	1	0	1	1	1	NA	7
Heard I. and McDonald Islands	iNEXT	1	1	0	1	1	1	NA	10
Niue	iNEXT	1	1	0	1	1	1	NA	16
Norfolk Island	iNEXT	1	1	0	1	1	1	NA	16
Pitcairn Islands	iNEXT	1	1	0	1	1	1	NA	17
Saint Helena	iNEXT	1	1	0	1	1	3	NA	18
Saint-Barthélemy	iNEXT	1	1	0	1	1	1	NA	19
South Georgia and the Islands	iNEXT	1	1	0	1	1	1	NA	20
Svalbard Islands	iNEXT	1	1	0	1	1	1	NA	21
Tokelau	iNEXT	1	1	0	1	1	1	NA	22
Turks and Caicos Islands	iNEXT	1	1	0	1	1	1	NA	22
United States Minor Outlying Islands	iNEXT	1	1	0	1	1	1	NA	23
Vatican	iNEXT	1	1	0	1	1	1	NA	24
Wallis and Futuna	iNEXT	1	1	0	1	1	7	NA	24
British Indian Ocean Territory	iNEXT	1	1	0	1	1	4	NA	3
Caribbean Netherlands	iNEXT	1	1	0	1	1	1	NA	4
Cocos Islands	iNEXT	1	1	0	1	1	1	NA	5
Falkland Islands / Malvinas	iNEXT	1	1	0	1	1	1	NA	7
Heard I. and McDonald Islands	iNEXT	1	1	0	1	1	1	NA	10
Niue	iNEXT	1	1	0	1	1	1	NA	16
Norfolk Island	iNEXT	1	1	0	1	1	1	NA	16
Pitcairn Islands	iNEXT	1	1	0	1	1	1	NA	17
Saint Helena	iNEXT	1	1	0	1	1	3	NA	18
Saint-Barthélemy	iNEXT	1	1	0	1	1	1	NA	19
South Georgia and the Islands	iNEXT	1	1	0	1	1	1	NA	20
Svalbard Islands	iNEXT	1	1	0	1	1	1	NA	21
Tokelau	iNEXT	1	1	0	1	1	1	NA	22
Turks and Caicos Islands	iNEXT	1	1	0	1	1	1	NA	22
United States Minor Outlying Islands	iNEXT	1	1	0	1	1	1	NA	23
Vatican	iNEXT	1	1	0	1	1	1	NA	24
Wallis and Futuna	iNEXT	1	1	0	1	1	7	NA	24
British Indian Ocean Territory	iNEXT	1	1	0	1	1	4	NA	3
Caribbean Netherlands	iNEXT	1	1	0	1	1	1	NA	4
Cocos Islands	iNEXT	1	1	0	1	1	1	NA	5
Falkland Islands / Malvinas	iNEXT	1	1	0	1	1	1	NA	7
Heard I. and McDonald Islands	iNEXT	1	1	0	1	1	1	NA	10
Niue	iNEXT	1	1	0	1	1	1	NA	16
Norfolk Island	iNEXT	1	1	0	1	1	1	NA	16
Pitcairn Islands	iNEXT	1	1	0	1	1	1	NA	17
Saint Helena	iNEXT	1	1	0	1	1	3	NA	18
Saint-Barthélemy	iNEXT	1	1	0	1	1	1	NA	19
South Georgia and the Islands	iNEXT	1	1	0	1	1	1	NA	20
Svalbard Islands	iNEXT	1	1	0	1	1	1	NA	21
Tokelau	iNEXT	1	1	0	1	1	1	NA	22
Turks and Caicos Islands	iNEXT	1	1	0	1	1	1	NA	22
United States Minor Outlying Islands	iNEXT	1	1	0	1	1	1	NA	23
Vatican	iNEXT	1	1	0	1	1	1	NA	24
Wallis and Futuna	iNEXT	1	1	0	1	1	7	NA	24
British Indian Ocean Territory	iNEXT	1	1	0	1	1	4	NA	3
Caribbean Netherlands	iNEXT	1	1	0	1	1	1	NA	4
Cocos Islands	iNEXT	1	1	0	1	1	1	NA	5
Falkland Islands / Malvinas	iNEXT	1	1	0	1	1	1	NA	7
Heard I. and McDonald Islands	iNEXT	1	1	0	1	1	1	NA	10
Niue	iNEXT	1	1	0	1	1	1	NA	16
Norfolk Island	iNEXT	1	1	0	1	1	1	NA	16
Pitcairn Islands	iNEXT	1	1	0	1	1	1	NA	17
Saint Helena	iNEXT	1	1	0	1	1	3	NA	18
Saint-Barthélemy	iNEXT	1	1	0	1	1	1	NA	19
South Georgia and the Islands	iNEXT	1	1	0	1	1	1	NA	20
Svalbard Islands	iNEXT	1	1	0	1	1	1	NA	21
Tokelau	iNEXT	1	1	0	1	1	1	NA	22
Turks and Caicos Islands	iNEXT	1	1	0	1	1	1	NA	22
United States Minor Outlying Islands	iNEXT	1	1	0	1	1	1	NA	23
Vatican	iNEXT	1	1	0	1	1	1	NA	24
Wallis and Futuna	iNEXT	1	1	0	1	1	7	NA	24
British Indian Ocean Territory	iNEXT	1	1	0	1	1	4	NA	3
Caribbean Netherlands	iNEXT	1	1	0	1	1	1	NA	4
Cocos Islands	iNEXT	1	1	0	1	1	1	NA	5
Falkland Islands / Malvinas	iNEXT	1	1	0	1	1	1	NA	7
Heard I. and McDonald Islands	iNEXT	1	1	0	1	1	1	NA	10
Niue	iNEXT	1	1	0	1	1	1	NA	16
Norfolk Island	iNEXT	1	1	0	1	1	1	NA	16
Pitcairn Islands	iNEXT	1	1	0	1	1	1	NA	17
Saint Helena	iNEXT	1	1	0	1	1	3	NA	18
Saint-Barthélemy	iNEXT	1	1	0	1	1	1	NA	19
South Georgia and the Islands	iNEXT	1	1	0	1	1	1	NA	20
Svalbard Islands	iNEXT	1	1	0	1	1	1	NA	21
Tokelau	iNEXT	1	1	0	1	1	1	NA	22
Turks and Caicos Islands	iNEXT	1	1	0	1	1	1	NA	22
United States Minor Outlying Islands	iNEXT	1	1	0	1	1	1	NA	23
Vatican	iNEXT	1	1	0	1	1	1	NA	24
Wallis and Futuna	iNEXT	1	1	0	1	1	7	NA	24
British Indian Ocean Territory	iNEXT	1	1	0	1	1	4	NA	3
Caribbean Netherlands	iNEXT	1	1	0	1	1	1	NA	4
Cocos Islands	iNEXT	1	1	0	1	1	1	NA	5
Falkland Islands / Malvinas	iNEXT	1	1	0	1	1	1	NA	7
Heard I. and McDonald Islands	iNEXT	1	1	0	1	1	1	NA	10
Niue	iNEXT	1	1	0	1	1	1	NA	16
Norfolk Island	iNEXT	1	1	0	1	1	1	NA	16
Pitcairn Islands	iNEXT	1	1	0	1	1	1	NA	17
Saint Helena	iNEXT	1	1	0	1	1	3	NA	18
Saint-Barthélemy	iNEXT	1	1	0	1	1	1	NA	19
South Georgia and the Islands	iNEXT	1	1	0	1	1	1	NA	20
Svalbard Islands	iNEXT	1	1	0	1	1	1	NA	21
Tokelau	iNEXT	1	1	0	1	1	1	NA	22
Turks and Caicos Islands	iNEXT	1	1	0	1	1	1	NA	22
United States Minor Outlying Islands	iNEXT	1	1	0	1	1	1	NA	23
Vatican	iNEXT	1	1	0	1	1	1	NA	24
Wallis and Futuna	iNEXT	1	1	0	1	1	7	NA	24
British Indian Ocean Territory	iNEXT	1	1	0	1	1	4	NA	3
Caribbean Netherlands	iNEXT	1	1	0	1	1	1	NA	4
Cocos Islands	iNEXT	1	1	0	1	1	1	NA	5
Falkland Islands / Malvinas	iNEXT	1	1	0	1	1	1	NA	7
Heard I. and McDonald Islands	iNEXT	1	1	0	1	1	1	NA	10
Niue	iNEXT	1	1	0	1	1	1	NA	16
Norfolk Island	iNEXT	1	1	0	1	1	1	NA	16
Pitcairn Islands	iNEXT	1	1	0	1	1	1	NA	17
Saint Helena	iNEXT	1	1	0	1	1	3	NA	18
Saint-Barthélemy	iNEXT	1	1	0	1	1	1	NA	19
South Georgia and the Islands	iNEXT	1	1	0	1	1	1	NA	20
Svalbard Islands	iNEXT	1	1	0	1	1	1	NA	21
Tokelau	iNEXT	1	1	0	1	1	1	NA	22
Turks and Caicos Islands	iNEXT	1	1	0	1	1	1	NA	22
United States Minor Outlying Islands	iNEXT	1	1	0	1	1	1	NA	23
Vatican	iNEXT	1	1	0	1	1	1	NA	24
Wallis and Futuna	iNEXT	1	1	0	1	1	7	NA	24
British Indian Ocean Territory	iNEXT	1	1	0	1	1	4	NA	3
Caribbean Netherlands	iNEXT	1	1	0	1	1	1	NA	4
Cocos Islands	iNEXT	1	1	0	1	1	1	NA	5
Falkland Islands / Malvinas	iNEXT	1	1	0	1	1	1	NA	7
Heard I. and McDonald Islands	iNEXT	1	1	0	1	1	1	NA	10
Niue	iNEXT	1	1	0	1	1	1	NA	16
Norfolk Island	iNEXT	1	1	0	1	1	1	NA	16
Pitcairn Islands	iNEXT	1	1	0	1	1	1	NA	17
Saint Helena	iNEXT	1	1	0	1	1	3	NA	18
Saint-Barthélemy	iNEXT	1	1	0	1	1	1	NA	19
South Georgia and the Islands	iNEXT	1	1	0	1	1	1	NA	20
Svalbard Islands	iNEXT	1	1	0	1	1	1	NA	21
Tokelau	iNEXT	1	1	0	1	1	1	NA	22
Turks and Caicos Islands	iNEXT	1	1	0	1	1	1	NA	22
United States Minor Outlying Islands	iNEXT	1	1	0	1	1	1	NA	23
Vatican	iNEXT	1	1	0	1	1	1	NA	24
Wallis and Futuna	iNEXT	1	1	0	1	1	7	NA	24
British Indian Ocean Territory	iNEXT	1	1	0	1	1	4	NA	3
Caribbean Netherlands	iNEXT	1	1	0	1	1	1	NA	4
Cocos Islands	iNEXT	1	1	0	1	1	1	NA	5
Falkland Islands / Malvinas	iNEXT	1	1	0	1	1	1	NA	7
Heard I. and McDonald Islands	iNEXT	1	1	0	1	1	1	NA	10
Niue	iNEXT	1	1	0	1	1	1	NA	16
Norfolk Island	iNEXT	1	1	0	1	1	1	NA	16
Pitcairn Islands	iNEXT	1	1	0	1	1	1	NA	17
Saint Helena	iNEXT	1	1	0	1	1	3	NA	18
Saint-Barthélemy	iNEXT	1	1	0	1	1	1	NA	19
South Georgia and the Islands	iNEXT	1	1	0	1	1	1	NA	20
Svalbard Islands	iNEXT	1	1	0	1	1	1	NA	21
Tokelau	iNEXT	1	1	0	1	1	1	NA	22
Turks and Caicos Islands	iNEXT	1	1	0	1	1	1	NA	22
United States Minor Outlying Islands	iNEXT	1	1	0	1	1	1	NA	23
Vatican	iNEXT	1	1	0	1	1	1	NA	24
Wallis and Futuna	iNEXT	1	1	0	1	1	7	NA	24
British Indian Ocean Territory	iNEXT	1	1	0	1	1	4	NA	3
Caribbean Netherlands	iNEXT	1	1	0	1	1	1	NA	4
Cocos Islands	iNEXT	1	1	0	1	1	1	NA	5
Falkland Islands / Malvinas	iNEXT	1	1	0	1	1	1	NA	7
Heard I. and McDonald Islands	iNEXT	1	1	0	1	1	1	NA	10
Niue	iNEXT	1	1	0	1	1	1	NA	16
Norfolk Island	iNEXT	1	1	0	1	1	1	NA	16
Pitcairn Islands	iNEXT	1	1	0	1	1	1	NA	17
Saint Helena	iNEXT	1	1	0	1	1	3	NA	18
Saint-Barthélemy	iNEXT	1	1	0	1	1	1	NA	19
South Georgia and the Islands	iNEXT	1	1	0	1	1	1	NA	20
Svalbard Islands	iNEXT	1	1	0	1	1	1	NA	21
Tokelau	iNEXT	1	1	0	1	1	1	NA	22
Turks and Caicos Islands	iNEXT	1	1	0	1	1	1	NA	22
United States Minor Outlying Islands	iNEXT	1	1	0	1	1	1	NA	23
Vatican	iNEXT	1	1	0	1	1	1	NA	24
Wallis and Futuna	iNEXT	1	1	0	1	1	7	NA	24
British Indian Ocean Territory	iNEXT	1	1	0	1	1	4	NA	3
Caribbean Netherlands	iNEXT	1	1	0	1	1	1	NA	4
Cocos Islands	iNEXT	1	1	0	1	1	1	NA	5
Falkland Islands / Malvinas	iNEXT	1	1	0	1	1	1	NA	7
Heard I. and McDonald Islands	iNEXT	1	1	0	1	1	1	NA	10
Niue	iNEXT	1	1	0	1	1	1	NA	16
Norfolk Island	iNEXT	1	1	0	1	1	1	NA	16
Pitcairn Islands	iNEXT	1	1	0	1	1	1	NA	17
Saint Helena	iNEXT	1	1	0	1	1	3	NA	18
Saint-Barthélemy	iNEXT	1	1	0	1	1	1	NA	19
South Georgia and the Islands	iNEXT	1	1	0	1	1	1	NA	20
Svalbard Islands	iNEXT	1	1	0	1	1	1	NA	21
Tokelau	iNEXT	1	1	0	1	1	1	NA	22
Turks and Caicos Islands	iNEXT	1	1	0	1	1	1	NA	22
United States Minor Outlying Islands	iNEXT	1	1	0	1	1	1	NA	23
Vatican	iNEXT	1	1	0	1	1	1	NA	24
Wallis and Futuna	iNEXT	1	1	0	1	1	7	NA	24
British Indian Ocean Territory	iNEXT	1	1	0	1	1	4	NA	3
Caribbean Netherlands	iNEXT	1	1	0	1	1	1	NA	4
Cocos Islands	iNEXT	1	1	0	1	1	1	NA	5
Falkland Islands / Malvinas	iNEXT	1	1	0	1	1	1	NA	7
Heard I. and McDonald Islands	iNEXT	1	1	0	1	1	1	NA	10
Niue	iNEXT	1	1	0	1	1	1	NA	16
Norfolk Island	iNEXT	1	1	0	1	1	1	NA	16
Pitcairn Islands	iNEXT	1	1	0	1	1	1	NA	17
Saint Helena	iNEXT	1	1	0	1	1	3	NA	18
Saint-Barthélemy	iNEXT	1	1	0	1	1	1	NA	19
South Georgia and the Islands	iNEXT	1	1	0	1	1	1	NA	20
Svalbard Islands	iNEXT	1	1	0	1	1	1	NA	21
Tokelau	iNEXT	1	1	0	1	1	1	NA	22
Turks and Caicos Islands	iNEXT	1	1	0	1	1	1	NA	22
United States Minor Outlying Islands	iNEXT	1	1	0	1	1	1	NA	23
Vatican	iNEXT	1	1	0	1	1	1	NA	24
Wallis and Futuna	iNEXT	1	1	0	1	1	7	NA	24
British Indian Ocean Territory	iNEXT	1	1	0	1	1	4	NA	3
Caribbean Netherlands	iNEXT	1	1	0	1	1	1	NA	4
Cocos Islands	iNEXT	1	1	0	1	1	1	NA	5
Falkland Islands / Malvinas	iNEXT	1	1	0	1	1	1	NA	7
Heard I. and McDonald Islands	iNEXT	1	1	0	1	1	1	NA	10
Niue	iNEXT	1	1	0	1	1	1	NA	16
Norfolk Island	iNEXT	1	1	0	1	1	1	NA	16
Pitcairn Islands	iNEXT	1	1	0	1	1	1	NA	17
Saint Helena	iNEXT	1	1	0	1	1	3	NA	18
Saint-Barthélemy	iNEXT	1	1	0	1	1	1	NA	19
South Georgia and the Islands	iNEXT	1	1	0	1	1	1	NA	20
Svalbard Islands	iNEXT	1	1	0	1	1	1	NA	21
Tokelau	iNEXT	1	1	0	1	1	1	NA	22
Turks and Caicos Islands	iNEXT	1	1	0	1	1	1	NA	22
United States Minor Outlying Islands	iNEXT	1	1	0	1	1	1	NA	23
Vatican	iNEXT	1	1	0	1	1	1	NA	24
Wallis and Futuna	iNEXT	1	1	0	1	1	7	NA	24
British Indian Ocean Territory	iNEXT	1	1	0	1	1	4	NA	3
Caribbean Netherlands	iNEXT	1	1	0	1	1	1	NA	4
Cocos Islands	iNEXT	1	1	0	1	1	1	NA	5
Falkland Islands / Malvinas	iNEXT	1	1	0	1	1	1	NA	7
Heard I. and McDonald Islands	iNEXT	1	1	0	1	1	1	NA	10
Niue	iNEXT	1	1	0	1	1	1	NA	16
Norfolk Island	iNEXT	1	1	0	1	1	1	NA	16
Pitcairn Islands	iNEXT	1	1	0	1	1	1	NA	17
Saint Helena	iNEXT	1	1	0	1	1	3	NA	18
Saint-Barthélemy	iNEXT	1	1	0	1	1	1	NA	19
South Georgia and the Islands	iNEXT	1	1	0	1	1	1	NA	20
Svalbard Islands	iNEXT	1	1	0	1	1	1	NA	21
Tokelau	iNEXT	1	1	0	1	1	1	NA	22
Turks and Caicos Islands	iNEXT	1	1	0	1	1	1	NA	22
United States Minor Outlying Islands	iNEXT	1	1	0	1	1	1	NA	23
Vatican	iNEXT	1	1	0	1	1	1	NA	24
Wallis and Futuna	iNEXT	1	1	0	1	1	7	NA	24
British Indian Ocean Territory	iNEXT	1	1	0	1	1	4	NA	3
Caribbean Netherlands	iNEXT	1	1	0	1	1	1	NA	4
Cocos Islands	iNEXT	1	1	0	1	1	1	NA	5
Falkland Islands / Malvinas	iNEXT	1	1	0	1	1	1	NA	7
Heard I. and McDonald Islands	iNEXT	1	1	0	1	1	1	NA	10
Niue	iNEXT	1	1	0	1	1	1	NA	16
Norfolk Island	iNEXT	1	1	0	1	1	1	NA	16
Pitcairn Islands	iNEXT	1	1	0	1	1	1	NA	17
Saint Helena	iNEXT	1	1	0	1	1	3	NA	18
Saint-Barthélemy	iNEXT	1	1	0	1	1	1	NA	19
South Georgia and the Islands	iNEXT	1	1	0	1	1	1	NA	20
Svalbard Islands	iNEXT	1	1	0	1	1	1	NA	21
Tokelau	iNEXT	1	1	0	1	1	1	NA	22
Turks and Caicos Islands	iNEXT	1	1	0	1	1	1	NA	22
United States Minor Outlying Islands	iNEXT	1	1	0	1	1	1	NA	23
Vatican	iNEXT	1	1	0	1	1	1	NA	24
Wallis and Futuna	iNEXT	1	1	0	1	1	7	NA	24
British Indian Ocean Territory	iNEXT	1	1	0	1	1	4	NA	3
Caribbean Netherlands	iNEXT	1	1	0	1	1	1	NA	4
Cocos Islands	iNEXT	1	1	0	1	1	1	NA	5
Falkland Islands / Malvinas	iNEXT	1	1	0	1	1	1	NA	7
Heard I. and McDonald Islands	iNEXT	1	1	0	1	1	1	NA	10
Niue	iNEXT	1	1	0	1	1	1	NA	16
Norfolk Island	iNEXT	1	1	0	1	1	1	NA	16
Pitcairn Islands	iNEXT	1	1	0	1	1	1	NA	17
Saint Helena	iNEXT	1	1	0	1	1	3	NA	18
Saint-Barthélemy	iNEXT	1	1	0	1	1	1	NA	19
South Georgia and the Islands	iNEXT	1	1	0	1	1	1	NA	20
Svalbard Islands	iNEXT	1	1	0	1	1	1	NA	21
Tokelau	iNEXT	1	1	0	1	1	1	NA	22
Turks and Caicos Islands	iNEXT	1	1	0	1	1	1	NA	22
United States Minor Outlying Islands	iNEXT	1	1	0	1	1	1	NA	23
Vatican	iNEXT	1	1	0	1	1	1	NA	24
Wallis and Futuna	iNEXT	1	1	0	1	1	7	NA	24
British Indian Ocean Territory	iNEXT	1	1	0	1	1	4	NA	3
Caribbean Netherlands	iNEXT	1	1	0	1	1	1	NA	4
Cocos Islands	iNEXT	1	1	0	1	1	1	NA	5
Falkland Islands / Malvinas	iNEXT	1	1	0	1	1	1	NA	7
Heard I. and McDonald Islands	iNEXT	1	1	0	1	1	1	NA	10
Niue	iNEXT	1	1	0	1	1	1	NA	16
Norfolk Island	iNEXT	1	1	0	1	1	1	NA	16
Pitcairn Islands	iNEXT	1	1	0	1	1	1	NA	17
Saint Helena	iNEXT	1	1	0	1	1	3	NA	18
Saint-Barthélemy	iNEXT	1	1	0	1	1	1	NA	19
South Georgia and the Islands	iNEXT	1	1	0	1	1	1	NA	20
Svalbard Islands	iNEXT	1	1	0	1	1	1	NA	21
Tokelau	iNEXT	1	1	0	1	1	1	NA	22
Turks and Caicos Islands	iNEXT	1	1	0	1	1	1	NA	22
United States Minor Outlying Islands	iNEXT	1	1	0	1	1	1	NA	23
Vatican	iNEXT	1	1	0	1	1	1	NA	24
Wallis and Futuna	iNEXT	1	1	0	1	1	7	NA	24
British Indian Ocean Territory	iNEXT	1	1	0	1	1	4	NA	3
Caribbean Netherlands	iNEXT	1	1	0	1	1	1	NA	4
Cocos Islands	iNEXT	1	1	0	1	1	1	NA	5
Falkland Islands / Malvinas	iNEXT	1	1	0	1	1	1	NA	7
Heard I. and McDonald Islands	iNEXT	1	1	0	1	1	1	NA	10
Niue	iNEXT	1	1	0	1	1	1	NA	16
Norfolk Island	iNEXT	1	1	0	1	1	1	NA	16
Pitcairn Islands	iNEXT	1	1	0	1	1	1	NA	17
Saint Helena	iNEXT	1	1	0	1	1	3	NA	18
Saint-Barthélemy	iNEXT	1	1	0	1	1	1	NA	19
South Georgia and the Islands	iNEXT	1	1	0	1	1	1	NA	20
Svalbard Islands	iNEXT	1	1	0	1	1	1	NA	21
Tokelau	iNEXT	1	1	0	1	1	1	NA	22
Turks and Caicos Islands	iNEXT	1	1	0	1	1	1	NA	22
United States Minor Outlying Islands	iNEXT	1	1	0	1	1	1	NA	23
Vatican	iNEXT	1	1	0	1	1	1	NA	24
Wallis and Futuna	iNEXT	1	1	0	1	1	7	NA	24
British Indian Ocean Territory	iNEXT	1	1	0	1	1	4	NA	3
Caribbean Netherlands	iNEXT	1	1	0	1	1	1	NA	4
Cocos Islands	iNEXT	1	1	0	1	1	1	NA	5
Falkland Islands / Malvinas	iNEXT	1	1	0	1	1	1	NA	7
Heard I. and McDonald Islands	iNEXT	1	1	0	1	1	1	NA	10
Niue	iNEXT	1	1	0	1	1	1	NA	16
Norfolk Island	iNEXT	1	1	0	1	1	1	NA	16
Pitcairn Islands	iNEXT	1	1	0	1	1	1	NA	17
Saint Helena	iNEXT	1	1	0	1	1	3	NA	18
Saint-Barthélemy	iNEXT	1	1	0	1	1	1	NA	19
South Georgia and the Islands	iNEXT	1	1	0	1	1	1	NA	20
Svalbard Islands	iNEXT	1	1	0	1	1	1	NA	21
Tokelau	iNEXT	1	1	0	1	1	1	NA	22
Turks and Caicos Islands	iNEXT	1	1	0	1	1	1	NA	22
United States Minor Outlying Islands	iNEXT	1	1	0	1	1	1	NA	23
Vatican	iNEXT	1	1	0	1	1	1	NA	24
Wallis and Futuna	iNEXT	1	1	0	1	1	7	NA	24
British Indian Ocean Territory	iNEXT	1	1	0	1	1	4	NA	3
Caribbean Netherlands	iNEXT	1	1	0	1	1	1	NA	4
Cocos Islands	iNEXT	1	1	0	1	1	1	NA	5
Falkland Islands / Malvinas	iNEXT	1	1	0	1	1	1	NA	7
Heard I. and McDonald Islands	iNEXT	1	1	0	1	1	1	NA	10
Niue	iNEXT	1	1	0	1	1	1	NA	16
Norfolk Island	iNEXT	1	1	0	1	1	1	NA	16
Pitcairn Islands	iNEXT	1	1	0	1	1	1	NA	17
Saint Helena	iNEXT	1	1	0	1	1	3	NA	18
Saint-Barthélemy	iNEXT	1	1	0	1	1	1	NA	19
South Georgia and the Islands	iNEXT	1	1	0	1	1	1	NA	20
Svalbard Islands	iNEXT	1	1	0	1	1	1	NA	21
Tokelau	iNEXT	1	1	0	1	1	1	NA	22
Turks and Caicos Islands	iNEXT	1	1	0	1	1	1	NA	22
United States Minor Outlying Islands	iNEXT	1	1	0	1	1	1	NA	23
Vatican	iNEXT	1	1	0	1	1	1	NA	24
Wallis and Futuna	iNEXT	1	1	0	1	1	7	NA	24
British Indian Ocean Territory	iNEXT	1	1	0	1	1	4	NA	3
Caribbean Netherlands	iNEXT	1	1	0	1	1	1	NA	4
Cocos Islands	iNEXT	1	1	0	1	1	1	NA	5
Falkland Islands / Malvinas	iNEXT	1	1	0	1	1	1	NA	7
Heard I. and McDonald Islands	iNEXT	1	1	0	1	1	1	NA	10
Niue	iNEXT	1	1	0	1	1	1	NA	16
Norfolk Island	iNEXT	1	1	0	1	1	1	NA	16
Pitcairn Islands	iNEXT	1	1	0	1	1	1	NA	17
Saint Helena	iNEXT	1	1	0	1	1	3	NA	18
Saint-Barthélemy	iNEXT	1	1	0	1	1	1	NA	19
South Georgia and the Islands	iNEXT	1	1	0	1	1	1	NA	20
Svalbard Islands	iNEXT	1	1	0	1	1	1	NA	21
Tokelau	iNEXT	1	1	0	1	1	1	NA	22
Turks and Caicos Islands	iNEXT	1	1	0	1	1	1	NA	22
United States Minor Outlying Islands	iNEXT	1	1	0	1	1	1	NA	23
Vatican	iNEXT	1	1	0	1	1	1	NA	24
Wallis and Futuna	iNEXT	1	1	0	1	1	7	NA	24
British Indian Ocean Territory	iNEXT	1	1	0	1	1	4	NA	3
Caribbean Netherlands	iNEXT	1	1	0	1	1	1	NA	4
Cocos Islands	iNEXT	1	1	0	1	1	1	NA	5
Falkland Islands / Malvinas	iNEXT	1	1	0	1	1	1	NA	7
Heard I. and McDonald Islands	iNEXT	1	1	0	1	1	1	NA	10
Niue	iNEXT	1	1	0	1	1	1	NA	16
Norfolk Island	iNEXT	1	1	0	1	1	1	NA	16
Pitcairn Islands	iNEXT	1	1	0	1	1	1	NA	17
Saint Helena	iNEXT	1	1	0	1	1	3	NA	18
Saint-Barthélemy	iNEXT	1	1	0	1	1	1	NA	19
South Georgia and the Islands	iNEXT	1	1	0	1	1	1	NA	20
Svalbard Islands	iNEXT	1	1	0	1	1	1	NA	21
Tokelau	iNEXT	1	1	0	1	1	1	NA	22
Turks and Caicos Islands	iNEXT	1	1	0	1	1	1	NA	22
United States Minor Outlying Islands	iNEXT	1	1	0	1	1	1	NA	23
Vatican	iNEXT	1	1	0	1	1	1	NA	24
Wallis and Futuna	iNEXT	1	1	0	1	1	7	NA	24
British Indian Ocean Territory	iNEXT	1	1	0	1	1	4	NA	3
Caribbean Netherlands	iNEXT	1	1	0	1	1	1	NA	4
Cocos Islands	iNEXT	1	1	0	1	1	1	NA	5
Falkland Islands / Malvinas	iNEXT	1	1	0	1	1	1	NA	7
Heard I. and McDonald Islands	iNEXT	1	1	0	1	1	1	NA	10
Niue	iNEXT	1	1	0	1	1	1	NA	16
Norfolk Island	iNEXT	1	1	0	1	1	1	NA	16
Pitcairn Islands	iNEXT	1	1	0	1	1	1	NA	17
Saint Helena	iNEXT	1	1	0	1	1	3	NA	18
Saint-Barthélemy	iNEXT	1	1	0	1	1	1	NA	19
South Georgia and the Islands	iNEXT	1	1	0	1	1	1	NA	20
Svalbard Islands	iNEXT	1	1	0	1	1	1	NA	21
Tokelau	iNEXT	1	1	0	1	1	1	NA	22
Turks and Caicos Islands	iNEXT	1	1	0	1	1	1	NA	22
United States Minor Outlying Islands	iNEXT	1	1	0	1	1	1	NA	23
Vatican	iNEXT	1	1	0	1	1	1	NA	24
Wallis and Futuna	iNEXT	1	1	0	1	1	7	NA	24
British Indian Ocean Territory	iNEXT	1	1	0	1	1	4	NA	3
Caribbean Netherlands	iNEXT	1	1	0	1	1	1	NA	4
Cocos Islands	iNEXT	1	1	0	1	1	1	NA	5
Falkland Islands / Malvinas	iNEXT	1	1	0	1	1	1	NA	7
Heard I. and McDonald Islands	iNEXT	1	1	0	1	1	1	NA	10
Niue	iNEXT	1	1	0	1	1	1	NA	16
Norfolk Island	iNEXT	1	1	0	1	1	1	NA	16
Pitcairn Islands	iNEXT	1	1	0	1	1	1	NA	17
Saint Helena	iNEXT	1	1	0	1	1	3	NA	18
Saint-Barthélemy	iNEXT	1	1	0	1	1	1	NA	19
South Georgia and the Islands	iNEXT	1	1	0	1	1	1	NA	20
Svalbard Islands	iNEXT	1	1	0	1	1	1	NA	21
Tokelau	iNEXT	1	1	0	1	1	1	NA	22
Turks and Caicos Islands	iNEXT	1	1	0	1	1	1	NA	22
United States Minor Outlying Islands	iNEXT	1	1	0	1	1	1	NA	23
Vatican	iNEXT	1	1	0	1	1	1	NA	24
Wallis and Futuna	iNEXT	1	1	0	1	1	7	NA	24
British Indian Ocean Territory	iNEXT	1	1	0	1	1	4	NA	3
Caribbean Netherlands	iNEXT	1	1	0	1	1	1	NA	4
Cocos Islands	iNEXT	1	1	0	1	1	1	NA	5
Falkland Islands / Malvinas	iNEXT	1	1	0	1	1	1	NA	7
Heard I. and McDonald Islands	iNEXT	1	1	0	1	1	1	NA	10
Niue	iNEXT	1	1	0	1	1	1	NA	16
Norfolk Island	iNEXT	1	1	0	1	1	1	NA	16
Pitcairn Islands	iNEXT	1	1	0	1	1	1	NA	17
Saint Helena	iNEXT	1	1	0	1	1	3	NA	18
Saint-Barthélemy	iNEXT	1	1	0	1	1	1	NA	19
South Georgia and the Islands	iNEXT	1	1	0	1	1	1	NA	20
Svalbard Islands	iNEXT	1	1	0	1	1	1	NA	21
Tokelau	iNEXT	1	1	0	1	1	1	NA	22
Turks and Caicos Islands	iNEXT	1	1	0	1	1	1	NA	22
United States Minor Outlying Islands	iNEXT	1	1	0	1	1	1	NA	23
Vatican	iNEXT	1	1	0	1	1	1	NA	24
Wallis and Futuna	iNEXT	1	1	0	1	1	7	NA	24
British Indian Ocean Territory	iNEXT	1	1	0	1	1	4	NA	3
Caribbean Netherlands	iNEXT	1	1	0	1	1	1	NA	4
Cocos Islands	iNEXT	1	1	0	1	1	1	NA	5
Falkland Islands / Malvinas	iNEXT	1	1	0	1	1	1	NA	7
Heard I. and McDonald Islands	iNEXT	1	1	0	1	1	1	NA	10
Niue	iNEXT	1	1	0	1	1	1	NA	16
Norfolk Island	iNEXT	1	1	0	1	1	1	NA	16
Pitcairn Islands	iNEXT	1	1	0	1	1	1	NA	17
Saint Helena	iNEXT	1	1	0	1	1	3	NA	18
Saint-Barthélemy	iNEXT	1	1	0	1	1	1	NA	19
South Georgia and the Islands	iNEXT	1	1	0	1	1	1	NA	20
Svalbard Islands	iNEXT	1	1	0	1	1	1	NA	21
Tokelau	iNEXT	1	1	0	1	1	1	NA	22
Turks and Caicos Islands	iNEXT	1	1	0	1	1	1	NA	22
United States Minor Outlying Islands	iNEXT	1	1	0	1	1	1	NA	23
Vatican	iNEXT	1	1	0	1	1	1	NA	24
Wallis and Futuna	iNEXT	1	1	0	1	1	7	NA	24
British Indian Ocean Territory	iNEXT	1	1	0	1	1	4	NA	3
Caribbean Netherlands	iNEXT	1	1	0	1	1	1	NA	4
Cocos Islands	iNEXT	1	1	0	1	1	1	NA	5
Falkland Islands / Malvinas	iNEXT	1	1	0	1	1	1	NA	7
Heard I. and McDonald Islands	iNEXT	1	1	0	1	1	1	NA	10
Niue	iNEXT	1	1	0	1	1	1	NA	16
Norfolk Island	iNEXT	1	1	0	1	1	1	NA	16
Pitcairn Islands	iNEXT	1	1	0	1	1	1	NA	17
Saint Helena	iNEXT	1	1	0	1	1	3	NA	18
Saint-Barthélemy	iNEXT	1	1	0	1	1	1	NA	19
South Georgia and the Islands	iNEXT	1	1	0	1	1	1	NA	20
Svalbard Islands	iNEXT	1	1	0	1	1	1	NA	21
Tokelau	iNEXT	1	1	0	1	1	1	NA	22
Turks and Caicos Islands	iNEXT	1	1	0	1	1	1	NA	22
United States Minor Outlying Islands	iNEXT	1	1	0	1	1	1	NA	23
Vatican	iNEXT	1	1	0	1	1	1	NA	24
Wallis and Futuna	iNEXT	1	1	0	1	1	7	NA	24
British Indian Ocean Territory	iNEXT	1	1	0	1	1	4	NA	3
Caribbean Netherlands	iNEXT	1	1	0	1	1	1	NA	4
Cocos Islands	iNEXT	1	1	0	1	1	1	NA	5
Falkland Islands / Malvinas	iNEXT	1	1	0	1	1	1	NA	7
Heard I. and McDonald Islands	iNEXT	1	1	0	1	1	1	NA	10
Niue	iNEXT	1	1	0	1	1	1	NA	16
Norfolk Island	iNEXT	1	1	0	1	1	1	NA	16
Pitcairn Islands	iNEXT	1	1	0	1	1	1	NA	17
Saint Helena	iNEXT	1	1	0	1	1	3	NA	18
Saint-Barthélemy	iNEXT	1	1	0	1	1	1	NA	19
South Georgia and the Islands	iNEXT	1	1	0	1	1	1	NA	20
Svalbard Islands	iNEXT	1	1	0	1	1	1	NA	21
Tokelau	iNEXT	1	1	0	1	1	1	NA	22
Turks and Caicos Islands	iNEXT	1	1	0	1	1	1	NA	22
United States Minor Outlying Islands	iNEXT	1	1	0	1	1	1	NA	23
Vatican	iNEXT	1	1	0	1	1	1	NA	24
Wallis and Futuna	iNEXT	1	1	0	1	1	7	NA	24
British Indian Ocean Territory	iNEXT	1	1	0	1	1	4	NA	3
Caribbean Netherlands	iNEXT	1	1	0	1	1	1	NA	4
Cocos Islands	iNEXT	1	1	0	1	1	1	NA	5
Falkland Islands / Malvinas	iNEXT	1	1	0	1	1	1	NA	7
Heard I. and McDonald Islands	iNEXT	1	1	0	1	1	1	NA	10
Niue	iNEXT	1	1	0	1	1	1	NA	16
Norfolk Island	iNEXT	1	1	0	1	1	1	NA	16
Pitcairn Islands	iNEXT	1	1	0	1	1	1	NA	17
Saint Helena	iNEXT	1	1	0	1	1	3	NA	18
Saint-Barthélemy	iNEXT	1	1	0	1	1	1	NA	19
South Georgia and the Islands	iNEXT	1	1	0	1	1	1	NA	20
Svalbard Islands	iNEXT	1	1	0	1	1	1	NA	21
Tokelau	iNEXT	1	1	0	1	1	1	NA	22
Turks and Caicos Islands	iNEXT	1	1	0	1	1	1	NA	22
United States Minor Outlying Islands	iNEXT	1	1	0	1	1	1	NA	23
Vatican	iNEXT	1	1	0	1	1	1	NA	24
Wallis and Futuna	iNEXT	1	1	0	1	1	7	NA	24
British Indian Ocean Territory	iNEXT	1	1	0	1	1	4	NA	3
Caribbean Netherlands	iNEXT	1	1	0	1	1	1	NA	4
Cocos Islands	iNEXT	1	1	0	1	1	1	NA	5
Falkland Islands / Malvinas	iNEXT	1	1	0	1	1	1	NA	7
Heard I. and McDonald Islands	iNEXT	1	1	0	1	1	1	NA	10
Niue	iNEXT	1	1	0	1	1	1	NA	16
Norfolk Island	iNEXT	1	1	0	1	1	1	NA	16
Pitcairn Islands	iNEXT	1	1	0	1	1	1	NA	17
Saint Helena	iNEXT	1	1	0	1	1	3	NA	18
Saint-Barthélemy	iNEXT	1	1	0	1	1	1	NA	19
South Georgia and the Islands	iNEXT	1	1	0	1	1	1	NA	20
Svalbard Islands	iNEXT	1	1	0	1	1	1	NA	21
Tokelau	iNEXT	1	1	0	1	1	1	NA	22
Turks and Caicos Islands	iNEXT	1	1	0	1	1	1	NA	22
United States Minor Outlying Islands	iNEXT	1	1	0	1	1	1	NA	23
Vatican	iNEXT	1	1	0	1	1	1	NA	24
Wallis and Futuna	iNEXT	1	1	0	1	1	7	NA	24
British Indian Ocean Territory	iNEXT	1	1	0	1	1	4	NA	3
Caribbean Netherlands	iNEXT	1	1	0	1	1	1	NA	4
Cocos Islands	iNEXT	1	1	0	1	1	1	NA	5
Falkland Islands / Malvinas	iNEXT	1	1	0	1	1	1	NA	7
Heard I. and McDonald Islands	iNEXT	1	1	0	1	1	1	NA	10
Niue	iNEXT	1	1	0	1	1	1	NA	16
Norfolk Island	iNEXT	1	1	0	1	1	1	NA	16
Pitcairn Islands	iNEXT	1	1	0	1	1	1	NA	17
Saint Helena	iNEXT	1	1	0	1	1	3	NA	18
Saint-Barthélemy	iNEXT	1	1	0	1	1	1	NA	19
South Georgia and the Islands	iNEXT	1	1	0	1	1	1	NA	20
Svalbard Islands	iNEXT	1	1	0	1	1	1	NA	21
Tokelau	iNEXT	1	1	0	1	1	1	NA	22
Turks and Caicos Islands	iNEXT	1	1	0	1	1	1	NA	22
United States Minor Outlying Islands	iNEXT	1	1	0	1	1	1	NA	23
Vatican	iNEXT	1	1	0	1	1	1	NA	24
Wallis and Futuna	iNEXT	1	1	0	1	1	7	NA	24
British Indian Ocean Territory	iNEXT	1	1	0	1	1	4	NA	3
Caribbean Netherlands	iNEXT	1	1	0	1	1	1	NA	4
Cocos Islands	iNEXT	1	1	0	1	1	1	NA	5
Falkland Islands / Malvinas	iNEXT	1	1	0	1	1	1	NA	7
Heard I. and McDonald Islands	iNEXT	1	1	0	1	1	1	NA	10
Niue	iNEXT	1	1	0	1	1	1	NA	16
Norfolk Island	iNEXT	1	1	0	1	1	1	NA	16
Pitcairn Islands	iNEXT	1	1	0	1	1	1	NA	17
Saint Helena	iNEXT	1	1	0	1	1	3	NA	18
Saint-Barthélemy	iNEXT	1	1	0	1	1	1	NA	19
South Georgia and the Islands	iNEXT	1	1	0	1	1	1	NA	20
Svalbard Islands	iNEXT	1	1	0	1	1	1	NA	21
Tokelau	iNEXT	1	1	0	1	1	1	NA	22
Turks and Caicos Islands	iNEXT	1	1	0	1	1	1	NA	22
United States Minor Outlying Islands	iNEXT	1	1	0	1	1	1	NA	23
Vatican	iNEXT	1	1	0	1	1	1	NA	24
Wallis and Futuna	iNEXT	1	1	0	1	1	7	NA	24
British Indian Ocean Territory	iNEXT	1	1	0	1	1	4	NA	3
Caribbean Netherlands	iNEXT	1	1	0	1	1	1	NA	4
Cocos Islands	iNEXT	1	1	0	1	1	1	NA	5
Falkland Islands / Malvinas	iNEXT	1	1	0	1	1	1	NA	7
Heard I. and McDonald Islands	iNEXT	1	1	0	1	1	1	NA	10
Niue	iNEXT	1	1	0	1	1	1	NA	16
Norfolk Island	iNEXT	1	1	0	1	1	1	NA	16
Pitcairn Islands	iNEXT	1	1	0	1	1	1	NA	17
Saint Helena	iNEXT	1	1	0	1	1	3	NA	18
Saint-Barthélemy	iNEXT	1	1	0	1	1	1	NA	19
South Georgia and the Islands	iNEXT	1	1	0	1	1	1	NA	20
Svalbard Islands	iNEXT	1	1	0	1	1	1	NA	21
Tokelau	iNEXT	1	1	0	1	1	1	NA	22
Turks and Caicos Islands	iNEXT	1	1	0	1	1	1	NA	22
United States Minor Outlying Islands	iNEXT	1	1	0	1	1	1	NA	23
Vatican	iNEXT	1	1	0	1	1	1	NA	24
Wallis and Futuna	iNEXT	1	1	0	1	1	7	NA	24
British Indian Ocean Territory	iNEXT	1	1	0	1	1	4	NA	3
Caribbean Netherlands	iNEXT	1	1	0	1	1	1	NA	4
Cocos Islands	iNEXT	1	1	0	1	1	1	NA	5
Falkland Islands / Malvinas	iNEXT	1	1	0	1	1	1	NA	7
Heard I. and McDonald Islands	iNEXT	1	1	0	1	1	1	NA	10
Niue	iNEXT	1	1	0	1	1	1	NA	16
Norfolk Island	iNEXT	1	1	0	1	1	1	NA	16
Pitcairn Islands	iNEXT	1	1	0	1	1	1	NA	17
Saint Helena	iNEXT	1	1	0	1	1	3	NA	18
Saint-Barthélemy	iNEXT	1	1	0	1	1	1	NA	19
South Georgia and the Islands	iNEXT	1	1	0	1	1	1	NA	20
Svalbard Islands	iNEXT	1	1	0	1	1	1	NA	21
Tokelau	iNEXT	1	1	0	1	1	1	NA	22
Turks and Caicos Islands	iNEXT	1	1	0	1	1	1	NA	22
United States Minor Outlying Islands	iNEXT	1	1	0	1	1	1	NA	23
Vatican	iNEXT	1	1	0	1	1	1	NA	24
Wallis and Futuna	iNEXT	1	1	0	1	1	7	NA	24
British Indian Ocean Territory	iNEXT	1	1	0	1	1	4	NA	3
Caribbean Netherlands	iNEXT	1	1	0	1	1	1	NA	4
Cocos Islands	iNEXT	1	1	0	1	1	1	NA	5
Falkland Islands / Malvinas	iNEXT	1	1	0	1	1	1	NA	7
Heard I. and McDonald Islands	iNEXT	1	1	0	1	1	1	NA	10
Niue	iNEXT	1	1	0	1	1	1	NA	16
Norfolk Island	iNEXT	1	1	0	1	1	1	NA	16
Pitcairn Islands	iNEXT	1	1	0	1	1	1	NA	17
Saint Helena	iNEXT	1	1	0	1	1	3	NA	18
Saint-Barthélemy	iNEXT	1	1	0	1	1	1	NA	19
South Georgia and the Islands	iNEXT	1	1	0	1	1	1	NA	20
Svalbard Islands	iNEXT	1	1	0	1	1	1	NA	21
Tokelau	iNEXT	1	1	0	1	1	1	NA	22
Turks and Caicos Islands	iNEXT	1	1	0	1	1	1	NA	22
United States Minor Outlying Islands	iNEXT	1	1	0	1	1	1	NA	23
Vatican	iNEXT	1	1	0	1	1	1	NA	24
Wallis and Futuna	iNEXT	1	1	0	1	1	7	NA	24
British Indian Ocean Territory	iNEXT	1	1	0	1	1	4	NA	3
Caribbean Netherlands	iNEXT	1	1	0	1	1	1	NA	4
Cocos Islands	iNEXT	1	1	0	1	1	1	NA	5
Falkland Islands / Malvinas	iNEXT	1	1	0	1	1	1	NA	7
Heard I. and McDonald Islands	iNEXT	1	1	0	1	1	1	NA	10
Niue	iNEXT	1	1	0	1	1	1	NA	16
Norfolk Island	iNEXT	1	1	0	1	1	1	NA	16
Pitcairn Islands	iNEXT	1	1	0	1	1	1	NA	17
Saint Helena	iNEXT	1	1	0	1	1	3	NA	18
Saint-Barthélemy	iNEXT	1	1	0	1	1	1	NA	19
South Georgia and the Islands	iNEXT	1	1	0	1	1	1	NA	20
Svalbard Islands	iNEXT	1	1	0	1	1	1	NA	21
Tokelau	iNEXT	1	1	0	1	1	1	NA	22
Turks and Caicos Islands	iNEXT	1	1	0	1	1	1	NA	22
United States Minor Outlying Islands	iNEXT	1	1	0	1	1	1	NA	23
Vatican	iNEXT	1	1	0	1	1	1	NA	24
Wallis and Futuna	iNEXT	1	1	0	1	1	7	NA	24
British Indian Ocean Territory	iNEXT	1	1	0	1	1	4	NA	3
Caribbean Netherlands	iNEXT	1	1	0	1	1	1	NA	4
Cocos Islands	iNEXT	1	1	0	1	1	1	NA	5
Falkland Islands / Malvinas	iNEXT	1	1	0	1	1	1	NA	7
Heard I. and McDonald Islands	iNEXT	1	1	0	1	1	1	NA	10
Niue	iNEXT	1	1	0	1	1	1	NA	16
Norfolk Island	iNEXT	1	1	0	1	1	1	NA	16
Pitcairn Islands	iNEXT	1	1	0	1	1	1	NA	17
Saint Helena	iNEXT	1	1	0	1	1	3	NA	18
Saint-Barthélemy	iNEXT	1	1	0	1	1	1	NA	19
South Georgia and the Islands	iNEXT	1	1	0	1	1	1	NA	20
Svalbard Islands	iNEXT	1	1	0	1	1	1	NA	21
Tokelau	iNEXT	1	1	0	1	1	1	NA	22
Turks and Caicos Islands	iNEXT	1	1	0	1	1	1	NA	22
United States Minor Outlying Islands	iNEXT	1	1	0	1	1	1	NA	23
Vatican	iNEXT	1	1	0	1	1	1	NA	24
Wallis and Futuna	iNEXT	1	1	0	1	1	7	NA	24
British Indian Ocean Territory	iNEXT	1	1	0	1	1	4	NA	3
Caribbean Netherlands	iNEXT	1	1	0	1	1	1	NA	4
Cocos Islands	iNEXT	1	1	0	1	1	1	NA	5
Falkland Islands / Malvinas	iNEXT	1	1	0	1	1	1	NA	7
Heard I. and McDonald Islands	iNEXT	1	1	0	1	1	1	NA	10
Niue	iNEXT	1	1	0	1	1	1	NA	16
Norfolk Island	iNEXT	1	1	0	1	1	1	NA	16
Pitcairn Islands	iNEXT	1	1	0	1	1	1	NA	17
Saint Helena	iNEXT	1	1	0	1	1	3	NA	18
Saint-Barthélemy	iNEXT	1	1	0	1	1	1	NA	19
South Georgia and the Islands	iNEXT	1	1	0	1	1	1	NA	20
Svalbard Islands	iNEXT	1	1	0	1	1	1	NA	21
Tokelau	iNEXT	1	1	0	1	1	1	NA	22
Turks and Caicos Islands	iNEXT	1	1	0	1	1	1	NA	22
United States Minor Outlying Islands	iNEXT	1	1	0	1	1	1	NA	23
Vatican	iNEXT	1	1	0	1	1	1	NA	24
Wallis and Futuna	iNEXT	1	1	0	1	1	7	NA	24
British Indian Ocean Territory	iNEXT	1	1	0	1	1	4	NA	3
Caribbean Netherlands	iNEXT	1	1	0	1	1	1	NA	4
Cocos Islands	iNEXT	1	1	0	1	1	1	NA	5
Falkland Islands / Malvinas	iNEXT	1	1	0	1	1	1	NA	7
Heard I. and McDonald Islands	iNEXT	1	1	0	1	1	1	NA	10
Niue	iNEXT	1	1	0	1	1	1	NA	16
Norfolk Island	iNEXT	1	1	0	1	1	1	NA	16
Pitcairn Islands	iNEXT	1	1	0	1	1	1	NA	17
Saint Helena	iNEXT	1	1	0	1	1	3	NA	18
Saint-Barthélemy	iNEXT	1	1	0	1	1	1	NA	19
South Georgia and the Islands	iNEXT	1	1	0	1	1	1	NA	20
Svalbard Islands	iNEXT	1	1	0	1	1	1	NA	21
Tokelau	iNEXT	1	1	0	1	1	1	NA	22
Turks and Caicos Islands	iNEXT	1	1	0	1	1	1	NA	22
United States Minor Outlying Islands	iNEXT	1	1	0	1	1	1	NA	23
Vatican	iNEXT	1	1	0	1	1	1	NA	24
Wallis and Futuna	iNEXT	1	1	0	1	1	7	NA	24
British Indian Ocean Territory	iChao	NA	1	NA	1	1.276	4	0.129	3
British Indian Ocean Territory	iChao	NA	1	NA	1	1.276	4	0.129	3
British Indian Ocean Territory	iChao	NA	1	NA	1	1.276	4	0.129	3
British Indian Ocean Territory	iChao	NA	1	NA	1	1.276	4	0.129	3
British Indian Ocean Territory	iChao	NA	1	NA	1	1.276	4	0.129	3
British Indian Ocean Territory	iChao	NA	1	NA	1	1.276	4	0.129	3
British Indian Ocean Territory	iChao	NA	1	NA	1	1.276	4	0.129	3
British Indian Ocean Territory	iChao	NA	1	NA	1	1.276	4	0.129	3
British Indian Ocean Territory	iChao	NA	1	NA	1	1.276	4	0.129	3
British Indian Ocean Territory	iChao	NA	1	NA	1	1.276	4	0.129	3
British Indian Ocean Territory	iChao	NA	1	NA	1	1.276	4	0.129	3
British Indian Ocean Territory	iChao	NA	1	NA	1	1.276	4	0.129	3
British Indian Ocean Territory	iChao	NA	1	NA	1	1.276	4	0.129	3
British Indian Ocean Territory	iChao	NA	1	NA	1	1.276	4	0.129	3
British Indian Ocean Territory	iChao	NA	1	NA	1	1.276	4	0.129	3
British Indian Ocean Territory	iChao	NA	1	NA	1	1.276	4	0.129	3
British Indian Ocean Territory	iChao	NA	1	NA	1	1.276	4	0.129	3
British Indian Ocean Territory	iChao	NA	1	NA	1	1.276	4	0.129	3
British Indian Ocean Territory	iChao	NA	1	NA	1	1.276	4	0.129	3
British Indian Ocean Territory	iChao	NA	1	NA	1	1.276	4	0.129	3
British Indian Ocean Territory	iChao	NA	1	NA	1	1.276	4	0.129	3
British Indian Ocean Territory	iChao	NA	1	NA	1	1.276	4	0.129	3
British Indian Ocean Territory	iChao	NA	1	NA	1	1.276	4	0.129	3
British Indian Ocean Territory	iChao	NA	1	NA	1	1.276	4	0.129	3
British Indian Ocean Territory	iChao	NA	1	NA	1	1.276	4	0.129	3
British Indian Ocean Territory	iChao	NA	1	NA	1	1.276	4	0.129	3
British Indian Ocean Territory	iChao	NA	1	NA	1	1.276	4	0.129	3
British Indian Ocean Territory	iChao	NA	1	NA	1	1.276	4	0.129	3
British Indian Ocean Territory	iChao	NA	1	NA	1	1.276	4	0.129	3
British Indian Ocean Territory	iChao	NA	1	NA	1	1.276	4	0.129	3
British Indian Ocean Territory	iChao	NA	1	NA	1	1.276	4	0.129	3
British Indian Ocean Territory	iChao	NA	1	NA	1	1.276	4	0.129	3
British Indian Ocean Territory	iChao	NA	1	NA	1	1.276	4	0.129	3
British Indian Ocean Territory	iChao	NA	1	NA	1	1.276	4	0.129	3
British Indian Ocean Territory	iChao	NA	1	NA	1	1.276	4	0.129	3
British Indian Ocean Territory	iChao	NA	1	NA	1	1.276	4	0.129	3
British Indian Ocean Territory	iChao	NA	1	NA	1	1.276	4	0.129	3
British Indian Ocean Territory	iChao	NA	1	NA	1	1.276	4	0.129	3
British Indian Ocean Territory	iChao	NA	1	NA	1	1.276	4	0.129	3
British Indian Ocean Territory	iChao	NA	1	NA	1	1.276	4	0.129	3
British Indian Ocean Territory	iChao	NA	1	NA	1	1.276	4	0.129	3
British Indian Ocean Territory	iChao	NA	1	NA	1	1.276	4	0.129	3
British Indian Ocean Territory	iChao	NA	1	NA	1	1.276	4	0.129	3
British Indian Ocean Territory	iChao	NA	1	NA	1	1.276	4	0.129	3
British Indian Ocean Territory	iChao	NA	1	NA	1	1.276	4	0.129	3
British Indian Ocean Territory	iChao	NA	1	NA	1	1.276	4	0.129	3
British Indian Ocean Territory	iChao	NA	1	NA	1	1.276	4	0.129	3
British Indian Ocean Territory	iChao	NA	1	NA	1	1.276	4	0.129	3
British Indian Ocean Territory	iChao	NA	1	NA	1	1.276	4	0.129	3
British Indian Ocean Territory	iChao	NA	1	NA	1	1.276	4	0.129	3
British Indian Ocean Territory	iChao	NA	1	NA	1	1.276	4	0.129	3
British Indian Ocean Territory	iChao	NA	1	NA	1	1.276	4	0.129	3
British Indian Ocean Territory	iChao	NA	1	NA	1	1.276	4	0.129	3
British Indian Ocean Territory	iChao	NA	1	NA	1	1.276	4	0.129	3
British Indian Ocean Territory	iChao	NA	1	NA	1	1.276	4	0.129	3
British Indian Ocean Territory	iChao	NA	1	NA	1	1.276	4	0.129	3
British Indian Ocean Territory	iChao	NA	1	NA	1	1.276	4	0.129	3
British Indian Ocean Territory	iChao	NA	1	NA	1	1.276	4	0.129	3
British Indian Ocean Territory	iChao	NA	1	NA	1	1.276	4	0.129	3
British Indian Ocean Territory	iChao	NA	1	NA	1	1.276	4	0.129	3
British Indian Ocean Territory	iChao	NA	1	NA	1	1.276	4	0.129	3
British Indian Ocean Territory	iChao	NA	1	NA	1	1.276	4	0.129	3
British Indian Ocean Territory	iChao	NA	1	NA	1	1.276	4	0.129	3
British Indian Ocean Territory	iChao	NA	1	NA	1	1.276	4	0.129	3
British Indian Ocean Territory	iChao	NA	1	NA	1	1.276	4	0.129	3
British Indian Ocean Territory	iChao	NA	1	NA	1	1.276	4	0.129	3
British Indian Ocean Territory	iChao	NA	1	NA	1	1.276	4	0.129	3
British Indian Ocean Territory	iChao	NA	1	NA	1	1.276	4	0.129	3
British Indian Ocean Territory	iChao	NA	1	NA	1	1.276	4	0.129	3
British Indian Ocean Territory	iChao	NA	1	NA	1	1.276	4	0.129	3
British Indian Ocean Territory	iChao	NA	1	NA	1	1.276	4	0.129	3
British Indian Ocean Territory	iChao	NA	1	NA	1	1.276	4	0.129	3
British Indian Ocean Territory	iChao	NA	1	NA	1	1.276	4	0.129	3
British Indian Ocean Territory	iChao	NA	1	NA	1	1.276	4	0.129	3
British Indian Ocean Territory	iChao	NA	1	NA	1	1.276	4	0.129	3
British Indian Ocean Territory	iChao	NA	1	NA	1	1.276	4	0.129	3
British Indian Ocean Territory	iChao	NA	1	NA	1	1.276	4	0.129	3
British Indian Ocean Territory	iChao	NA	1	NA	1	1.276	4	0.129	3
British Indian Ocean Territory	iChao	NA	1	NA	1	1.276	4	0.129	3
British Indian Ocean Territory	iChao	NA	1	NA	1	1.276	4	0.129	3
British Indian Ocean Territory	iChao	NA	1	NA	1	1.276	4	0.129	3
British Indian Ocean Territory	iChao	NA	1	NA	1	1.276	4	0.129	3
British Indian Ocean Territory	iChao	NA	1	NA	1	1.276	4	0.129	3
British Indian Ocean Territory	iChao	NA	1	NA	1	1.276	4	0.129	3
British Indian Ocean Territory	iChao	NA	1	NA	1	1.276	4	0.129	3
British Indian Ocean Territory	iChao	NA	1	NA	1	1.276	4	0.129	3
British Indian Ocean Territory	iChao	NA	1	NA	1	1.276	4	0.129	3
British Indian Ocean Territory	iChao	NA	1	NA	1	1.276	4	0.129	3
British Indian Ocean Territory	iChao	NA	1	NA	1	1.276	4	0.129	3
British Indian Ocean Territory	iChao	NA	1	NA	1	1.276	4	0.129	3
British Indian Ocean Territory	iChao	NA	1	NA	1	1.276	4	0.129	3
British Indian Ocean Territory	iChao	NA	1	NA	1	1.276	4	0.129	3
British Indian Ocean Territory	iChao	NA	1	NA	1	1.276	4	0.129	3
British Indian Ocean Territory	iChao	NA	1	NA	1	1.276	4	0.129	3
British Indian Ocean Territory	iChao	NA	1	NA	1	1.276	4	0.129	3
British Indian Ocean Territory	iChao	NA	1	NA	1	1.276	4	0.129	3
British Indian Ocean Territory	iChao	NA	1	NA	1	1.276	4	0.129	3
British Indian Ocean Territory	iChao	NA	1	NA	1	1.276	4	0.129	3
British Indian Ocean Territory	iChao	NA	1	NA	1	1.276	4	0.129	3
British Indian Ocean Territory	iChao	NA	1	NA	1	1.276	4	0.129	3
Saint Helena	iChao	NA	1	NA	1	1.464	3	0.2	18
Saint Helena	iChao	NA	1	NA	1	1.464	3	0.2	18
Saint Helena	iChao	NA	1	NA	1	1.464	3	0.2	18
Saint Helena	iChao	NA	1	NA	1	1.464	3	0.2	18
Saint Helena	iChao	NA	1	NA	1	1.464	3	0.2	18
Saint Helena	iChao	NA	1	NA	1	1.464	3	0.2	18
Saint Helena	iChao	NA	1	NA	1	1.464	3	0.2	18
Saint Helena	iChao	NA	1	NA	1	1.464	3	0.2	18
Saint Helena	iChao	NA	1	NA	1	1.464	3	0.2	18
Saint Helena	iChao	NA	1	NA	1	1.464	3	0.2	18
Saint Helena	iChao	NA	1	NA	1	1.464	3	0.2	18
Saint Helena	iChao	NA	1	NA	1	1.464	3	0.2	18
Saint Helena	iChao	NA	1	NA	1	1.464	3	0.2	18
Saint Helena	iChao	NA	1	NA	1	1.464	3	0.2	18
Saint Helena	iChao	NA	1	NA	1	1.464	3	0.2	18
Saint Helena	iChao	NA	1	NA	1	1.464	3	0.2	18
Saint Helena	iChao	NA	1	NA	1	1.464	3	0.2	18
Saint Helena	iChao	NA	1	NA	1	1.464	3	0.2	18
Saint Helena	iChao	NA	1	NA	1	1.464	3	0.2	18
Saint Helena	iChao	NA	1	NA	1	1.464	3	0.2	18
Saint Helena	iChao	NA	1	NA	1	1.464	3	0.2	18
Saint Helena	iChao	NA	1	NA	1	1.464	3	0.2	18
Saint Helena	iChao	NA	1	NA	1	1.464	3	0.2	18
Saint Helena	iChao	NA	1	NA	1	1.464	3	0.2	18
Saint Helena	iChao	NA	1	NA	1	1.464	3	0.2	18
Saint Helena	iChao	NA	1	NA	1	1.464	3	0.2	18
Saint Helena	iChao	NA	1	NA	1	1.464	3	0.2	18
Saint Helena	iChao	NA	1	NA	1	1.464	3	0.2	18
Saint Helena	iChao	NA	1	NA	1	1.464	3	0.2	18
Saint Helena	iChao	NA	1	NA	1	1.464	3	0.2	18
Saint Helena	iChao	NA	1	NA	1	1.464	3	0.2	18
Saint Helena	iChao	NA	1	NA	1	1.464	3	0.2	18
Saint Helena	iChao	NA	1	NA	1	1.464	3	0.2	18
Saint Helena	iChao	NA	1	NA	1	1.464	3	0.2	18
Saint Helena	iChao	NA	1	NA	1	1.464	3	0.2	18
Saint Helena	iChao	NA	1	NA	1	1.464	3	0.2	18
Saint Helena	iChao	NA	1	NA	1	1.464	3	0.2	18
Saint Helena	iChao	NA	1	NA	1	1.464	3	0.2	18
Saint Helena	iChao	NA	1	NA	1	1.464	3	0.2	18
Saint Helena	iChao	NA	1	NA	1	1.464	3	0.2	18
Saint Helena	iChao	NA	1	NA	1	1.464	3	0.2	18
Saint Helena	iChao	NA	1	NA	1	1.464	3	0.2	18
Saint Helena	iChao	NA	1	NA	1	1.464	3	0.2	18
Saint Helena	iChao	NA	1	NA	1	1.464	3	0.2	18
Saint Helena	iChao	NA	1	NA	1	1.464	3	0.2	18
Saint Helena	iChao	NA	1	NA	1	1.464	3	0.2	18
Saint Helena	iChao	NA	1	NA	1	1.464	3	0.2	18
Saint Helena	iChao	NA	1	NA	1	1.464	3	0.2	18
Saint Helena	iChao	NA	1	NA	1	1.464	3	0.2	18
Saint Helena	iChao	NA	1	NA	1	1.464	3	0.2	18
Saint Helena	iChao	NA	1	NA	1	1.464	3	0.2	18
Saint Helena	iChao	NA	1	NA	1	1.464	3	0.2	18
Saint Helena	iChao	NA	1	NA	1	1.464	3	0.2	18
Saint Helena	iChao	NA	1	NA	1	1.464	3	0.2	18
Saint Helena	iChao	NA	1	NA	1	1.464	3	0.2	18
Saint Helena	iChao	NA	1	NA	1	1.464	3	0.2	18
Saint Helena	iChao	NA	1	NA	1	1.464	3	0.2	18
Saint Helena	iChao	NA	1	NA	1	1.464	3	0.2	18
Saint Helena	iChao	NA	1	NA	1	1.464	3	0.2	18
Saint Helena	iChao	NA	1	NA	1	1.464	3	0.2	18
Saint Helena	iChao	NA	1	NA	1	1.464	3	0.2	18
Saint Helena	iChao	NA	1	NA	1	1.464	3	0.2	18
Saint Helena	iChao	NA	1	NA	1	1.464	3	0.2	18
Saint Helena	iChao	NA	1	NA	1	1.464	3	0.2	18
Saint Helena	iChao	NA	1	NA	1	1.464	3	0.2	18
Saint Helena	iChao	NA	1	NA	1	1.464	3	0.2	18
Saint Helena	iChao	NA	1	NA	1	1.464	3	0.2	18
Saint Helena	iChao	NA	1	NA	1	1.464	3	0.2	18
Saint Helena	iChao	NA	1	NA	1	1.464	3	0.2	18
Saint Helena	iChao	NA	1	NA	1	1.464	3	0.2	18
Saint Helena	iChao	NA	1	NA	1	1.464	3	0.2	18
Saint Helena	iChao	NA	1	NA	1	1.464	3	0.2	18
Saint Helena	iChao	NA	1	NA	1	1.464	3	0.2	18
Saint Helena	iChao	NA	1	NA	1	1.464	3	0.2	18
Saint Helena	iChao	NA	1	NA	1	1.464	3	0.2	18
Saint Helena	iChao	NA	1	NA	1	1.464	3	0.2	18
Saint Helena	iChao	NA	1	NA	1	1.464	3	0.2	18
Saint Helena	iChao	NA	1	NA	1	1.464	3	0.2	18
Saint Helena	iChao	NA	1	NA	1	1.464	3	0.2	18
Saint Helena	iChao	NA	1	NA	1	1.464	3	0.2	18
Saint Helena	iChao	NA	1	NA	1	1.464	3	0.2	18
Saint Helena	iChao	NA	1	NA	1	1.464	3	0.2	18
Saint Helena	iChao	NA	1	NA	1	1.464	3	0.2	18
Saint Helena	iChao	NA	1	NA	1	1.464	3	0.2	18
Saint Helena	iChao	NA	1	NA	1	1.464	3	0.2	18
Saint Helena	iChao	NA	1	NA	1	1.464	3	0.2	18
Saint Helena	iChao	NA	1	NA	1	1.464	3	0.2	18
Saint Helena	iChao	NA	1	NA	1	1.464	3	0.2	18
Saint Helena	iChao	NA	1	NA	1	1.464	3	0.2	18
Saint Helena	iChao	NA	1	NA	1	1.464	3	0.2	18
Saint Helena	iChao	NA	1	NA	1	1.464	3	0.2	18
Saint Helena	iChao	NA	1	NA	1	1.464	3	0.2	18
Saint Helena	iChao	NA	1	NA	1	1.464	3	0.2	18
Saint Helena	iChao	NA	1	NA	1	1.464	3	0.2	18
Saint Helena	iChao	NA	1	NA	1	1.464	3	0.2	18
Saint Helena	iChao	NA	1	NA	1	1.464	3	0.2	18
Saint Helena	iChao	NA	1	NA	1	1.464	3	0.2	18
Saint Helena	iChao	NA	1	NA	1	1.464	3	0.2	18
Saint Helena	iChao	NA	1	NA	1	1.464	3	0.2	18
Saint Helena	iChao	NA	1	NA	1	1.464	3	0.2	18
Aruba	iNEXT	2	2	0.42923469599092784	1.1587154549427825	2.8412845450572175	24	NA	2
Aruba	iNEXT	2	2	0.45126085985421305	1.1155449670531659	2.884455032946834	24	NA	2
Aruba	iNEXT	2	2	0.45126085985421305	1.1155449670531659	2.884455032946834	24	NA	2
Aruba	iNEXT	2	2	0.45604802157206853	1.106162302498	2.8938376975019997	24	NA	2
Aruba	iNEXT	2	2	0.45604802157206853	1.106162302498	2.8938376975019997	24	NA	2
Aruba	iNEXT	2	2	0.45604802157206853	1.106162302498	2.8938376975019997	24	NA	2
Aruba	iNEXT	2	2	0.46056618647183817	1.0973068620182385	2.9026931379817613	24	NA	2
Aruba	iNEXT	2	2	0.46056618647183817	1.0973068620182385	2.9026931379817613	24	NA	2
Aruba	iNEXT	2	2	0.46056618647183817	1.0973068620182385	2.9026931379817613	24	NA	2
Aruba	iNEXT	2	2	0.4648231987117318	1.088963271346301	2.911036728653699	24	NA	2
Aruba	iNEXT	2	2	0.4648231987117318	1.088963271346301	2.911036728653699	24	NA	2
Aruba	iNEXT	2	2	0.4648231987117318	1.088963271346301	2.911036728653699	24	NA	2
Aruba	iNEXT	2	2	0.4688261722621507	1.0811175873564136	2.9188824126435864	24	NA	2
Aruba	iNEXT	2	2	0.4688261722621507	1.0811175873564136	2.9188824126435864	24	NA	2
Aruba	iNEXT	2	2	0.4688261722621507	1.0811175873564136	2.9188824126435864	24	NA	2
Aruba	iNEXT	2	2	0.4688261722621507	1.0811175873564136	2.9188824126435864	24	NA	2
Aruba	iNEXT	2	2	0.4688261722621507	1.0811175873564136	2.9188824126435864	24	NA	2
Aruba	iNEXT	2	2	0.4688261722621507	1.0811175873564136	2.9188824126435864	24	NA	2
Aruba	iNEXT	2	2	0.4688261722621507	1.0811175873564136	2.9188824126435864	24	NA	2
Aruba	iNEXT	2	2	0.4688261722621507	1.0811175873564136	2.9188824126435864	24	NA	2
Aruba	iNEXT	2	2	0.4725815626252608	1.073757157496829	2.926242842503171	24	NA	2
Aruba	iNEXT	2	2	0.4725815626252608	1.073757157496829	2.926242842503171	24	NA	2
Aruba	iNEXT	2	2	0.4725815626252608	1.073757157496829	2.926242842503171	24	NA	2
Aruba	iNEXT	2	2	0.4725815626252608	1.073757157496829	2.926242842503171	24	NA	2
Aruba	iNEXT	2	2	0.47609522856952335	1.0668704987923694	2.9331295012076306	24	NA	2
Aruba	iNEXT	2	2	0.47609522856952335	1.0668704987923694	2.9331295012076306	24	NA	2
Aruba	iNEXT	2	2	0.47609522856952335	1.0668704987923694	2.9331295012076306	24	NA	2
Aruba	iNEXT	2	2	0.47609522856952335	1.0668704987923694	2.9331295012076306	24	NA	2
Aruba	iNEXT	2	2	0.47609522856952335	1.0668704987923694	2.9331295012076306	24	NA	2
Aruba	iNEXT	2	2	0.47609522856952335	1.0668704987923694	2.9331295012076306	24	NA	2
Aruba	iNEXT	2	2	0.4793724854411022	1.0604471933559885	2.9395528066440115	24	NA	2
Aruba	iNEXT	2	2	0.4793724854411022	1.0604471933559885	2.9395528066440115	24	NA	2
Aruba	iNEXT	2	2	0.4793724854411022	1.0604471933559885	2.9395528066440115	24	NA	2
Aruba	iNEXT	2	2	0.4793724854411022	1.0604471933559885	2.9395528066440115	24	NA	2
Aruba	iNEXT	2	2	0.4793724854411022	1.0604471933559885	2.9395528066440115	24	NA	2
Aruba	iNEXT	2	2	0.4793724854411022	1.0604471933559885	2.9395528066440115	24	NA	2
Aruba	iNEXT	2	2	0.4793724854411022	1.0604471933559885	2.9395528066440115	24	NA	2
Aruba	iNEXT	2	2	0.4793724854411022	1.0604471933559885	2.9395528066440115	24	NA	2
Aruba	iNEXT	2	2	0.4793724854411022	1.0604471933559885	2.9395528066440115	24	NA	2
Aruba	iNEXT	2	2	0.4793724854411022	1.0604471933559885	2.9395528066440115	24	NA	2
Aruba	iNEXT	2	2	0.4793724854411022	1.0604471933559885	2.9395528066440115	24	NA	2
Aruba	iNEXT	2	2	0.4793724854411022	1.0604471933559885	2.9395528066440115	24	NA	2
Aruba	iNEXT	2	2	0.4793724854411022	1.0604471933559885	2.9395528066440115	24	NA	2
Aruba	iNEXT	2	2	0.4793724854411022	1.0604471933559885	2.9395528066440115	24	NA	2
Aruba	iNEXT	2	2	0.48241815132442184	1.0544777979157396	2.9455222020842604	24	NA	2
Aruba	iNEXT	2	2	0.48241815132442184	1.0544777979157396	2.9455222020842604	24	NA	2
Aruba	iNEXT	2	2	0.48241815132442184	1.0544777979157396	2.9455222020842604	24	NA	2
Aruba	iNEXT	2	2	0.48241815132442184	1.0544777979157396	2.9455222020842604	24	NA	2
Aruba	iNEXT	2	2	0.48241815132442184	1.0544777979157396	2.9455222020842604	24	NA	2
Aruba	iNEXT	2	2	0.48241815132442184	1.0544777979157396	2.9455222020842604	24	NA	2
Aruba	iNEXT	2	2	0.48241815132442184	1.0544777979157396	2.9455222020842604	24	NA	2
Aruba	iNEXT	2	2	0.48241815132442184	1.0544777979157396	2.9455222020842604	24	NA	2
Aruba	iNEXT	2	2	0.48241815132442184	1.0544777979157396	2.9455222020842604	24	NA	2
Aruba	iNEXT	2	2	0.48241815132442184	1.0544777979157396	2.9455222020842604	24	NA	2
Aruba	iNEXT	2	2	0.4852365870939097	1.048953765314804	2.951046234685196	24	NA	2
Aruba	iNEXT	2	2	0.4852365870939097	1.048953765314804	2.951046234685196	24	NA	2
Aruba	iNEXT	2	2	0.4852365870939097	1.048953765314804	2.951046234685196	24	NA	2
Aruba	iNEXT	2	2	0.4852365870939097	1.048953765314804	2.951046234685196	24	NA	2
Aruba	iNEXT	2	2	0.4852365870939097	1.048953765314804	2.951046234685196	24	NA	2
Aruba	iNEXT	2	2	0.4852365870939097	1.048953765314804	2.951046234685196	24	NA	2
Aruba	iNEXT	2	2	0.4852365870939097	1.048953765314804	2.951046234685196	24	NA	2
Aruba	iNEXT	2	2	0.4852365870939097	1.048953765314804	2.951046234685196	24	NA	2
Aruba	iNEXT	2	2	0.4852365870939097	1.048953765314804	2.951046234685196	24	NA	2
Aruba	iNEXT	2	2	0.48783173121456336	1.043867376303632	2.956132623696368	24	NA	2
Aruba	iNEXT	2	2	0.48783173121456336	1.043867376303632	2.956132623696368	24	NA	2
Aruba	iNEXT	2	2	0.48783173121456336	1.043867376303632	2.956132623696368	24	NA	2
Aruba	iNEXT	2	2	0.48783173121456336	1.043867376303632	2.956132623696368	24	NA	2
Aruba	iNEXT	2	2	0.48783173121456336	1.043867376303632	2.956132623696368	24	NA	2
Aruba	iNEXT	2	2	0.48783173121456336	1.043867376303632	2.956132623696368	24	NA	2
Aruba	iNEXT	2	2	0.48783173121456336	1.043867376303632	2.956132623696368	24	NA	2
Aruba	iNEXT	2	2	0.48783173121456336	1.043867376303632	2.956132623696368	24	NA	2
Aruba	iNEXT	2	2	0.48783173121456336	1.043867376303632	2.956132623696368	24	NA	2
Aruba	iNEXT	2	2	0.49020713000019733	1.0392116802348692	2.960788319765131	24	NA	2
Aruba	iNEXT	2	2	0.49020713000019733	1.0392116802348692	2.960788319765131	24	NA	2
Aruba	iNEXT	2	2	0.49020713000019733	1.0392116802348692	2.960788319765131	24	NA	2
Aruba	iNEXT	2	2	0.49020713000019733	1.0392116802348692	2.960788319765131	24	NA	2
Aruba	iNEXT	2	2	0.49020713000019733	1.0392116802348692	2.960788319765131	24	NA	2
Aruba	iNEXT	2	2	0.49020713000019733	1.0392116802348692	2.960788319765131	24	NA	2
Aruba	iNEXT	2	2	0.49020713000019733	1.0392116802348692	2.960788319765131	24	NA	2
Aruba	iNEXT	2	2	0.49020713000019733	1.0392116802348692	2.960788319765131	24	NA	2
Aruba	iNEXT	2	2	0.49236596391733084	1.0349804435086838	2.965019556491316	24	NA	2
Aruba	iNEXT	2	2	0.49236596391733084	1.0349804435086838	2.965019556491316	24	NA	2
Aruba	iNEXT	2	2	0.49236596391733084	1.0349804435086838	2.965019556491316	24	NA	2
Aruba	iNEXT	2	2	0.49236596391733084	1.0349804435086838	2.965019556491316	24	NA	2
Aruba	iNEXT	2	2	0.49236596391733084	1.0349804435086838	2.965019556491316	24	NA	2
Aruba	iNEXT	2	2	0.49431107042371036	1.0311681048100856	2.9688318951899144	24	NA	2
Aruba	iNEXT	2	2	0.49431107042371036	1.0311681048100856	2.9688318951899144	24	NA	2
Aruba	iNEXT	2	2	0.49431107042371036	1.0311681048100856	2.9688318951899144	24	NA	2
Aruba	iNEXT	2	2	0.49431107042371036	1.0311681048100856	2.9688318951899144	24	NA	2
Aruba	iNEXT	2	2	0.49431107042371036	1.0311681048100856	2.9688318951899144	24	NA	2
Aruba	iNEXT	2	2	0.49604496374885826	1.0277697363397613	2.9722302636602387	24	NA	2
Aruba	iNEXT	2	2	0.49604496374885826	1.0277697363397613	2.9722302636602387	24	NA	2
Aruba	iNEXT	2	2	0.49604496374885826	1.0277697363397613	2.9722302636602387	24	NA	2
Aruba	iNEXT	2	2	0.49604496374885826	1.0277697363397613	2.9722302636602387	24	NA	2
Aruba	iNEXT	2	2	0.49604496374885826	1.0277697363397613	2.9722302636602387	24	NA	2
Aruba	iNEXT	2	2	0.49888765156985887	1.0221981705913095	2.9778018294086905	24	NA	2
Aruba	iNEXT	2	2	0.4999999999999999	1.0200180077299732	2.9799819922700266	24	NA	2
Aruba	iNEXT	2	2	0.5016135580465919	1.0168554920716883	2.9831445079283117	24	NA	2
Aruba	iNEXT	2	2	0.5016135580465919	1.0168554920716883	2.9831445079283117	24	NA	2
[truncated: 42,099 more rows]
