# Supplementary material for: Estimating global bee species richness and taxonomic gaps
Source: Nat Commun. 2026 Feb 24;17:1762. doi: 10.1038/s41467-026-69029-4 (PMC12932799; doi:10.1038/s41467-026-69029-4)
Supplement: Supplementary file 4 — Source Data [file 41467_2026_69029_MOESM4_ESM.zip › FigTables/Fig1/Fig1b.csv]

variable	Name	Estimate	s.e.	95%Lower	95%Upper	n	Observed	Est_s.e.
Africa	iChao	6634.669	71.705	6499.979	6781.262	253667	NA	NA
Asia	iChao	8672.036	93.21	8495.953	8861.53	196746	NA	NA
Europe	iChao	3223.425	49.287	3133.231	3326.799	3390257	NA	NA
North America	iChao	6453.762	57.674	6347.435	6573.852	2769963	NA	NA
Oceania	iChao	2465.169	38.255	2396.689	2547.137	267027	NA	NA
South America	iChao	5587.978	62.545	5471.332	5716.746	398169	NA	NA
Africa	iChao	6643.022	70.719	6510.078	6787.487	251059	NA	NA
Asia	iChao	8554.064	83.969	8395.12	8724.434	194221	NA	NA
Europe	iChao	3303.444	57.067	3199.302	3423.459	3389843	NA	NA
North America	iChao	6481.885	59.686	6371.878	6606.198	2775030	NA	NA
Oceania	iChao	2489.696	41.285	2415.92	2578.304	269741	NA	NA
South America	iChao	5606.034	63.306	5487.955	5736.356	397447	NA	NA
Africa	iChao	6566.74	69.034	6437.089	6707.895	256147	NA	NA
Asia	iChao	8721.71	96.756	8539.047	8918.541	202510	NA	NA
Europe	iChao	3239.516	52.397	3143.892	3349.702	3391022	NA	NA
North America	iChao	6533.412	62.966	6417.366	6664.565	2774905	NA	NA
Oceania	iChao	2521.029	42.364	2445.03	2611.612	269512	NA	NA
South America	iChao	5690.428	70.29	5559.586	5835.412	398654	NA	NA
Africa	iChao	6825.135	83.77	6668.104	6996.74	259227	NA	NA
Asia	iChao	8899.404	104.717	8701.798	9112.52	204281	NA	NA
Europe	iChao	3342.134	59.37	3233.725	3466.918	3395028	NA	NA
North America	iChao	6559.493	65.771	6438.414	6696.64	2775660	NA	NA
Oceania	iChao	2568.574	49.048	2480.989	2673.918	269254	NA	NA
South America	iChao	5715.239	72.146	5580.995	5864.111	402539	NA	NA
Africa	iChao	6768.277	80.003	6618.209	6932.06	253708	NA	NA
Asia	iChao	8710.779	95.135	8531.093	8904.22	192420	NA	NA
Europe	iChao	3192.403	49.344	3102.398	3296.222	3387859	NA	NA
North America	iChao	6400.484	53.88	6301.097	6512.615	2771915	NA	NA
Oceania	iChao	2576.77	46.885	2492.584	2676.934	266732	NA	NA
South America	iChao	5685.375	70.32	5554.506	5830.451	398849	NA	NA
Africa	iChao	6615.929	70.467	6483.53	6759.956	254502	NA	NA
Asia	iChao	8721.097	94.611	8542.338	8913.406	201389	NA	NA
Europe	iChao	3163.953	46.023	3079.845	3260.606	3394252	NA	NA
North America	iChao	6505.598	61.296	6392.638	6633.28	2775676	NA	NA
Oceania	iChao	2516.328	42.574	2440.054	2607.479	267828	NA	NA
South America	iChao	5631.316	65.088	5509.961	5765.356	401227	NA	NA
Africa	iChao	6579.444	69.724	6448.508	6722.023	249977	NA	NA
Asia	iChao	8633.761	90.387	8462.915	8817.415	191066	NA	NA
Europe	iChao	3134.012	44.888	3052.11	3228.427	3392619	NA	NA
North America	iChao	6560.295	64.107	6442.086	6693.757	2770691	NA	NA
Oceania	iChao	2534.711	44.905	2454.369	2630.977	267171	NA	NA
South America	iChao	5509.833	58.486	5400.747	5630.233	392895	NA	NA
Africa	iChao	6703.498	76.03	6560.794	6859.051	256021	NA	NA
Asia	iChao	8834.776	99.642	8646.565	9037.371	199201	NA	NA
Europe	iChao	3156.303	44.506	3074.846	3249.633	3391256	NA	NA
North America	iChao	6546.008	63.517	6428.92	6678.279	2774381	NA	NA
Oceania	iChao	2542.839	43.515	2464.649	2635.738	269230	NA	NA
South America	iChao	5615.913	64.596	5495.503	5748.97	400645	NA	NA
Africa	iChao	6560.546	67.641	6433.422	6698.758	251715	NA	NA
Asia	iChao	8659.424	91.877	8485.8	8846.145	197758	NA	NA
Europe	iChao	3257.424	53.547	3159.682	3370.009	3391379	NA	NA
North America	iChao	6564.91	67.926	6440.08	6706.789	2772574	NA	NA
Oceania	iChao	2520.377	43.069	2443.237	2612.611	265575	NA	NA
South America	iChao	5513.979	56.333	5408.698	5629.72	394924	NA	NA
Africa	iChao	6599.045	69.245	6468.903	6740.532	254436	NA	NA
Asia	iChao	8637.341	90.794	8465.745	8821.841	200407	NA	NA
Europe	iChao	3250.194	53.516	3152.574	3362.785	3389302	NA	NA
North America	iChao	6499.342	61.349	6386.336	6627.191	2772785	NA	NA
Oceania	iChao	2545.842	44.4	2466.16	2640.745	267439	NA	NA
South America	iChao	5541.074	59.173	5430.625	5662.802	398527	NA	NA
Africa	iChao	6634.669	71.705	6499.979	6781.262	253667	NA	NA
Asia	iChao	8672.036	93.21	8495.953	8861.53	196746	NA	NA
Europe	iChao	3223.425	49.287	3133.231	3326.799	3390257	NA	NA
North America	iChao	6453.762	57.674	6347.435	6573.852	2769963	NA	NA
Oceania	iChao	2465.169	38.255	2396.689	2547.137	267027	NA	NA
South America	iChao	5587.978	62.545	5471.332	5716.746	398169	NA	NA
Africa	iChao	6643.022	70.719	6510.078	6787.487	251059	NA	NA
Asia	iChao	8554.064	83.969	8395.12	8724.434	194221	NA	NA
Europe	iChao	3303.444	57.067	3199.302	3423.459	3389843	NA	NA
North America	iChao	6481.885	59.686	6371.878	6606.198	2775030	NA	NA
Oceania	iChao	2489.696	41.285	2415.92	2578.304	269741	NA	NA
South America	iChao	5606.034	63.306	5487.955	5736.356	397447	NA	NA
Africa	iChao	6566.74	69.034	6437.089	6707.895	256147	NA	NA
Asia	iChao	8721.71	96.756	8539.047	8918.541	202510	NA	NA
Europe	iChao	3239.516	52.397	3143.892	3349.702	3391022	NA	NA
North America	iChao	6533.412	62.966	6417.366	6664.565	2774905	NA	NA
Oceania	iChao	2521.029	42.364	2445.03	2611.612	269512	NA	NA
South America	iChao	5690.428	70.29	5559.586	5835.412	398654	NA	NA
Africa	iChao	6825.135	83.77	6668.104	6996.74	259227	NA	NA
Asia	iChao	8899.404	104.717	8701.798	9112.52	204281	NA	NA
Europe	iChao	3342.134	59.37	3233.725	3466.918	3395028	NA	NA
North America	iChao	6559.493	65.771	6438.414	6696.64	2775660	NA	NA
Oceania	iChao	2568.574	49.048	2480.989	2673.918	269254	NA	NA
South America	iChao	5715.239	72.146	5580.995	5864.111	402539	NA	NA
Africa	iChao	6768.277	80.003	6618.209	6932.06	253708	NA	NA
Asia	iChao	8710.779	95.135	8531.093	8904.22	192420	NA	NA
Europe	iChao	3192.403	49.344	3102.398	3296.222	3387859	NA	NA
North America	iChao	6400.484	53.88	6301.097	6512.615	2771915	NA	NA
Oceania	iChao	2576.77	46.885	2492.584	2676.934	266732	NA	NA
South America	iChao	5685.375	70.32	5554.506	5830.451	398849	NA	NA
Africa	iChao	6615.929	70.467	6483.53	6759.956	254502	NA	NA
Asia	iChao	8721.097	94.611	8542.338	8913.406	201389	NA	NA
Europe	iChao	3163.953	46.023	3079.845	3260.606	3394252	NA	NA
North America	iChao	6505.598	61.296	6392.638	6633.28	2775676	NA	NA
Oceania	iChao	2516.328	42.574	2440.054	2607.479	267828	NA	NA
South America	iChao	5631.316	65.088	5509.961	5765.356	401227	NA	NA
Africa	iChao	6579.444	69.724	6448.508	6722.023	249977	NA	NA
Asia	iChao	8633.761	90.387	8462.915	8817.415	191066	NA	NA
Europe	iChao	3134.012	44.888	3052.11	3228.427	3392619	NA	NA
North America	iChao	6560.295	64.107	6442.086	6693.757	2770691	NA	NA
Oceania	iChao	2534.711	44.905	2454.369	2630.977	267171	NA	NA
South America	iChao	5509.833	58.486	5400.747	5630.233	392895	NA	NA
Africa	iChao	6703.498	76.03	6560.794	6859.051	256021	NA	NA
Asia	iChao	8834.776	99.642	8646.565	9037.371	199201	NA	NA
Europe	iChao	3156.303	44.506	3074.846	3249.633	3391256	NA	NA
North America	iChao	6546.008	63.517	6428.92	6678.279	2774381	NA	NA
Oceania	iChao	2542.839	43.515	2464.649	2635.738	269230	NA	NA
South America	iChao	5615.913	64.596	5495.503	5748.97	400645	NA	NA
Africa	iChao	6560.546	67.641	6433.422	6698.758	251715	NA	NA
Asia	iChao	8659.424	91.877	8485.8	8846.145	197758	NA	NA
Europe	iChao	3257.424	53.547	3159.682	3370.009	3391379	NA	NA
North America	iChao	6564.91	67.926	6440.08	6706.789	2772574	NA	NA
Oceania	iChao	2520.377	43.069	2443.237	2612.611	265575	NA	NA
South America	iChao	5513.979	56.333	5408.698	5629.72	394924	NA	NA
Africa	iChao	6599.045	69.245	6468.903	6740.532	254436	NA	NA
Asia	iChao	8637.341	90.794	8465.745	8821.841	200407	NA	NA
Europe	iChao	3250.194	53.516	3152.574	3362.785	3389302	NA	NA
North America	iChao	6499.342	61.349	6386.336	6627.191	2772785	NA	NA
Oceania	iChao	2545.842	44.4	2466.16	2640.745	267439	NA	NA
South America	iChao	5541.074	59.173	5430.625	5662.802	398527	NA	NA
Africa	iChao	6599.731	69.257	6469.567	6741.24	254127	NA	NA
Asia	iChao	8622.384	86.241	8459.13	8797.352	198233	NA	NA
Europe	iChao	3140.224	44.937	3058.179	3234.685	3393000	NA	NA
North America	iChao	6520.215	59.591	6410.111	6644.031	2774243	NA	NA
Oceania	iChao	2498.268	41.746	2423.613	2587.802	266176	NA	NA
South America	iChao	5683.612	67.178	5558.307	5821.901	399143	NA	NA
Africa	iChao	6642.402	72.908	6505.523	6791.531	251637	NA	NA
Asia	iChao	8707.111	95.473	8526.82	8901.275	193377	NA	NA
Europe	iChao	3184.235	48.612	3095.547	3286.495	3386815	NA	NA
North America	iChao	6523.825	61.447	6410.477	6651.699	2773049	NA	NA
Oceania	iChao	2498.787	41.785	2424.059	2588.404	267902	NA	NA
South America	iChao	5654.868	68.412	5527.521	5795.977	399602	NA	NA
Africa	iChao	6659.876	74.384	6520.284	6812.087	256873	NA	NA
Asia	iChao	8683.727	92.024	8509.774	8870.691	194968	NA	NA
Europe	iChao	3206.004	49.386	3115.8	3309.775	3390498	NA	NA
North America	iChao	6497.261	59.787	6386.972	6621.679	2767794	NA	NA
Oceania	iChao	2440.204	34.663	2377.949	2514.241	271127	NA	NA
South America	iChao	5645.447	67.923	5519.01	5785.548	400802	NA	NA
Africa	iChao	6863.996	83.883	6706.617	7035.686	247362	NA	NA
Asia	iChao	8851.312	99.949	8662.5	9054.507	192996	NA	NA
Europe	iChao	3172.153	48.551	3083.685	3274.408	3391880	NA	NA
North America	iChao	6428.272	55.705	6325.532	6544.214	2774145	NA	NA
Oceania	iChao	2598.564	51.653	2506.289	2709.458	267597	NA	NA
South America	iChao	5748.054	73.363	5611.497	5899.383	398310	NA	NA
Africa	iChao	6671.479	73.853	6532.8	6822.512	257652	NA	NA
Asia	iChao	8826.144	99.202	8638.758	9027.835	202270	NA	NA
Europe	iChao	3296.448	57.07	3192.368	3416.544	3390669	NA	NA
North America	iChao	6587.192	65.423	6466.517	6723.351	2772227	NA	NA
Oceania	iChao	2510.75	40.346	2438.201	2596.823	265715	NA	NA
South America	iChao	5631.05	67.164	5506.024	5769.585	405280	NA	NA
Africa	iChao	6678.363	75.279	6537.098	6832.411	257196	NA	NA
Asia	iChao	8662.274	92.537	8487.442	8850.376	194971	NA	NA
Europe	iChao	3232.78	54.977	3132.871	3348.869	3391334	NA	NA
North America	iChao	6444.003	56.369	6340.003	6561.291	2771929	NA	NA
Oceania	iChao	2529.74	44.055	2450.855	2624.11	269772	NA	NA
South America	iChao	5618.96	64.988	5497.842	5752.848	399637	NA	NA
Africa	iChao	6551.806	68.487	6423.19	6691.851	251085	NA	NA
Asia	iChao	8606.231	88.474	8438.94	8785.932	197334	NA	NA
Europe	iChao	3204.844	49.725	3114.075	3309.388	3395183	NA	NA
North America	iChao	6657.819	69.789	6529.092	6803.067	2775635	NA	NA
Oceania	iChao	2486.932	39.35	2416.347	2571.078	269086	NA	NA
South America	iChao	5637.113	67.16	5512.064	5775.607	396890	NA	NA
Africa	iChao	6592.214	70.08	6460.593	6735.503	249827	NA	NA
Asia	iChao	8670.543	93.328	8494.249	8860.289	195871	NA	NA
Europe	iChao	3219.559	50.685	3127.026	3326.106	3389938	NA	NA
North America	iChao	6543.114	63.766	6425.618	6675.957	2770089	NA	NA
Oceania	iChao	2552.087	47.398	2467.432	2653.869	266029	NA	NA
South America	iChao	5560.583	61.607	5445.729	5687.466	394997	NA	NA
Africa	iChao	6561.232	68.287	6432.943	6700.818	253839	NA	NA
Asia	iChao	8550.175	85.068	8389.234	8722.862	196135	NA	NA
Europe	iChao	3250.562	54.413	3151.42	3365.172	3393780	NA	NA
North America	iChao	6584.743	65.239	6464.404	6720.515	2769866	NA	NA
Oceania	iChao	2487.054	41.074	2413.661	2575.217	269228	NA	NA
South America	iChao	5508.224	57.981	5400.04	5627.542	400156	NA	NA
Africa	iChao	6691.691	74.621	6551.561	6844.285	255451	NA	NA
Asia	iChao	8767.005	95.614	8586.3	8961.302	201236	NA	NA
Europe	iChao	3124.765	42.044	3047.78	3212.894	3391725	NA	NA
North America	iChao	6490.595	59.301	6381.194	6613.992	2775995	NA	NA
Oceania	iChao	2515.138	45.39	2434.323	2612.903	267959	NA	NA
South America	iChao	5638.019	65.248	5516.348	5772.371	397052	NA	NA
Africa	iChao	6532.519	67.033	6406.586	6669.538	257190	NA	NA
Asia	iChao	8561.057	87.978	8394.785	8739.835	201128	NA	NA
Europe	iChao	3197.255	51.101	3104.234	3304.986	3390218	NA	NA
North America	iChao	6559.713	63.457	6442.634	6691.747	2773166	NA	NA
Oceania	iChao	2549.139	45.249	2468.022	2645.96	266678	NA	NA
South America	iChao	5486.585	57.497	5379.359	5604.969	402579	NA	NA
Africa	iChao	6646.795	71.627	6512.203	6793.178	254075	NA	NA
Asia	iChao	8807.889	96.748	8625.016	9004.461	197241	NA	NA
Europe	iChao	3317.116	60.38	3207.244	3444.451	3388333	NA	NA
North America	iChao	6599.559	67.387	6475.4	6739.956	2774233	NA	NA
Oceania	iChao	2583.683	50.322	2493.798	2691.733	268152	NA	NA
South America	iChao	5597.837	61.942	5482.216	5725.255	397067	NA	NA
Africa	iChao	6716.435	77.352	6571.312	6874.759	256520	NA	NA
Asia	iChao	8763.525	96.751	8580.761	8960.226	199737	NA	NA
Europe	iChao	3272.206	56.194	3169.843	3390.594	3391753	NA	NA
North America	iChao	6556.627	62.233	6441.693	6685.987	2771488	NA	NA
Oceania	iChao	2490.03	38.862	2420.199	2572.997	268918	NA	NA
South America	iChao	5705.463	71.521	5572.373	5853.032	402080	NA	NA
Africa	iChao	6714.074	76.756	6570.029	6871.137	257906	NA	NA
Asia	iChao	8680.492	92.498	8505.683	8868.462	197370	NA	NA
Europe	iChao	3137.455	42.453	3059.664	3226.378	3393052	NA	NA
North America	iChao	6505.992	58.555	6397.783	6627.634	2768446	NA	NA
Oceania	iChao	2564.194	46.051	2481.55	2662.628	268353	NA	NA
South America	iChao	5646.761	68.198	5519.832	5787.451	397578	NA	NA
Africa	iChao	6680.335	73.986	6541.386	6831.619	252598	NA	NA
Asia	iChao	8816.845	96.868	8633.732	9013.646	196491	NA	NA
Europe	iChao	3157.022	42.975	3078.175	3246.927	3390008	NA	NA
North America	iChao	6590.125	65.345	6469.565	6726.088	2773394	NA	NA
Oceania	iChao	2510.202	38.592	2440.552	2592.241	267046	NA	NA
South America	iChao	5643.021	66.014	5519.97	5779.002	400883	NA	NA
Africa	iChao	6633.079	70.065	6501.347	6776.187	252669	NA	NA
Asia	iChao	8806.037	97.768	8621.313	9004.763	195697	NA	NA
Europe	iChao	3114.976	41.381	3039.206	3201.719	3389248	NA	NA
North America	iChao	6599.04	69.623	6471.028	6744.392	2773649	NA	NA
Oceania	iChao	2469.756	38.742	2400.415	2552.779	267830	NA	NA
South America	iChao	5602.709	63.66	5484.019	5733.811	398584	NA	NA
Africa	iChao	6697.313	72.778	6560.479	6845.963	255835	NA	NA
Asia	iChao	8838.29	96.589	8655.63	9034.448	202024	NA	NA
Europe	iChao	3096.059	41.118	3020.904	3182.401	3391790	NA	NA
North America	iChao	6611.133	67.441	6486.797	6751.559	2773188	NA	NA
Oceania	iChao	2523.609	42.326	2447.635	2614.062	268904	NA	NA
South America	iChao	5627.2	63.202	5509.207	5757.192	400996	NA	NA
Africa	iChao	6637.156	70.794	6504.097	6781.801	253465	NA	NA
Asia	iChao	8570.236	85.508	8408.445	8743.796	200225	NA	NA
Europe	iChao	3247.677	52.154	3152.389	3357.234	3386234	NA	NA
North America	iChao	6525.835	60.079	6414.846	6650.682	2774542	NA	NA
Oceania	iChao	2455.686	35.788	2391.372	2532.082	268604	NA	NA
South America	iChao	5565.156	61.695	5450.124	5692.205	396590	NA	NA
Africa	iChao	6572.765	70.195	6441.006	6716.373	257028	NA	NA
Asia	iChao	8502.186	86.133	8339.423	8677.238	199137	NA	NA
Europe	iChao	3186.422	48.626	3097.69	3288.69	3392274	NA	NA
North America	iChao	6492.434	59.442	6382.776	6616.128	2773070	NA	NA
Oceania	iChao	2548.591	46.766	2465.014	2648.958	268568	NA	NA
South America	iChao	5489.4	58.06	5381.164	5608.986	400433	NA	NA
Africa	iChao	6723.257	76.569	6579.516	6879.884	254168	NA	NA
Asia	iChao	8758.568	99.207	8571.355	8960.464	201312	NA	NA
Europe	iChao	3229.054	51.476	3135.089	3337.282	3388045	NA	NA
North America	iChao	6557.454	65.213	6437.353	6693.382	2773467	NA	NA
Oceania	iChao	2564.792	45.439	2483.143	2661.797	267304	NA	NA
South America	iChao	5689.963	70.546	5558.671	5835.504	399322	NA	NA
Africa	iChao	6669.62	76.064	6526.979	6825.379	250457	NA	NA
Asia	iChao	8635.486	93.264	8459.402	8825.197	189326	NA	NA
Europe	iChao	3237.862	54.471	3138.751	3352.747	3393288	NA	NA
North America	iChao	6476.894	59.353	6367.498	6600.511	2771022	NA	NA
Oceania	iChao	2535.495	42.734	2458.687	2626.703	268910	NA	NA
South America	iChao	5617.061	68.026	5490.589	5757.544	399169	NA	NA
Africa	iChao	6647.662	72.825	6510.914	6796.593	257667	NA	NA
Asia	iChao	8725.53	95.36	8545.396	8919.406	201780	NA	NA
Europe	iChao	3187.52	44.79	3105.315	3281.193	3390288	NA	NA
North America	iChao	6538.06	62.099	6423.484	6667.263	2769329	NA	NA
Oceania	iChao	2462.682	36.69	2396.793	2541.055	267280	NA	NA
South America	iChao	5657.727	66.948	5532.952	5795.652	401873	NA	NA
Africa	iChao	6534.425	64.999	6412.15	6667.112	255627	NA	NA
Asia	iChao	8576.677	87.058	8412.041	8753.479	201054	NA	NA
Europe	iChao	3360.793	61.023	3249.405	3489.098	3388464	NA	NA
North America	iChao	6541.486	64.039	6423.528	6674.946	2771596	NA	NA
Oceania	iChao	2504.401	40.237	2432.118	2590.322	268102	NA	NA
South America	iChao	5542.061	59.15	5431.648	5663.735	397598	NA	NA
Africa	iChao	6772.25	78.281	6625.259	6932.342	252379	NA	NA
Asia	iChao	8907.549	101.235	8716.251	9113.297	195453	NA	NA
Europe	iChao	3133.71	42.585	3055.724	3222.964	3391657	NA	NA
North America	iChao	6604.717	68.047	6479.38	6746.532	2772694	NA	NA
Oceania	iChao	2459.449	35.413	2395.702	2534.918	270885	NA	NA
South America	iChao	5709.202	70.098	5578.605	5853.67	399944	NA	NA
Africa	iChao	6480.445	65.099	6358.168	6613.539	257503	NA	NA
Asia	iChao	8331.098	79.953	8180.026	8493.604	204829	NA	NA
Europe	iChao	3142.614	42.387	3064.891	3231.342	3388997	NA	NA
North America	iChao	6466.471	57.775	6359.88	6586.687	2772109	NA	NA
Oceania	iChao	2514.881	41.753	2439.969	2604.148	268486	NA	NA
South America	iChao	5470.245	57.012	5363.957	5587.665	401332	NA	NA
Africa	iChao	6654.946	73.606	6516.769	6805.516	260564	NA	NA
Asia	iChao	8685.664	92.663	8510.542	8873.969	206146	NA	NA
Europe	iChao	3230.838	47.823	3143.084	3330.872	3390339	NA	NA
North America	iChao	6547.417	63.282	6430.726	6679.159	2773964	NA	NA
Oceania	iChao	2498.251	40.51	2425.609	2584.905	266192	NA	NA
South America	iChao	5585.152	62.67	5468.298	5714.206	399344	NA	NA
Africa	iChao	6737.484	76.346	6594.092	6893.583	259553	NA	NA
Asia	iChao	8779.039	94.158	8600.958	8970.242	203608	NA	NA
Europe	iChao	3181.303	45.71	3097.576	3277.084	3388798	NA	NA
North America	iChao	6595.192	64.984	6475.223	6730.324	2771619	NA	NA
Oceania	iChao	2557.595	47.225	2473.135	2658.874	267696	NA	NA
South America	iChao	5659.812	66.565	5535.704	5796.898	404574	NA	NA
Africa	iChao	6667.296	73.916	6528.518	6818.48	253080	NA	NA
Asia	iChao	8855.532	101.885	8663.188	9062.798	196992	NA	NA
Europe	iChao	3187.983	46.102	3103.529	3284.577	3391858	NA	NA
North America	iChao	6610.239	69.994	6481.504	6756.32	2774363	NA	NA
Oceania	iChao	2466.045	36.076	2401.117	2542.945	269266	NA	NA
South America	iChao	5654.667	67.365	5529.17	5793.51	396811	NA	NA
Africa	iChao	6453.593	62.485	6336.114	6581.22	255345	NA	NA
Asia	iChao	8443.868	81.715	8289.301	8609.783	197459	NA	NA
Europe	iChao	3164.142	45.299	3081.264	3259.171	3392920	NA	NA
North America	iChao	6565.085	64.255	6446.586	6698.836	2772480	NA	NA
Oceania	iChao	2482.474	37.799	2414.492	2563.1	266074	NA	NA
South America	iChao	5544.077	58.606	5434.623	5664.568	397231	NA	NA
Africa	iChao	6701.989	75.185	6560.809	6855.746	251826	NA	NA
Asia	iChao	8608.066	87.853	8441.903	8786.458	198187	NA	NA
Europe	iChao	3213.32	49.1	3123.534	3316.374	3389919	NA	NA
North America	iChao	6518.272	61.198	6405.392	6645.64	2772454	NA	NA
Oceania	iChao	2564.256	47.158	2479.805	2665.262	267877	NA	NA
South America	iChao	5598.847	63.56	5480.351	5729.754	397998	NA	NA
Africa	iChao	6790.195	81.658	6637.079	6957.425	263295	NA	NA
Asia	iChao	8717.626	96.696	8535.084	8914.342	209949	NA	NA
Europe	iChao	3246.801	54.505	3147.541	3361.661	3389359	NA	NA
North America	iChao	6553.628	63.917	6435.795	6686.722	2772599	NA	NA
Oceania	iChao	2571.789	49.991	2482.627	2679.285	267783	NA	NA
South America	iChao	5721.567	73.7	5584.553	5873.776	401511	NA	NA
Africa	iChao	6534.976	68.031	6407.24	6674.113	253829	NA	NA
Asia	iChao	8618.26	92.063	8444.405	8805.486	197935	NA	NA
Europe	iChao	3219.818	53.599	3122.361	3332.939	3388187	NA	NA
North America	iChao	6584.732	66.082	6462.935	6722.363	2772483	NA	NA
Oceania	iChao	2489.45	39.281	2418.942	2573.397	265119	NA	NA
South America	iChao	5520.803	60.348	5408.368	5645.172	398492	NA	NA
Africa	iChao	6539.615	69.073	6409.99	6680.957	254802	NA	NA
Asia	iChao	8550.179	88.359	8383.24	8729.79	202453	NA	NA
Europe	iChao	3176.602	47.062	3090.614	3275.456	3391813	NA	NA
North America	iChao	6526.137	63.544	6409.146	6658.626	2774958	NA	NA
Oceania	iChao	2506.031	41.275	2432.026	2594.334	268655	NA	NA
South America	iChao	5516.993	58.887	5407.161	5638.225	396928	NA	NA
Africa	iChao	6658.203	74.76	6517.942	6811.222	255227	NA	NA
Asia	iChao	8656.139	94.233	8478.239	8847.834	201662	NA	NA
Europe	iChao	3120.185	41.623	3043.958	3207.417	3388662	NA	NA
North America	iChao	6487.182	62.205	6372.79	6617.026	2773930	NA	NA
Oceania	iChao	2491.419	39.429	2420.641	2575.677	268986	NA	NA
South America	iChao	5493.921	59.701	5382.761	5617.034	399156	NA	NA
Africa	iChao	6613.308	71.718	6478.669	6760.01	252447	NA	NA
Asia	iChao	8564.313	89.328	8395.574	8745.925	199438	NA	NA
Europe	iChao	3179.034	49.267	3089.289	3282.827	3390766	NA	NA
North America	iChao	6441.454	56.283	6337.621	6558.571	2772858	NA	NA
Oceania	iChao	2565.962	45.718	2483.839	2663.596	265728	NA	NA
South America	iChao	5512.938	60.307	5400.613	5637.26	398493	NA	NA
Africa	iChao	6660.696	73.406	6522.858	6810.817	247732	NA	NA
Asia	iChao	8740.866	95.891	8559.725	8935.818	193798	NA	NA
Europe	iChao	3172.664	49.038	3083.37	3276.011	3391226	NA	NA
North America	iChao	6568.612	65.133	6448.569	6704.275	2772781	NA	NA
Oceania	iChao	2494.267	40.027	2422.471	2579.866	265504	NA	NA
South America	iChao	5742.688	73.131	5606.568	5893.542	393840	NA	NA
Africa	iChao	6699.313	73.96	6560.345	6850.47	255926	NA	NA
Asia	iChao	8779.911	96.209	8598.091	8975.426	203977	NA	NA
Europe	iChao	3289.79	55.97	3187.637	3407.48	3390009	NA	NA
North America	iChao	6539.434	63.484	6422.451	6671.684	2773450	NA	NA
Oceania	iChao	2486.523	38.805	2416.835	2569.413	269218	NA	NA
South America	iChao	5697.467	69.09	5568.71	5839.816	400164	NA	NA
Africa	iChao	6514.462	65.578	6391.207	6648.451	251756	NA	NA
Asia	iChao	8482.869	84.635	8322.882	8654.822	193530	NA	NA
Europe	iChao	3179.669	47.91	3092.214	3280.398	3393630	NA	NA
North America	iChao	6510.757	62.437	6395.789	6640.92	2773685	NA	NA
Oceania	iChao	2526.895	43.495	2448.964	2620.011	265590	NA	NA
South America	iChao	5493.073	56.754	5387.136	5609.821	398458	NA	NA
Africa	iChao	6689.308	75.837	6547.002	6844.504	253314	NA	NA
Asia	iChao	8711.049	95.584	8530.545	8905.437	198602	NA	NA
Europe	iChao	3149.389	43.867	3069.082	3241.357	3392451	NA	NA
North America	iChao	6571.314	64.827	6451.781	6706.28	2771040	NA	NA
Oceania	iChao	2556.408	46.967	2472.385	2657.106	270810	NA	NA
South America	iChao	5608.867	65.342	5487.171	5743.574	398736	NA	NA
Africa	iChao	6718.945	76.016	6576.211	6874.41	252623	NA	NA
Asia	iChao	8894.445	102.964	8700.037	9103.875	201457	NA	NA
Europe	iChao	3255.245	52.254	3159.719	3364.948	3388386	NA	NA
North America	iChao	6614.755	68.47	6488.615	6757.425	2770792	NA	NA
Oceania	iChao	2545.781	45.904	2463.647	2644.184	270428	NA	NA
South America	iChao	5731.851	72.419	5597.042	5881.221	399335	NA	NA
Africa	iChao	6752.603	77.986	6606.211	6912.141	252127	NA	NA
Asia	iChao	8827.34	98.755	8640.762	9028.087	196356	NA	NA
Europe	iChao	3312.325	63.085	3197.967	3445.858	3394206	NA	NA
North America	iChao	6630.57	69.93	6501.793	6776.34	2772818	NA	NA
Oceania	iChao	2456.474	36.382	2391.176	2534.232	269665	NA	NA
South America	iChao	5670.782	69.393	5541.622	5813.931	393863	NA	NA
Africa	iChao	6695.2	73.964	6556.239	6846.381	252467	NA	NA
Asia	iChao	8761.697	95.899	8580.489	8956.608	197087	NA	NA
Europe	iChao	3116.66	40.478	3042.42	3201.371	3391408	NA	NA
North America	iChao	6523.971	63.023	6407.896	6655.325	2773684	NA	NA
Oceania	iChao	2529.773	45.116	2449.163	2626.621	269819	NA	NA
South America	iChao	5652.128	66.319	5528.494	5788.722	395952	NA	NA
Africa	iChao	6602.604	69.77	6471.506	6745.194	259386	NA	NA
Asia	iChao	8678.626	92.639	8503.566	8866.898	203940	NA	NA
Europe	iChao	3210.366	50.188	3118.761	3315.893	3389919	NA	NA
North America	iChao	6559.572	65.577	6438.828	6696.288	2777102	NA	NA
Oceania	iChao	2543.615	43.177	2465.969	2635.721	266369	NA	NA
South America	iChao	5613.167	63.187	5495.267	5743.195	405268	NA	NA
Africa	iChao	6603.197	69.98	6471.718	6746.234	257150	NA	NA
Asia	iChao	8747.606	93.409	8570.969	8937.314	202089	NA	NA
Europe	iChao	3255.81	53.55	3158.078	3368.417	3392091	NA	NA
North America	iChao	6535.665	62.444	6420.508	6665.647	2772303	NA	NA
Oceania	iChao	2532.475	43.578	2454.328	2625.689	267542	NA	NA
South America	iChao	5616.763	62.635	5499.825	5745.582	401412	NA	NA
Africa	iChao	6682.685	72.774	6545.907	6831.38	254824	NA	NA
Asia	iChao	8761.191	94.957	8581.7	8954.12	196727	NA	NA
Europe	iChao	3269.02	55.69	3167.54	3386.306	3392196	NA	NA
North America	iChao	6588.123	65.593	6467.147	6724.651	2769543	NA	NA
Oceania	iChao	2473.897	36.46	2408.233	2551.563	266999	NA	NA
South America	iChao	5630.588	62.797	5513.301	5759.691	398663	NA	NA
Africa	iChao	6831.332	81.935	6677.568	6998.991	256349	NA	NA
Asia	iChao	8771.349	98.261	8585.819	8971.21	200415	NA	NA
Europe	iChao	3123.772	41.317	3048.037	3210.288	3388517	NA	NA
North America	iChao	6492.673	61.036	6380.256	6619.884	2774964	NA	NA
Oceania	iChao	2519.078	41.662	2444.256	2608.064	268422	NA	NA
South America	iChao	5645.917	67.181	5520.789	5784.408	399720	NA	NA
Africa	iChao	6792.935	80.002	6642.778	6956.619	255401	NA	NA
Asia	iChao	8908.979	102.224	8715.878	9116.807	198545	NA	NA
Europe	iChao	3258.811	53.305	3161.465	3370.837	3390737	NA	NA
North America	iChao	6535.355	62.835	6419.523	6666.203	2774678	NA	NA
Oceania	iChao	2637.818	54.302	2540.64	2754.204	268711	NA	NA
South America	iChao	5701.64	69.732	5571.728	5845.356	397676	NA	NA
Africa	iChao	6586.602	69.609	6455.848	6728.908	257183	NA	NA
Asia	iChao	8712.433	94.565	8533.779	8904.671	200336	NA	NA
Europe	iChao	3130.785	43.814	3050.734	3222.82	3395118	NA	NA
North America	iChao	6536.675	63.479	6419.721	6668.934	2772649	NA	NA
Oceania	iChao	2543.298	44.983	2462.7	2639.599	268025	NA	NA
South America	iChao	5614.857	64.066	5495.389	5746.774	399130	NA	NA
Africa	iChao	6611.721	69.851	6480.446	6754.451	256241	NA	NA
Asia	iChao	8642.193	90.127	8471.8	8825.277	199242	NA	NA
Europe	iChao	3207.877	51.164	3114.644	3315.629	3394036	NA	NA
North America	iChao	6521.239	62.637	6405.85	6651.762	2773270	NA	NA
Oceania	iChao	2511.911	42.937	2435.113	2603.984	268275	NA	NA
South America	iChao	5611.714	63.351	5493.528	5742.103	399907	NA	NA
Africa	iChao	6667.261	73.436	6529.346	6817.42	252099	NA	NA
Asia	iChao	8718.83	95.264	8538.887	8912.522	191774	NA	NA
Europe	iChao	3216.404	50.823	3123.665	3323.297	3388369	NA	NA
North America	iChao	6470.581	58.499	6362.708	6592.362	2771418	NA	NA
Oceania	iChao	2533.524	42.74	2456.733	2624.778	267179	NA	NA
South America	iChao	5629.691	67.519	5504.046	5769.003	396572	NA	NA
Africa	iChao	6579.172	67.909	6451.503	6717.888	249307	NA	NA
Asia	iChao	8566.331	86.466	8402.8	8741.915	194112	NA	NA
Europe	iChao	3165.947	45.356	3082.955	3261.086	3391913	NA	NA
North America	iChao	6545.481	64.583	6426.554	6680.112	2773213	NA	NA
Oceania	iChao	2543.213	44.418	2463.539	2638.201	268139	NA	NA
South America	iChao	5543.761	60.553	5430.852	5668.454	396109	NA	NA
Africa	iChao	6595.036	70.658	6462.366	6739.548	253678	NA	NA
Asia	iChao	8647.453	91.935	8473.754	8834.329	195220	NA	NA
Europe	iChao	3319.001	56.742	3215.267	3438.122	3392778	NA	NA
North America	iChao	6637.959	71.265	6506.826	6786.625	2769778	NA	NA
Oceania	iChao	2498.358	39.624	2427.164	2582.955	265726	NA	NA
South America	iChao	5578.995	63.304	5461.05	5709.451	399604	NA	NA
Africa	iChao	6658.146	74.761	6517.884	6811.167	259445	NA	NA
Asia	iChao	8678.384	95.266	8498.547	8872.194	203373	NA	NA
Europe	iChao	3185.86	49.363	3095.885	3289.795	3391131	NA	NA
North America	iChao	6527.369	62.971	6411.358	6658.581	2771028	NA	NA
Oceania	iChao	2486.447	40.304	2414.313	2572.824	264660	NA	NA
South America	iChao	5645.053	67.207	5519.883	5783.603	403848	NA	NA
Africa	iChao	6611.744	71.734	6477.084	6758.485	256330	NA	NA
Asia	iChao	8642.249	93.189	8466.283	8831.783	199690	NA	NA
Europe	iChao	3208.868	48.866	3119.522	3311.442	3391115	NA	NA
North America	iChao	6547.621	65.745	6426.676	6684.807	2773457	NA	NA
Oceania	iChao	2577.778	50.584	2487.561	2686.553	267414	NA	NA
South America	iChao	5644.471	67.23	5519.263	5783.076	399657	NA	NA
Africa	iChao	6503.674	63.941	6383.405	6634.22	255643	NA	NA
Asia	iChao	8583.342	87.996	8416.98	8762.099	198555	NA	NA
Europe	iChao	3182.07	47.107	3095.956	3280.97	3389893	NA	NA
North America	iChao	6500.787	63.236	6384.517	6632.804	2774171	NA	NA
Oceania	iChao	2574.207	48.674	2487.141	2678.574	267976	NA	NA
South America	iChao	5521.87	57.118	5415.157	5639.264	397190	NA	NA
Africa	iChao	6648.437	71.832	6513.472	6795.25	257017	NA	NA
Asia	iChao	8761.623	93.109	8585.498	8950.666	198575	NA	NA
Europe	iChao	3217.428	47.559	3130.235	3316.998	3391960	NA	NA
North America	iChao	6528.127	61.37	6414.883	6655.799	2773075	NA	NA
Oceania	iChao	2560.303	46.121	2477.601	2658.964	268456	NA	NA
South America	iChao	5584.646	61.549	5469.781	5711.282	401014	NA	NA
Africa	iChao	6609.445	67.641	6482.16	6747.487	252221	NA	NA
Asia	iChao	8621.093	88.951	8452.896	8801.758	196923	NA	NA
Europe	iChao	3163.304	44.402	3081.963	3256.335	3389523	NA	NA
North America	iChao	6529.163	62.275	6414.344	6658.822	2774456	NA	NA
Oceania	iChao	2519.013	41.815	2443.94	2608.357	267167	NA	NA
South America	iChao	5644.812	66.612	5520.695	5782.077	394897	NA	NA
Africa	iChao	6565.311	67.55	6438.334	6703.312	257894	NA	NA
Asia	iChao	8663.373	91.542	8490.349	8849.377	206675	NA	NA
Europe	iChao	3207.879	52.909	3111.707	3319.577	3393031	NA	NA
North America	iChao	6560.402	65.888	6439.115	6697.798	2778639	NA	NA
Oceania	iChao	2557.018	47.708	2471.784	2659.435	268254	NA	NA
South America	iChao	5582.403	59.87	5470.531	5705.434	399525	NA	NA
Africa	iChao	6785.993	78.608	6638.365	6946.731	250691	NA	NA
Asia	iChao	8851.897	100.381	8662.298	9056.002	194180	NA	NA
Europe	iChao	3121.551	42.137	3044.435	3209.921	3388928	NA	NA
North America	iChao	6566.267	64.183	6447.885	6699.852	2774336	NA	NA
Oceania	iChao	2449.547	34.741	2387.036	2523.616	267743	NA	NA
South America	iChao	5711.084	71.602	5577.822	5858.798	398799	NA	NA
Africa	iChao	6711.674	72.158	6575.911	6858.957	251791	NA	NA
Asia	iChao	8865.148	96.041	8683.423	9060.085	195729	NA	NA
Europe	iChao	3212.375	50.305	3120.551	3318.144	3392533	NA	NA
North America	iChao	6616.002	67.868	6490.894	6757.332	2770013	NA	NA
Oceania	iChao	2469.032	36.061	2404.089	2545.852	268921	NA	NA
South America	iChao	5644.849	63.544	5526.17	5775.492	400345	NA	NA
Africa	iChao	6882.978	84.15	6725.051	7055.165	251782	NA	NA
Asia	iChao	8947.251	102.247	8754.008	9155.025	196306	NA	NA
Europe	iChao	3223.792	51.896	3129.167	3333.021	3386395	NA	NA
North America	iChao	6580.638	65.265	6460.281	6716.499	2771806	NA	NA
Oceania	iChao	2432.5	33.89	2371.619	2504.869	266363	NA	NA
South America	iChao	5830.71	76.822	5687.631	5989.082	396289	NA	NA
Africa	iChao	6507.763	65.575	6384.537	6641.771	255577	NA	NA
Asia	iChao	8533.962	84.988	8373.205	8706.523	201682	NA	NA
Europe	iChao	3125.141	44.584	3043.837	3218.968	3390803	NA	NA
North America	iChao	6495.651	58.507	6387.593	6617.262	2774305	NA	NA
Oceania	iChao	2550.104	47.049	2466.045	2651.104	266057	NA	NA
South America	iChao	5577.447	61.208	5463.221	5703.384	398216	NA	NA
Africa	iChao	6677.114	72.726	6540.442	6825.726	252052	NA	NA
Asia	iChao	8659.164	91.232	8486.715	8844.528	197757	NA	NA
Europe	iChao	3221.868	49.621	3131.12	3326.004	3392719	NA	NA
North America	iChao	6477.859	58.61	6369.742	6599.83	2772130	NA	NA
Oceania	iChao	2534.02	43.964	2455.221	2628.106	265887	NA	NA
South America	iChao	5549.081	60.812	5435.688	5674.307	400224	NA	NA
Africa	iChao	6702.778	75.752	6560.575	6857.742	253486	NA	NA
Asia	iChao	8799.26	98.475	8613.266	8999.494	200309	NA	NA
Europe	iChao	3188.02	48.267	3099.882	3289.464	3391467	NA	NA
North America	iChao	6477.213	58.783	6368.801	6599.571	2772556	NA	NA
Oceania	iChao	2535.883	42.74	2459.06	2627.098	265440	NA	NA
South America	iChao	5663.53	67.791	5537.236	5803.247	398038	NA	NA
Africa	iChao	6635.234	71.005	6501.802	6780.334	258440	NA	NA
Asia	iChao	8688.109	91.716	8514.706	8874.413	201316	NA	NA
Europe	iChao	3171.765	45.879	3087.833	3268.016	3392195	NA	NA
North America	iChao	6453.684	57.006	6348.513	6572.303	2772281	NA	NA
Oceania	iChao	2464.073	39.124	2394.199	2548.092	265412	NA	NA
South America	iChao	5590.642	64.27	5470.93	5723.128	405154	NA	NA
Africa	iChao	6629.453	69.483	6498.783	6771.337	257632	NA	NA
Asia	iChao	8655.464	89.656	8485.897	8837.521	200507	NA	NA
Europe	iChao	3209.615	48.756	3120.448	3311.937	3386948	NA	NA
North America	iChao	6524.515	62.89	6408.664	6655.571	2771721	NA	NA
Oceania	iChao	2507.522	39.451	2436.488	2591.579	267293	NA	NA
South America	iChao	5567.354	59.027	5457.048	5688.641	401866	NA	NA
Africa	iChao	6649.063	71.692	6514.347	6795.576	252031	NA	NA
Asia	iChao	8724.629	94.352	8546.331	8916.384	194637	NA	NA
Europe	iChao	3133.205	42.442	3055.467	3222.144	3388389	NA	NA
North America	iChao	6544.259	63.369	6427.439	6676.216	2772461	NA	NA
Oceania	iChao	2446.414	34.592	2384.191	2520.187	267825	NA	NA
South America	iChao	5606.835	62.684	5489.854	5735.81	398662	NA	NA
Africa	iChao	6534.354	64.643	6412.719	6666.287	256360	NA	NA
Asia	iChao	8607.131	87.822	8441.027	8785.459	198488	NA	NA
Europe	iChao	3275.669	54.812	3175.611	3390.906	3390701	NA	NA
North America	iChao	6586.207	65.727	6465.013	6723.043	2770494	NA	NA
Oceania	iChao	2548.149	43.654	2469.657	2641.287	263926	NA	NA
South America	iChao	5538.387	61.086	5424.561	5664.259	400190	NA	NA
Africa	iChao	6618.681	71.291	6484.792	6764.451	254230	NA	NA
Asia	iChao	8613.971	88.279	8447.016	8793.242	194713	NA	NA
Europe	iChao	3208.027	49.894	3116.942	3312.918	3389995	NA	NA
North America	iChao	6497.196	61.003	6384.803	6624.297	2771653	NA	NA
Oceania	iChao	2493.792	41.582	2419.471	2583.023	267299	NA	NA
South America	iChao	5600.924	62.736	5483.879	5730.04	397698	NA	NA
Africa	iChao	6610.003	71.419	6475.914	6756.079	252091	NA	NA
Asia	iChao	8630.922	90.287	8460.266	8814.372	199255	NA	NA
Europe	iChao	3223.578	47.612	3136.244	3323.208	3391839	NA	NA
North America	iChao	6646.749	68.64	6520.09	6789.547	2773820	NA	NA
Oceania	iChao	2480.867	40.247	2408.912	2567.208	268989	NA	NA
South America	iChao	5570.212	63.347	5452.233	5700.808	399031	NA	NA
Africa	iChao	6614.537	71.053	6481.089	6759.817	252335	NA	NA
Asia	iChao	8715.355	94.242	8537.281	8906.904	194843	NA	NA
Europe	iChao	3185.758	46.627	3100.428	3283.547	3388594	NA	NA
North America	iChao	6522.643	60.117	6411.609	6647.597	2771189	NA	NA
Oceania	iChao	2561.586	46.342	2478.504	2660.738	267997	NA	NA
South America	iChao	5659.71	69.237	5530.881	5802.581	397429	NA	NA
Africa	iChao	6598.062	70.574	6465.533	6742.383	252369	NA	NA
Asia	iChao	8808.392	98.548	8622.241	9008.754	195560	NA	NA
Europe	iChao	3215.955	50.113	3124.425	3321.255	3390768	NA	NA
North America	iChao	6596.634	67.035	6473.104	6736.277	2771537	NA	NA
Oceania	iChao	2607.601	52.134	2514.405	2719.46	267351	NA	NA
South America	iChao	5582.092	62.403	5465.726	5710.584	397086	NA	NA
Africa	iChao	6737.037	77.869	6590.912	6896.384	255551	NA	NA
Asia	iChao	8750.448	97.056	8567.164	8947.827	199614	NA	NA
Europe	iChao	3151.954	44.798	3070.038	3245.981	3391737	NA	NA
North America	iChao	6493.062	59.287	6383.669	6616.408	2770431	NA	NA
Oceania	iChao	2532.998	43.42	2455.101	2625.838	264207	NA	NA
South America	iChao	5717.232	71.993	5583.249	5865.761	400537	NA	NA
Africa	iChao	6926.012	87.795	6761.391	7105.812	252183	NA	NA
Asia	iChao	8947.771	105.608	8748.414	9162.626	196266	NA	NA
Europe	iChao	3093.03	41.999	3016.41	3181.381	3393603	NA	NA
North America	iChao	6573.774	65.285	6453.432	6709.732	2771913	NA	NA
Oceania	iChao	2490.715	41.089	2417.242	2578.849	272159	NA	NA
South America	iChao	5751.702	74.943	5612.34	5906.438	394461	NA	NA
Africa	iChao	6695.51	74.86	6554.937	6848.598	248635	NA	NA
Asia	iChao	8835.153	102.147	8642.389	9043.031	193176	NA	NA
Europe	iChao	3210.441	49.039	3120.785	3313.388	3389408	NA	NA
North America	iChao	6519.844	64.611	6401.063	6654.749	2772885	NA	NA
Oceania	iChao	2503.873	42.376	2428.109	2594.779	270692	NA	NA
South America	iChao	5695.142	69.904	5564.958	5839.264	393481	NA	NA
Africa	iChao	6698.746	72.81	6561.851	6847.458	249409	NA	NA
Asia	iChao	8782.161	93.403	8605.451	8971.768	194595	NA	NA
Europe	iChao	3233.568	52.593	3137.668	3344.261	3390684	NA	NA
North America	iChao	6476.884	57.846	6370.098	6597.179	2775661	NA	NA
Oceania	iChao	2511.921	41.602	2437.298	2600.887	266657	NA	NA
South America	iChao	5650.378	62.498	5533.537	5778.745	392324	NA	NA
Africa	iChao	6635.462	74.031	6496.592	6787.014	258739	NA	NA
Asia	iChao	8696.636	94.855	8517.497	8889.528	202253	NA	NA
Europe	iChao	3171.066	49.225	3081.472	3274.856	3390129	NA	NA
North America	iChao	6570.973	63.789	6453.242	6703.652	2770670	NA	NA
Oceania	iChao	2545.124	47.001	2461.222	2646.103	268845	NA	NA
South America	iChao	5597.261	64.328	5477.414	5729.837	404208	NA	NA
Africa	iChao	6721.302	77.258	6576.331	6879.407	256700	NA	NA
Asia	iChao	8737.571	96.033	8556.182	8932.83	200162	NA	NA
Europe	iChao	3222.892	52.128	3127.883	3332.653	3392206	NA	NA
North America	iChao	6506.866	60.885	6394.608	6633.632	2773473	NA	NA
Oceania	iChao	2522.892	40.299	2450.259	2608.673	267254	NA	NA
South America	iChao	5733.757	71.463	5600.627	5881.048	400925	NA	NA
Africa	iChao	6596.122	69.119	6466.217	6737.352	253386	NA	NA
Asia	iChao	8588.061	88.813	8420.198	8768.523	196388	NA	NA
Europe	iChao	3124.615	44.908	3042.768	3219.178	3388466	NA	NA
North America	iChao	6501.295	62.758	6385.844	6632.248	2771754	NA	NA
Oceania	iChao	2595.484	52.351	2502.128	2708.073	268737	NA	NA
South America	iChao	5563.391	60.905	5449.766	5688.744	395292	NA	NA
Africa	iChao	6727.352	77.587	6581.768	6886.135	250964	NA	NA
Asia	iChao	8760.633	96.344	8578.616	8956.485	193925	NA	NA
Europe	iChao	3199.008	49.397	3108.85	3302.877	3388631	NA	NA
North America	iChao	6578.491	66.439	6456.121	6716.96	2772302	NA	NA
Oceania	iChao	2554.599	46.311	2471.67	2653.799	266917	NA	NA
South America	iChao	5643.866	67.5	5518.183	5783.059	397089	NA	NA
Africa	iNEXT	6338.7187365602495	NA	6168.467772590149	6508.96970053035	253667	4976	86.86433287193955
Asia	iNEXT	8237.712078110191	NA	8019.418007101526	8456.006149118857	196746	6184	111.37657259548735
Europe	iNEXT	3094.817220574698	NA	2989.4498007171087	3200.184640432287	3390257	2516	53.75987553277197
North America	iNEXT	6297.180901366804	NA	6181.702620768591	6412.6591819650175	2769963	5526	58.918572743729534
Oceania	iNEXT	2407.0423749948864	NA	2327.1982597625265	2486.886490227246	267027	2049	40.73754204779275
South America	iNEXT	5363.798587694261	NA	5244.211840921014	5483.385334467508	398169	4349	61.014767473551515
Africa	iNEXT	6335.072364397744	NA	6171.391035052418	6498.7536937430705	251059	4976	83.51241687930163
Asia	iNEXT	8113.181078267784	NA	7950.562901800418	8275.79925473515	194221	6184	82.96998197419805
Europe	iNEXT	3167.580083013885	NA	3076.0969097258444	3259.063256301926	3389843	2516	46.67594609372841
North America	iNEXT	6319.469367247271	NA	6203.32938165902	6435.609352835522	2775030	5526	59.25618353416103
Oceania	iNEXT	2426.3189604567897	NA	2338.562527411349	2514.0753935022303	269741	2049	44.77451307149122
South America	iNEXT	5375.84383671741	NA	5233.934134639277	5517.753538795544	397447	4349	72.40423966843237
Africa	iNEXT	6282.826547950113	NA	6133.759981093378	6431.893114806849	256147	4976	76.055768387865
Asia	iNEXT	8290.466171118725	NA	8094.6325832090315	8486.29975902842	202510	6184	99.9169318693631
Europe	iNEXT	3113.353427446208	NA	3005.654135267667	3221.0527196247494	3391022	2516	54.94962817075193
North America	iNEXT	6365.3054946385555	NA	6249.183825339829	6481.427163937282	2774905	5526	59.24683831676465
Oceania	iNEXT	2447.3044044748417	NA	2351.3380132729762	2543.270795676707	269512	2049	48.963344203687484
South America	iNEXT	5455.823679901923	NA	5317.126410057502	5594.520949746345	398654	4349	70.76521351333388
Africa	iNEXT	6513.864538490215	NA	6338.529160422017	6689.199916558412	259227	4976	89.45846936536613
Asia	iNEXT	8444.013661961322	NA	8221.420399689403	8666.606924233241	204281	6184	113.57007783189209
Europe	iNEXT	3198.5088898771432	NA	3064.0652993346184	3332.952480419668	3395028	2516	68.59492909206432
North America	iNEXT	6388.048469913462	NA	6246.731590969483	6529.365348857442	2775660	5526	72.10177332781072
Oceania	iNEXT	2499.8088847114595	NA	2399.3249382334848	2600.2928311894343	269254	2049	51.268261697959424
South America	iNEXT	5478.4089589857795	NA	5349.428750964999	5607.38916700656	402539	4349	65.8074378091432
Africa	iNEXT	6466.293777493609	NA	6287.04877955923	6645.538775427988	253708	4976	91.45321003255208
Asia	iNEXT	8282.822425770017	NA	8063.367106212389	8502.277745327645	192420	6184	111.96905723200211
Europe	iNEXT	3077.0085300583	NA	2975.466249010045	3178.550811106555	3387859	2516	51.808238237645
North America	iNEXT	6248.012309358121	NA	6155.6953529062785	6340.329265809963	2771915	5526	47.1013534840571
Oceania	iNEXT	2496.0187919201026	NA	2393.316654173762	2598.720929666443	266732	2049	52.400012733112476
South America	iNEXT	5457.258504011565	NA	5314.315382735016	5600.201625288113	398849	4349	72.93150405010788
Africa	iNEXT	6322.071250040747	NA	6176.675025664704	6467.4674744167905	254502	4976	74.18311026269376
Asia	iNEXT	8275.902656053708	NA	8046.613489549176	8505.19182255824	201389	6184	116.98641827764975
Europe	iNEXT	3044.8544697417738	NA	2928.9192419067576	3160.78969757679	3394252	2516	59.15171337305095
North America	iNEXT	6339.6195899159875	NA	6216.1061604877805	6463.1330193441945	2775676	5526	63.0182138051848
Oceania	iNEXT	2445.501495751627	NA	2352.3011321560184	2538.7018593472353	267828	2049	47.55207969675007
South America	iNEXT	5397.148796085613	NA	5252.035020194493	5542.262571976733	401227	4349	74.03900124479784
Africa	iNEXT	6300.490576116501	NA	6145.286407017299	6455.694745215703	249977	4976	79.18725564522235
Asia	iNEXT	8208.746023270594	NA	8017.913509328983	8399.578537212205	191066	6184	97.36531663177117
Europe	iNEXT	3023.612682235702	NA	2923.6010389766584	3123.6243254947453	3392619	2516	51.027286239911845
North America	iNEXT	6389.734151537106	NA	6264.878875398427	6514.589427675785	2770691	5526	63.70284205399773
Oceania	iNEXT	2464.1234462198368	NA	2379.602967453893	2548.6439249857804	267171	2049	43.12348565209891
South America	iNEXT	5299.5827575529365	NA	5159.351562608343	5439.81395249753	392895	4349	71.54784274135632
Africa	iNEXT	6405.633591187772	NA	6215.488776791257	6595.778405584288	256021	4976	97.01444306954284
Asia	iNEXT	8380.540697327202	NA	8189.039359960416	8572.042034693988	199201	6184	97.70655934360241
Europe	iNEXT	3037.329633506401	NA	2928.945424341698	3145.713842671104	3391256	2516	55.29908203396786
North America	iNEXT	6373.177635819008	NA	6233.702888010734	6512.652383627283	2774381	5526	71.16189323295406
Oceania	iNEXT	2459.906449226139	NA	2371.9269496841853	2547.885948768093	269230	2049	44.88832459980128
South America	iNEXT	5388.743948597173	NA	5244.73436953047	5532.7535276638755	400645	4349	73.47562516588675
Africa	iNEXT	6273.522944422748	NA	6097.611340911414	6449.434547934082	251715	4976	89.75246734067676
Asia	iNEXT	8222.749507386838	NA	7993.015621107101	8452.483393666575	197758	6184	117.21332029151992
Europe	iNEXT	3126.6787190145496	NA	3004.0688795299448	3249.2885584991545	3391379	2516	62.557190056417205
North America	iNEXT	6403.722593643415	NA	6274.115813354342	6533.329373932488	2772574	5526	66.12712341216204
Oceania	iNEXT	2454.9189260866215	NA	2370.9306739966933	2538.9071781765497	265575	2049	42.851936439861575
South America	iNEXT	5291.355229719445	NA	5162.439555271513	5420.270904167376	394924	4349	65.7745119118524
Africa	iNEXT	6304.876399664356	NA	6146.416026331988	6463.336772996723	254436	4976	80.84861486347846
Asia	iNEXT	8207.545529368195	NA	8030.57004581998	8384.521012916412	200407	6184	90.29527325204768
Europe	iNEXT	3124.61192805475	NA	3031.7010258794903	3217.5228302300097	3389302	2516	47.40439258482762
North America	iNEXT	6342.141751114362	NA	6224.867059572952	6459.416442655772	2772785	5526	59.83512578111528
Oceania	iNEXT	2467.788853232926	NA	2380.5435541147262	2555.034152351126	267439	2049	44.51372566352225
South America	iNEXT	5318.616401074085	NA	5173.337784135135	5463.895018013035	398527	4349	74.12310536565434
Africa	iNEXT	6338.7187365602495	NA	6168.467772590149	6508.96970053035	253667	4976	86.86433287193955
Asia	iNEXT	8237.712078110191	NA	8019.418007101526	8456.006149118857	196746	6184	111.37657259548735
Europe	iNEXT	3094.817220574698	NA	2989.4498007171087	3200.184640432287	3390257	2516	53.75987553277197
North America	iNEXT	6297.180901366804	NA	6181.702620768591	6412.6591819650175	2769963	5526	58.918572743729534
Oceania	iNEXT	2407.0423749948864	NA	2327.1982597625265	2486.886490227246	267027	2049	40.73754204779275
South America	iNEXT	5363.798587694261	NA	5244.211840921014	5483.385334467508	398169	4349	61.014767473551515
Africa	iNEXT	6335.072364397744	NA	6171.391035052418	6498.7536937430705	251059	4976	83.51241687930163
Asia	iNEXT	8113.181078267784	NA	7950.562901800418	8275.79925473515	194221	6184	82.96998197419805
Europe	iNEXT	3167.580083013885	NA	3076.0969097258444	3259.063256301926	3389843	2516	46.67594609372841
North America	iNEXT	6319.469367247271	NA	6203.32938165902	6435.609352835522	2775030	5526	59.25618353416103
Oceania	iNEXT	2426.3189604567897	NA	2338.562527411349	2514.0753935022303	269741	2049	44.77451307149122
South America	iNEXT	5375.84383671741	NA	5233.934134639277	5517.753538795544	397447	4349	72.40423966843237
Africa	iNEXT	6282.826547950113	NA	6133.759981093378	6431.893114806849	256147	4976	76.055768387865
Asia	iNEXT	8290.466171118725	NA	8094.6325832090315	8486.29975902842	202510	6184	99.9169318693631
Europe	iNEXT	3113.353427446208	NA	3005.654135267667	3221.0527196247494	3391022	2516	54.94962817075193
North America	iNEXT	6365.3054946385555	NA	6249.183825339829	6481.427163937282	2774905	5526	59.24683831676465
Oceania	iNEXT	2447.3044044748417	NA	2351.3380132729762	2543.270795676707	269512	2049	48.963344203687484
South America	iNEXT	5455.823679901923	NA	5317.126410057502	5594.520949746345	398654	4349	70.76521351333388
Africa	iNEXT	6513.864538490215	NA	6338.529160422017	6689.199916558412	259227	4976	89.45846936536613
Asia	iNEXT	8444.013661961322	NA	8221.420399689403	8666.606924233241	204281	6184	113.57007783189209
Europe	iNEXT	3198.5088898771432	NA	3064.0652993346184	3332.952480419668	3395028	2516	68.59492909206432
North America	iNEXT	6388.048469913462	NA	6246.731590969483	6529.365348857442	2775660	5526	72.10177332781072
Oceania	iNEXT	2499.8088847114595	NA	2399.3249382334848	2600.2928311894343	269254	2049	51.268261697959424
South America	iNEXT	5478.4089589857795	NA	5349.428750964999	5607.38916700656	402539	4349	65.8074378091432
Africa	iNEXT	6466.293777493609	NA	6287.04877955923	6645.538775427988	253708	4976	91.45321003255208
Asia	iNEXT	8282.822425770017	NA	8063.367106212389	8502.277745327645	192420	6184	111.96905723200211
Europe	iNEXT	3077.0085300583	NA	2975.466249010045	3178.550811106555	3387859	2516	51.808238237645
North America	iNEXT	6248.012309358121	NA	6155.6953529062785	6340.329265809963	2771915	5526	47.1013534840571
Oceania	iNEXT	2496.0187919201026	NA	2393.316654173762	2598.720929666443	266732	2049	52.400012733112476
South America	iNEXT	5457.258504011565	NA	5314.315382735016	5600.201625288113	398849	4349	72.93150405010788
Africa	iNEXT	6322.071250040747	NA	6176.675025664704	6467.4674744167905	254502	4976	74.18311026269376
Asia	iNEXT	8275.902656053708	NA	8046.613489549176	8505.19182255824	201389	6184	116.98641827764975
Europe	iNEXT	3044.8544697417738	NA	2928.9192419067576	3160.78969757679	3394252	2516	59.15171337305095
North America	iNEXT	6339.6195899159875	NA	6216.1061604877805	6463.1330193441945	2775676	5526	63.0182138051848
Oceania	iNEXT	2445.501495751627	NA	2352.3011321560184	2538.7018593472353	267828	2049	47.55207969675007
South America	iNEXT	5397.148796085613	NA	5252.035020194493	5542.262571976733	401227	4349	74.03900124479784
Africa	iNEXT	6300.490576116501	NA	6145.286407017299	6455.694745215703	249977	4976	79.18725564522235
Asia	iNEXT	8208.746023270594	NA	8017.913509328983	8399.578537212205	191066	6184	97.36531663177117
Europe	iNEXT	3023.612682235702	NA	2923.6010389766584	3123.6243254947453	3392619	2516	51.027286239911845
North America	iNEXT	6389.734151537106	NA	6264.878875398427	6514.589427675785	2770691	5526	63.70284205399773
Oceania	iNEXT	2464.1234462198368	NA	2379.602967453893	2548.6439249857804	267171	2049	43.12348565209891
South America	iNEXT	5299.5827575529365	NA	5159.351562608343	5439.81395249753	392895	4349	71.54784274135632
Africa	iNEXT	6405.633591187772	NA	6215.488776791257	6595.778405584288	256021	4976	97.01444306954284
Asia	iNEXT	8380.540697327202	NA	8189.039359960416	8572.042034693988	199201	6184	97.70655934360241
Europe	iNEXT	3037.329633506401	NA	2928.945424341698	3145.713842671104	3391256	2516	55.29908203396786
North America	iNEXT	6373.177635819008	NA	6233.702888010734	6512.652383627283	2774381	5526	71.16189323295406
Oceania	iNEXT	2459.906449226139	NA	2371.9269496841853	2547.885948768093	269230	2049	44.88832459980128
South America	iNEXT	5388.743948597173	NA	5244.73436953047	5532.7535276638755	400645	4349	73.47562516588675
Africa	iNEXT	6273.522944422748	NA	6097.611340911414	6449.434547934082	251715	4976	89.75246734067676
Asia	iNEXT	8222.749507386838	NA	7993.015621107101	8452.483393666575	197758	6184	117.21332029151992
Europe	iNEXT	3126.6787190145496	NA	3004.0688795299448	3249.2885584991545	3391379	2516	62.557190056417205
North America	iNEXT	6403.722593643415	NA	6274.115813354342	6533.329373932488	2772574	5526	66.12712341216204
Oceania	iNEXT	2454.9189260866215	NA	2370.9306739966933	2538.9071781765497	265575	2049	42.851936439861575
South America	iNEXT	5291.355229719445	NA	5162.439555271513	5420.270904167376	394924	4349	65.7745119118524
Africa	iNEXT	6304.876399664356	NA	6146.416026331988	6463.336772996723	254436	4976	80.84861486347846
Asia	iNEXT	8207.545529368195	NA	8030.57004581998	8384.521012916412	200407	6184	90.29527325204768
Europe	iNEXT	3124.61192805475	NA	3031.7010258794903	3217.5228302300097	3389302	2516	47.40439258482762
North America	iNEXT	6342.141751114362	NA	6224.867059572952	6459.416442655772	2772785	5526	59.83512578111528
Oceania	iNEXT	2467.788853232926	NA	2380.5435541147262	2555.034152351126	267439	2049	44.51372566352225
South America	iNEXT	5318.616401074085	NA	5173.337784135135	5463.895018013035	398527	4349	74.12310536565434
Africa	iNEXT	6302.015896918268	NA	6129.2903773205135	6474.741416516022	254127	4976	88.12688445307721
Asia	iNEXT	8165.120775280371	NA	7975.0074982988635	8355.23405226188	198233	6184	96.99835225600974
Europe	iNEXT	3032.52877338614	NA	2933.198176452007	3131.8593703202732	3393000	2516	50.67980724015352
North America	iNEXT	6339.423905044907	NA	6208.181697628073	6470.66611246174	2774243	5526	66.96154034056508
Oceania	iNEXT	2437.8149234315715	NA	2349.3521993472164	2526.2776475159267	266176	2049	45.1348722640507
South America	iNEXT	5437.332595515486	NA	5290.770598511654	5583.894592519318	399143	4349	74.77790314510612
Africa	iNEXT	6352.639663470174	NA	6185.850603347552	6519.428723592796	251637	4976	85.09802294237683
Asia	iNEXT	8283.612368138653	NA	8082.938060753902	8484.286675523403	193377	6184	102.386732086734
Europe	iNEXT	3068.8654755259417	NA	2959.202308600405	3178.5286424514784	3386815	2516	55.95162349438344
North America	iNEXT	6353.315415944173	NA	6231.547585632358	6475.083246255987	2773049	5526	62.12758564560559
Oceania	iNEXT	2436.154624223516	NA	2340.840335678632	2531.4689127683996	267902	2049	48.6306326527991
South America	iNEXT	5430.403616976526	NA	5290.761015617568	5570.046218335484	399602	4349	71.24753437330537
Africa	iNEXT	6363.534737957883	NA	6211.148013896208	6515.921462019559	256873	4976	77.74975727293084
Asia	iNEXT	8232.286059580716	NA	8026.974654483759	8437.597464677674	194968	6184	104.75264174057696
Europe	iNEXT	3082.7220550720804	NA	2973.2116399126207	3192.23247023154	3390498	2516	55.87368748776194
North America	iNEXT	6329.726070646338	NA	6190.64069572869	6468.811445563985	2767794	5526	70.96322994439457
Oceania	iNEXT	2375.893821934623	NA	2295.427272396019	2456.3603714732267	271127	2049	41.055116406890015
South America	iNEXT	5416.456174465234	NA	5272.731116685285	5560.181232245182	400802	4349	73.33045857660325
Africa	iNEXT	6548.322890545591	NA	6360.27951404637	6736.366267044811	247362	4976	95.94226117545148
Asia	iNEXT	8401.588509606416	NA	8182.286172399751	8620.89084681308	192996	6184	111.89100357786805
Europe	iNEXT	3063.6383666827787	NA	2955.861761159034	3171.4149722065235	3391880	2516	54.98907447987461
North America	iNEXT	6274.137092955222	NA	6145.158791675677	6403.115394234767	2774145	5526	65.80646496410625
Oceania	iNEXT	2522.188554286073	NA	2424.384091382704	2619.9930171894425	267597	2049	49.901153120587146
South America	iNEXT	5513.732369924696	NA	5363.312645565061	5664.152094284332	398310	4349	76.74616755518319
Africa	iNEXT	6373.946792692146	NA	6201.048574770729	6546.845010613563	257652	4976	88.21499746179845
Asia	iNEXT	8370.072302171957	NA	8164.006873011339	8576.137731332576	202270	6184	105.13735496470174
Europe	iNEXT	3168.8086963578903	NA	3061.9999116201157	3275.617481095665	3390669	2516	54.49527929098124
North America	iNEXT	6406.68150050155	NA	6284.797592161565	6528.565408841534	2772227	5526	62.186810217631106
Oceania	iNEXT	2437.5429821843372	NA	2340.5262822116933	2534.559682156981	265715	2049	49.499225872464635
South America	iNEXT	5406.5021983732995	NA	5236.704340963843	5576.300055782756	405280	4349	86.63315180727845
Africa	iNEXT	6387.2979315352695	NA	6228.968979363629	6545.62688370691	257196	4976	80.78156201875096
Asia	iNEXT	8239.184861267608	NA	8017.077469208992	8461.292253326223	194971	6184	113.32218031074542
Europe	iNEXT	3125.0088294309994	NA	3017.55018876831	3232.467470093689	3391334	2516	54.82684452893501
North America	iNEXT	6288.229344583564	NA	6154.357577780559	6422.101111386569	2771929	5526	68.30317692517228
Oceania	iNEXT	2458.6443148442636	NA	2347.824748519458	2569.4638811690693	269772	2049	56.541634029470096
South America	iNEXT	5391.577437586095	NA	5234.595983041813	5548.558892130376	399637	4349	80.09405059609826
Africa	iNEXT	6271.9180440494265	NA	6111.485188462957	6432.350899635896	251085	4976	81.8550018530664
Asia	iNEXT	8169.630963304958	NA	7946.4769503068155	8392.7849763031	197334	6184	113.85618039839179
Europe	iNEXT	3082.72205530273	NA	2951.4462939132472	3213.997816692213	3395183	2516	66.97866002894405
North America	iNEXT	6460.564678776738	NA	6334.972012840475	6586.157344713001	2775635	5526	64.07906825172402
Oceania	iNEXT	2419.228737756111	NA	2328.8257955439117	2509.6316799683104	269086	2049	46.12479766224598
South America	iNEXT	5410.153650903676	NA	5265.522899037923	5554.784402769429	396890	4349	73.79255588703778
Africa	iNEXT	6312.193025489086	NA	6141.66888296884	6482.7171680093315	249827	4976	87.00371224436697
Asia	iNEXT	8252.61252558431	NA	8036.475151267284	8468.749899901339	195871	6184	110.27619692090876
Europe	iNEXT	3097.0628720700984	NA	2978.7758446045473	3215.3498995356495	3389938	2516	60.351633192540326
North America	iNEXT	6376.370707509471	NA	6253.912227707302	6498.8291873116395	2770089	5526	62.47996430960246
Oceania	iNEXT	2484.976888769011	NA	2397.3076201469557	2572.6461573910665	266029	2049	44.730040609714976
South America	iNEXT	5345.563178588715	NA	5201.083116003909	5490.043241173522	394997	4349	73.71567218808453
Africa	iNEXT	6274.355389304032	NA	6115.218792396089	6433.491986211974	253839	4976	81.19363323162655
Asia	iNEXT	8116.927172572174	NA	7912.841183215365	8321.013161928982	196135	6184	104.12741813962546
Europe	iNEXT	3127.117331450871	NA	3014.890108539996	3239.344554361746	3393780	2516	57.25983936241119
North America	iNEXT	6407.158183317771	NA	6285.770342072659	6528.546024562882	2769866	5526	61.93371011028934
Oceania	iNEXT	2425.951541051145	NA	2335.2620226313497	2516.64105947094	269228	2049	46.271012699795776
South America	iNEXT	5291.949001006689	NA	5153.5904799170485	5430.30752209633	400156	4349	70.5923793401283
Africa	iNEXT	6394.6213122509635	NA	6221.370536803278	6567.872087698649	255451	4976	88.39487705604063
Asia	iNEXT	8315.20443528167	NA	8113.192701577922	8517.216168985418	201236	6184	103.06910499233202
Europe	iNEXT	3012.0742339050885	NA	2916.9270796680053	3107.2213881421717	3391725	2516	48.545358479845476
North America	iNEXT	6323.449425377414	NA	6185.551971291696	6461.346879463132	2775995	5526	70.35713675018293
Oceania	iNEXT	2456.2516051662756	NA	2366.5228749265225	2545.9803354060286	267959	2049	45.780805641084164
South America	iNEXT	5406.997335361615	NA	5253.812814047677	5560.181856675553	397052	4349	78.1568041669325
Africa	iNEXT	6252.735167388537	NA	6094.462244202026	6411.008090575047	257190	4976	80.75297527655977
Asia	iNEXT	8141.845310326515	NA	7908.817220925679	8374.87339972735	201128	6184	118.89406705374768
Europe	iNEXT	3087.21983150936	NA	2988.072732186985	3186.3669308317353	3390218	2516	50.586184289321075
North America	iNEXT	6381.591796737774	NA	6263.52190611881	6499.661687356737	2773166	5526	60.240847051417234
Oceania	iNEXT	2475.676762597239	NA	2375.549279232201	2575.8042459622766	266678	2049	51.0863894208417
South America	iNEXT	5275.653734647229	NA	5141.577101219653	5409.730368074805	402579	4349	68.40770263390311
Africa	iNEXT	6343.533866723264	NA	6177.517797081778	6509.54993636475	254075	4976	84.70363279682667
Asia	iNEXT	8343.62702711234	NA	8121.599690034644	8565.654364190035	197241	6184	113.28133518218662
Europe	iNEXT	3186.153648371088	NA	3064.786931871518	3307.520364870658	3388333	2516	61.92293198084005
North America	iNEXT	6421.242147180426	NA	6279.492614682118	6562.991679678735	2774233	5526	72.32251899341549
Oceania	iNEXT	2512.201397609844	NA	2409.365960872385	2615.0368343473033	268152	2049	52.46802367217556
South America	iNEXT	5365.947438845334	NA	5224.544558863369	5507.350318827298	397067	4349	72.14565221470001
Africa	iNEXT	6416.315254716981	NA	6252.288193133133	6580.342316300829	256520	4976	83.68881411988825
Asia	iNEXT	8312.902008087302	NA	8114.631557184905	8511.172458989698	199737	6184	101.16025216092187
Europe	iNEXT	3146.7498140342177	NA	3033.7646252206646	3259.735002847771	3391753	2516	57.646563765847695
North America	iNEXT	6371.467150562266	NA	6236.530306055882	6506.403995068651	2771488	5526	68.84659390210703
Oceania	iNEXT	2417.3483412353344	NA	2322.0776140177554	2512.6190684529133	268918	2049	48.60840707740669
South America	iNEXT	5467.481208402882	NA	5313.293635002475	5621.668781803289	402080	4349	78.6685748394455
Africa	iNEXT	6415.26989433646	NA	6234.841154966197	6595.698633706724	257906	4976	92.05717084265953
Asia	iNEXT	8249.044594756515	NA	8049.838297937316	8448.250891575713	197370	6184	101.63773334128201
Europe	iNEXT	3018.777869062684	NA	2928.023879506503	3109.5318586188655	3393052	2516	46.30390674116321
North America	iNEXT	6330.843810403061	NA	6208.741404806202	6452.94621599992	2768446	5526	62.298290458389744
Oceania	iNEXT	2485.2587293337483	NA	2386.1905292094975	2584.326929457999	268353	2049	50.54592885669744
South America	iNEXT	5424.498474112757	NA	5279.18048953568	5569.816458689835	397578	4349	74.1431912643942
Africa	iNEXT	6381.290389413185	NA	6208.227035653266	6554.353743173104	252598	4976	88.29925198882248
Asia	iNEXT	8360.052782336854	NA	8146.059591826069	8574.045972847638	196491	6184	109.18220548884328
Europe	iNEXT	3033.3410491090744	NA	2925.251587496848	3141.430510721301	3390008	2516	55.14869786629872
North America	iNEXT	6409.413226137018	NA	6272.765278366203	6546.061173907832	2773394	5526	69.71962181380681
Oceania	iNEXT	2431.0657735842537	NA	2355.7864217432343	2506.345125425273	267046	2049	38.40853833785385
South America	iNEXT	5410.243254368441	NA	5276.780649405314	5543.705859331568	400883	4349	68.09441704840651
Africa	iNEXT	6329.098671602111	NA	6168.758891188077	6489.438452016145	252669	4976	81.80751364758426
Asia	iNEXT	8346.872792919366	NA	8140.462357984606	8553.283227854128	195697	6184	105.31338155338617
Europe	iNEXT	3002.018606599827	NA	2909.439027992365	3094.5981852072887	3389248	2516	47.23534684194085
North America	iNEXT	6434.098456792329	NA	6293.933676151545	6574.263237433112	2773649	5526	71.51395726982005
Oceania	iNEXT	2409.024079497683	NA	2317.447841713608	2500.600317281758	267830	2049	46.72342885196711
South America	iNEXT	5373.1021365250635	NA	5225.74174513621	5520.462527913917	398584	4349	75.18525470427709
Africa	iNEXT	6384.1484060009425	NA	6228.414852989555	6539.88195901233	255835	4976	79.45735444109904
Asia	iNEXT	8363.355446106185	NA	8152.056310641651	8574.654581570718	202024	6184	107.80766235055006
Europe	iNEXT	2992.201472504907	NA	2901.173028367533	3083.2299166422813	3391790	2516	46.44393716180245
North America	iNEXT	6425.121626999895	NA	6307.050173985843	6543.193080013947	2773188	5526	60.241644206416424
Oceania	iNEXT	2447.4866837829722	NA	2357.310946513064	2537.6624210528803	268904	2049	46.00887464320915
South America	iNEXT	5388.336857646478	NA	5233.765705475729	5542.908009817227	400996	4349	78.86428188986459
Africa	iNEXT	6336.527744847147	NA	6148.106185175565	6524.949304518729	253465	4976	96.13521531917291
Asia	iNEXT	8130.18927238343	NA	7947.285023406686	8313.093521360173	200225	6184	93.3202091566319
Europe	iNEXT	3120.4406109742686	NA	3000.2510034265997	3240.6302185219374	3386234	2516	61.32235515331362
North America	iNEXT	6345.187024633358	NA	6217.889888867195	6472.484160399522	2774542	5526	64.94871169586135
Oceania	iNEXT	2385.0250647793778	NA	2302.525272216439	2467.5248573423164	268604	2049	42.09250435910379
South America	iNEXT	5344.561126054157	NA	5212.317224505092	5476.805027603223	396590	4349	67.47261816655228
Africa	iNEXT	6294.79820236187	NA	6133.2397102194145	6456.356694504325	257028	4976	82.42931677153662
Asia	iNEXT	8094.254702076308	NA	7888.828194510679	8299.681209641936	199137	6184	104.81136856901793
Europe	iNEXT	3073.195213897023	NA	2967.579391601414	3178.8110361926324	3392274	2516	53.886613799382715
North America	iNEXT	6323.918552841268	NA	6205.323302685285	6442.513802997251	2773070	5526	60.50889255692831
Oceania	iNEXT	2475.229425607601	NA	2386.095925425163	2564.3629257900393	268568	2049	45.47711125587607
South America	iNEXT	5283.246560708652	NA	5159.421032507406	5407.072088909898	400433	4349	63.17745079907897
Africa	iNEXT	6424.144812592619	NA	6257.106143044883	6591.183482140355	254168	4976	85.22537703004552
Asia	iNEXT	8333.909561743461	NA	8122.897796838854	8544.921326648067	201312	6184	107.66104202375143
Europe	iNEXT	3102.508917797727	NA	2978.876013946226	3226.141821649228	3388045	2516	63.07917126370767
North America	iNEXT	6387.48930362502	NA	6248.473818747904	6526.504788502135	2773467	5526	70.92757110520999
Oceania	iNEXT	2480.0227777562845	NA	2382.7932620779416	2577.2522934346275	267304	2049	49.60780730935722
South America	iNEXT	5462.198402748015	NA	5302.49647847861	5621.90032701742	399322	4349	81.48207085901245
Africa	iNEXT	6386.659592548558	NA	6209.889185811601	6563.429999285515	250457	4976	90.1906403032399
Asia	iNEXT	8225.942990656797	NA	8040.821119753946	8411.064861559647	189326	6184	94.45166970570303
Europe	iNEXT	3118.9530933380593	NA	3005.6165919672694	3232.289594708849	3393288	2516	57.82580816013648
North America	iNEXT	6316.900860713232	NA	6179.595513638756	6454.206207787708	2771022	5526	70.05503578510796
Oceania	iNEXT	2456.010251144599	NA	2356.729919892343	2555.290582396855	268910	2049	50.654161012838316
South America	iNEXT	5399.8257988323685	NA	5259.5793389517185	5540.0722587130185	399169	4349	71.55563111715126
Africa	iNEXT	6353.995502348929	NA	6208.159879404366	6499.831125293493	257667	4976	74.40729732530615
Asia	iNEXT	8285.05059532495	NA	8096.801724431328	8473.299466218574	201780	6184	96.04710718079852
Europe	iNEXT	3059.6130083800354	NA	2948.0911116508323	3171.1349051092384	3390288	2516	56.899972453000956
North America	iNEXT	6363.3267325263505	NA	6240.24681616741	6486.406648885291	2769329	5526	62.7970296034925
Oceania	iNEXT	2397.270436108364	NA	2310.417276214162	2484.1235960025656	267280	2049	44.31365095445042
South America	iNEXT	5421.436472209333	NA	5275.067116049441	5567.805828369225	401873	4349	74.67961519417443
Africa	iNEXT	6242.391117935191	NA	6073.317475037881	6411.4647608325	255627	4976	86.2636478174808
Asia	iNEXT	8146.2181443345335	NA	7955.257612398431	8337.178676270636	201054	6184	97.43063313528971
Europe	iNEXT	3211.0261106740245	NA	3088.6805916083617	3333.3716297396873	3388464	2516	62.42233022173297
North America	iNEXT	6375.150720016771	NA	6250.236579751425	6500.064860282117	2771596	5526	63.73287532355323
Oceania	iNEXT	2433.4706329876367	NA	2346.272336413926	2520.6689295613473	268102	2049	44.489744332814126
South America	iNEXT	5320.440763847035	NA	5162.2798930557565	5478.601634638313	397598	4349	80.69580463663164
Africa	iNEXT	6448.008453159732	NA	6263.0501756518015	6632.966730667663	252379	4976	94.36820215415081
Asia	iNEXT	8419.873649416753	NA	8207.537117945461	8632.210180888045	195453	6184	108.33695575335844
Europe	iNEXT	3018.207320808248	NA	2912.475481481457	3123.939160135039	3391657	2516	53.945807249924144
North America	iNEXT	6425.12162694213	NA	6312.141896766604	6538.101357117656	2772694	5526	57.64377869526984
Oceania	iNEXT	2389.6068507180416	NA	2305.1483164791725	2474.0653849569107	270885	2049	43.09188072080266
South America	iNEXT	5461.998442597527	NA	5312.64174316108	5611.3551420339745	399944	4349	76.20379793432633
Africa	iNEXT	6210.024667610216	NA	6041.176188262574	6378.873146957858	257503	4976	86.14876634443141
Asia	iNEXT	7955.467865652064	NA	7766.79939593235	8144.136335371777	204829	6184	96.26119214837937
Europe	iNEXT	3024.1299313655722	NA	2904.8926236780967	3143.367239053048	3388997	2516	60.83647894961553
North America	iNEXT	6303.632487841311	NA	6173.565548358369	6433.699427324253	2772109	5526	66.3619028252016
Oceania	iNEXT	2440.998539961115	NA	2342.627134374209	2539.369945548021	268486	2049	50.19041490703248
South America	iNEXT	5267.037447617316	NA	5136.1429765484645	5397.931918686167	401332	4349	66.78412057636264
Africa	iNEXT	6355.697641033179	NA	6191.119098393147	6520.276183673211	260564	4976	83.97018717599212
Asia	iNEXT	8237.750878346775	NA	8031.626859033092	8443.874897660457	206146	6184	105.16724844923777
Europe	iNEXT	3096.5828163055735	NA	3000.683335685283	3192.482296925864	3390339	2516	48.929205524557254
North America	iNEXT	6372.920515803695	NA	6247.155309892848	6498.685721714542	2773964	5526	64.1671004686141
Oceania	iNEXT	2427.945944834437	NA	2341.064467881918	2514.8274217869557	266192	2049	44.32809869866429
South America	iNEXT	5355.808799591708	NA	5219.55426090259	5492.0633382808255	399344	4349	69.51889920624888
Africa	iNEXT	6431.1026152680615	NA	6253.279940816688	6608.925289719435	259553	4976	90.72752145142245
Asia	iNEXT	8317.929142013918	NA	8095.775205542104	8540.083078485732	203608	6184	113.34592789670407
Europe	iNEXT	3062.7903524816443	NA	2957.9264967283816	3167.654208234907	3388798	2516	53.50295035032042
North America	iNEXT	6408.337874072248	NA	6267.8549730168515	6548.820775127645	2771619	5526	71.6762665862781
Oceania	iNEXT	2488.1869821299665	NA	2386.313463219942	2590.060501039991	267696	2049	51.977240252162645
South America	iNEXT	5424.314894062264	NA	5297.851133995789	5550.77865412874	404574	4349	64.5235121992065
Africa	iNEXT	6372.595662020634	NA	6212.113008741427	6533.078315299842	253080	4976	81.8804093060252
Asia	iNEXT	8402.22854922477	NA	8197.72786478665	8606.72923366289	196992	6184	104.33900115063128
Europe	iNEXT	3062.4284103284986	NA	2949.1687884692515	3175.6880321877456	3391858	2516	57.78658319878557
North America	iNEXT	6436.099985440245	NA	6315.9361080647095	6556.263862815781	2774363	5526	61.309227273242335
Oceania	iNEXT	2395.175509948818	NA	2309.6556064286688	2480.6954134689677	269266	2049	43.63340561087835
South America	iNEXT	5422.530391525158	NA	5276.273862406191	5568.786920644125	396811	4349	74.62204931958932
Africa	iNEXT	6182.616510678399	NA	6041.836670150125	6323.396351206673	255345	4976	71.82776910123208
Asia	iNEXT	8036.593792386236	NA	7826.659578122408	8246.528006650064	197459	6184	107.11126118630867
Europe	iNEXT	3045.660860841429	NA	2940.5586282289228	3150.763093453935	3392920	2516	53.62457343172591
North America	iNEXT	6389.7446159938845	NA	6265.783059970044	6513.706172017725	2772480	5526	63.24685402468298
Oceania	iNEXT	2415.166163080168	NA	2330.305006120357	2500.0273200399793	266074	2049	43.29730425109087
South America	iNEXT	5319.793407620806	NA	5185.980314189653	5453.606501051959	397231	4349	68.27324098129029
Africa	iNEXT	6400.95218298231	NA	6215.224457177706	6586.679908786913	251826	4976	94.76078502952095
Asia	iNEXT	8174.868383473494	NA	7973.297733684522	8376.439033262464	198187	6184	102.84405804337943
Europe	iNEXT	3084.1816505725574	NA	2974.0155975788152	3194.3477035662995	3389919	2516	56.208202733681816
North America	iNEXT	6346.176604754134	NA	6222.626954899456	6469.726254608812	2772454	5526	63.036693954185914
Oceania	iNEXT	2490.48338185152	NA	2386.594482775169	2594.3722809278706	267877	2049	53.00551433384142
South America	iNEXT	5374.5656050007565	NA	5226.462853684322	5522.668356317191	397998	4349	75.5640167292104
Africa	iNEXT	6482.164549803607	NA	6302.417157683598	6661.911941923616	263295	4976	91.7095383067411
Asia	iNEXT	8290.63890207176	NA	8072.78829095893	8508.48951318459	209949	6184	111.15031338902543
Europe	iNEXT	3130.444508979087	NA	3015.8354400843527	3245.0535778738213	3389359	2516	58.47508923569821
North America	iNEXT	6379.887927320178	NA	6263.469098936899	6496.306755703457	2772599	5526	59.39845288055087
Oceania	iNEXT	2502.1265129811864	NA	2407.2262851158266	2597.026740846546	267783	2049	48.419373322122574
South America	iNEXT	5493.008207246512	NA	5326.5657764567895	5659.4506380362345	401511	4349	84.9211679921668
Africa	iNEXT	6259.54092988708	NA	6111.388989451779	6407.692870322381	253829	4976	75.58911367959045
Asia	iNEXT	8199.847807629629	NA	8000.1382190116055	8399.557396247652	197935	6184	101.89451958980216
Europe	iNEXT	3107.8897335646607	NA	3000.4768977785743	3215.302569350747	3388187	2516	54.803474264499314
North America	iNEXT	6406.671838041173	NA	6259.959450376744	6553.384225705602	2772483	5526	74.85463448393836
Oceania	iNEXT	2419.3463042382227	NA	2328.0849892843316	2510.607619192114	265119	2049	46.5627509861144
South America	iNEXT	5309.554302483673	NA	5177.333688928089	5441.774916039258	398492	4349	67.46073631889347
Africa	iNEXT	6275.113365511208	NA	6107.808419573586	6442.41831144883	254802	4976	85.36123482742627
Asia	iNEXT	8151.477270606862	NA	7926.524783116432	8376.42975809729	202453	6184	114.77378628629184
Europe	iNEXT	3061.993614959589	NA	2966.8955000719225	3157.091729847256	3391813	2516	48.52033794385435
North America	iNEXT	6368.6054106394195	NA	6246.127989941749	6491.08283133709	2774958	5526	62.489628209373805
Oceania	iNEXT	2436.280535185396	NA	2342.426675019167	2530.134395351625	268655	2049	47.88550244113477
South America	iNEXT	5307.389976779821	NA	5173.4780162744055	5441.301937285237	396928	4349	68.32368429302588
Africa	iNEXT	6375.145110231556	NA	6187.907153257604	6562.383067205508	255227	4976	95.53132529518987
Asia	iNEXT	8240.833674055946	NA	8032.369340108432	8449.298008003461	201662	6184	106.3613084688572
Europe	iNEXT	3008.0018791008524	NA	2909.832842424418	3106.170915777287	3388662	2516	50.087163565646875
North America	iNEXT	6332.9635645117305	NA	6201.789627285443	6464.137501738018	2773930	5526	66.92670797064162
Oceania	iNEXT	2417.7605338284557	NA	2336.655989711658	2498.8650779452532	268986	2049	41.3806298261294
South America	iNEXT	5294.015732006752	NA	5164.569638340577	5423.461825672927	399156	4349	66.04513893481189
Africa	iNEXT	6322.6475865636085	NA	6157.490484529748	6487.804688597469	252447	4976	84.26537596435384
Asia	iNEXT	8146.924144601231	NA	7951.272955496965	8342.575333705498	199438	6184	99.823869544307
Europe	iNEXT	3065.884453213408	NA	2947.870192515643	3183.898713911173	3390766	2516	60.212463917014105
North America	iNEXT	6284.398897762601	NA	6169.486547887182	6399.311247638021	2772858	5526	58.62982727327325
Oceania	iNEXT	2486.6262600749988	NA	2388.0036559521786	2585.248864197819	265728	2049	50.318579780415696
South America	iNEXT	5303.4580699412945	NA	5183.532180578597	5423.383959303992	398493	4349	61.187802586505484
Africa	iNEXT	6366.09219646025	NA	6199.056784362162	6533.127608558339	247732	4976	85.2237150353998
Asia	iNEXT	8301.636131739355	NA	8087.263691128297	8516.008572350413	193798	6184	109.37570399354288
Europe	iNEXT	3064.2454523691845	NA	2959.1512467530606	3169.3396579853083	3391226	2516	53.62047795015295
North America	iNEXT	6392.632523270847	NA	6265.061984893608	6520.203061648086	2772781	5526	65.08820538719048
Oceania	iNEXT	2429.174392273389	NA	2345.3042748800185	2513.0445096667595	265504	2049	42.79166252794811
South America	iNEXT	5501.172684264502	NA	5360.4501009875485	5641.895267541456	393840	4349	71.79855568110203
Africa	iNEXT	6388.231368487399	NA	6204.405822149367	6572.056914825431	255926	4976	93.79026746819045
Asia	iNEXT	8317.211912021594	NA	8122.325500707451	8512.098323335736	203977	6184	99.43366962422871
Europe	iNEXT	3151.8386749966535	NA	3032.458444617444	3271.218905375863	3390009	2516	60.909400030238075
North America	iNEXT	6368.065564646726	NA	6237.856167805948	6498.274961487504	2773450	5526	66.4345864862075
Oceania	iNEXT	2415.2313982630662	NA	2327.0230136541986	2503.439782871934	269218	2049	45.0051048410298
South America	iNEXT	5452.784681275846	NA	5282.452672137341	5623.116690414351	400164	4349	86.90568320747833
Africa	iNEXT	6236.154085431204	NA	6074.198692776583	6398.109478085826	251756	4976	82.63182075390411
Asia	iNEXT	8073.853525917873	NA	7857.318935605334	8290.388116230411	193530	6184	110.47886186712375
Europe	iNEXT	3061.851367538363	NA	2951.926730691046	3171.7760043856797	3393630	2516	56.08502896705673
North America	iNEXT	6350.349557023557	NA	6237.392602039957	6463.306512007158	2773685	5526	57.63215848586537
Oceania	iNEXT	2459.4013118931975	NA	2378.927149221239	2539.8754745651563	265590	2049	41.059000729977036
South America	iNEXT	5277.448120341755	NA	5149.051113737684	5405.845126945826	398458	4349	65.50988059824074
Africa	iNEXT	6393.534265372674	NA	6222.367532543724	6564.700998201623	253314	4976	87.33157046715702
Asia	iNEXT	8275.37798747289	NA	8059.442481178272	8491.313493767508	198602	6184	110.17320113935239
Europe	iNEXT	3032.5994327830817	NA	2933.950257798993	3131.2486077671706	3392451	2516	50.33213659139708
North America	iNEXT	6395.065475849273	NA	6264.003822473616	6526.127129224929	2771040	5526	66.86941923905448
Oceania	iNEXT	2481.4484031239613	NA	2387.1452802898098	2575.751525958113	270810	2049	48.114722300002725
South America	iNEXT	5386.316222011556	NA	5245.043329315885	5527.589114707228	398736	4349	72.07933095200428
Africa	iNEXT	6413.540384605538	NA	6243.948757096788	6583.132012114288	252623	4976	86.5279305367177
Asia	iNEXT	8433.267136832703	NA	8204.849388496801	8661.684885168605	201457	6184	116.54180900140607
Europe	iNEXT	3118.5137756709823	NA	3016.615190539311	3220.412360802654	3388386	2516	51.9900293757613
North America	iNEXT	6436.389223672262	NA	6322.713180849028	6550.065266495497	2770792	5526	57.99904677835756
Oceania	iNEXT	2470.2437253203934	NA	2373.526413922757	2566.96103671803	270428	2049	49.34647379264632
South America	iNEXT	5494.664988203603	NA	5351.0056402988	5638.324336108405	399335	4349	73.2969325140508
Africa	iNEXT	6447.228352744084	NA	6288.172814985829	6606.283890502339	252127	4976	81.15227576264914
Asia	iNEXT	8374.735579277942	NA	8129.73395373933	8619.737204816553	196356	6184	125.00312631821424
Europe	iNEXT	3191.77645064907	NA	3070.9333789781513	3312.6195223199884	3394206	2516	61.65576134261309
North America	iNEXT	6452.1159802011625	NA	6309.801770000189	6594.430190402136	2772818	5526	72.61062515614047
Oceania	iNEXT	2391.2237309254074	NA	2314.3026940123013	2468.1447678385134	269665	2049	39.246148153664755
South America	iNEXT	5445.178067911183	NA	5317.616525087876	5572.739610734489	393863	4349	65.08361573452166
Africa	iNEXT	6386.661079137735	NA	6228.285506354057	6545.036651921413	252467	4976	80.80534848238244
Asia	iNEXT	8309.33552227106	NA	8091.503955068735	8527.167089473383	197087	6184	111.14059692961264
Europe	iNEXT	3002.0978566677913	NA	2912.0332377475565	3092.162475588026	3391408	2516	45.95218056589461
North America	iNEXT	6358.3453972426705	NA	6250.528420212069	6466.162374273272	2773684	5526	55.009672565949096
Oceania	iNEXT	2463.8469473419163	NA	2360.8043999021247	2566.889494781708	269819	2049	52.57369433957875
South America	iNEXT	5416.679546496526	NA	5283.113729262794	5550.245363730259	395952	4349	68.14707733778923
Africa	iNEXT	6312.756751199628	NA	6146.134094467982	6479.379407931273	259386	4976	85.01312169302273
Asia	iNEXT	8246.404209402144	NA	8038.89881657891	8453.909602225378	203940	6184	105.87204380285037
Europe	iNEXT	3092.0537093788867	NA	2977.745464240414	3206.361954517359	3389919	2516	58.321604907090865
North America	iNEXT	6396.196218444925	NA	6251.602423627962	6540.790013261888	2777102	5526	73.77369990341685
Oceania	iNEXT	2462.3785650513087	NA	2371.0221606555115	2553.734969447106	266369	2049	46.61126689898635
South America	iNEXT	5377.064207972917	NA	5233.051879230967	5521.076536714867	405268	4349	73.47702808720008
Africa	iNEXT	6313.064932440454	NA	6141.320887287042	6484.808977593866	257150	4976	87.62612298394627
Asia	iNEXT	8292.700859848828	NA	8105.018373163005	8480.383346534652	202089	6184	95.75813033618972
Europe	iNEXT	3131.2693838338246	NA	3036.0941623156905	3226.4446053519587	3392091	2516	48.55967878433692
North America	iNEXT	6367.785007093299	NA	6241.432875333209	6494.137138853389	2772303	5526	64.4665579351148
Oceania	iNEXT	2459.975208065571	NA	2367.858549444776	2552.0918666863663	267542	2049	46.9991588352641
South America	iNEXT	5380.699918504309	NA	5246.013971125411	5515.385865883206	401412	4349	68.71858281135921
Africa	iNEXT	6374.397873622183	NA	6206.99440979192	6541.801337452447	254824	4976	85.41149998200014
Asia	iNEXT	8299.873809208275	NA	8087.7091646645595	8512.038453751991	196727	6184	108.24925672983997
Europe	iNEXT	3141.013900256461	NA	3040.122104650782	3241.90569586214	3392196	2516	51.47635181130906
North America	iNEXT	6406.99379954616	NA	6265.43236147393	6548.55523761839	2769543	5526	72.22655068605779
Oceania	iNEXT	2401.132560922999	NA	2310.0313395277767	2492.233782318221	266999	2049	46.48106909811457
South America	iNEXT	5389.546142738339	NA	5254.9954229711675	5524.09686250551	398663	4349	68.64958786410888
Africa	iNEXT	6514.0686925182	NA	6346.949689583991	6681.187695452409	256349	4976	85.26636420486406
Asia	iNEXT	8332.952512727268	NA	8107.279961704776	8558.625063749761	200415	6184	115.14117239019167
Europe	iNEXT	3008.0329126452225	NA	2913.507251617226	3102.558573673219	3388517	2516	48.22826428118222
North America	iNEXT	6329.905960300296	NA	6203.668776283174	6456.143144317418	2774964	5526	64.40791004980939
Oceania	iNEXT	2446.244282781893	NA	2350.9857063361037	2541.5028592276826	268422	2049	48.60220759012767
South America	iNEXT	5419.179992458421	NA	5247.613816394197	5590.746168522645	399720	4349	87.53537178107169
Africa	iNEXT	6480.657321059662	NA	6306.676035553443	6654.63860656588	255401	4976	88.76759311832282
Asia	iNEXT	8438.049898765852	NA	8221.33824655434	8654.761550977364	198545	6184	110.56920123068892
Europe	iNEXT	3131.6351896151577	NA	3030.294859955712	3232.9755192746034	3390737	2516	51.7051999214298
North America	iNEXT	6362.544077205807	NA	6240.968372159726	6484.119782251889	2774678	5526	62.02956074961339
Oceania	iNEXT	2555.327229635302	NA	2456.4953697970036	2654.1590894736005	268711	2049	50.42534486239113
South America	iNEXT	5463.12927386417	NA	5318.081537086399	5608.17701064194	397676	4349	74.00530720048347
Africa	iNEXT	6300.684418769967	NA	6149.7322690258725	6451.636568514062	257183	4976	77.01781815114256
Asia	iNEXT	8275.833349172735	NA	8056.40581671469	8495.26088163078	200336	6184	111.95487987986581
Europe	iNEXT	3018.6173733262685	NA	2908.283569415388	3128.9511772371493	3395118	2516	56.29379150901739
North America	iNEXT	6367.523506014852	NA	6224.29622573232	6510.7507862973835	2772649	5526	73.07648579886693
Oceania	iNEXT	2468.0616894890445	NA	2371.0677367497924	2565.0556422282966	268025	2049	49.48761992788034
South America	iNEXT	5386.154511547134	NA	5243.5397174974205	5528.769305596847	399130	4349	72.76398708070168
Africa	iNEXT	6313.735612697942	NA	6145.788076547483	6481.683148848401	256241	4976	85.6890930013041
Asia	iNEXT	8201.659321282732	NA	7992.502555636573	8410.816086928891	199242	6184	106.71459643950668
Europe	iNEXT	3088.1300639888514	NA	2986.4931926235668	3189.766935354136	3394036	2516	51.85649949028824
North America	iNEXT	6355.412936220016	NA	6207.423581877561	6503.40229056247	2773270	5526	75.5061600671111
Oceania	iNEXT	2442.35964485033	NA	2352.282757858199	2532.4365318424607	268275	2049	45.958439901266445
South America	iNEXT	5379.2485653256845	NA	5233.778124206549	5524.71900644482	399907	4349	74.22097664374826
Africa	iNEXT	6361.5548185892785	NA	6181.482606305323	6541.627030873234	252099	4976	91.87526592546693
Asia	iNEXT	8275.807942538228	NA	8073.426821024095	8478.18906405236	191774	6184	103.25757162401389
Europe	iNEXT	3104.5079895805147	NA	2991.2577342530744	3217.758244907955	3388369	2516	57.78180426821304
North America	iNEXT	6311.614241669425	NA	6196.965318349324	6426.263164989526	2771418	5526	58.495423499838296
Oceania	iNEXT	2455.8084189085052	NA	2359.85508060673	2551.7617572102804	267179	2049	48.95668443840951
South America	iNEXT	5402.722712373489	NA	5260.857065001331	5544.588359745648	396572	4349	72.38176236460295
Africa	iNEXT	6292.663240148751	NA	6130.40364603457	6454.922834262933	249307	4976	82.78702843218791
Asia	iNEXT	8142.431123638201	NA	7915.37792750846	8369.484319767942	194112	6184	115.84559610314669
Europe	iNEXT	3044.5238616483884	NA	2937.421563522838	3151.626159773939	3391913	2516	54.645033771212034
North America	iNEXT	6379.887927388365	NA	6254.208000690911	6505.567854085819	2773213	5526	64.12358986634513
Oceania	iNEXT	2467.525224856724	NA	2363.22268710398	2571.8277626094678	268139	2049	53.21655835284164
South America	iNEXT	5328.687526716131	NA	5188.117774596514	5469.257278835748	396109	4349	71.72057916799154
Africa	iNEXT	6318.3615914996235	NA	6148.916931906073	6487.806251093174	253678	4976	86.45294552864668
Asia	iNEXT	8233.517591331703	NA	8063.865837199464	8403.169345463943	195220	6184	86.5586079491412
Europe	iNEXT	3171.021033351703	NA	3058.279491826303	3283.762574877103	3392778	2516	57.522251640688744
North America	iNEXT	6460.564678064742	NA	6334.238123236773	6586.891232892711	2769778	5526	64.45350824015976
Oceania	iNEXT	2429.1743934696674	NA	2347.849974930439	2510.4988120088956	265726	2049	41.492812715287045
South America	iNEXT	5368.084262945041	NA	5213.8732449310355	5522.295280959046	399604	4349	78.68053659679573
Africa	iNEXT	6364.438409392281	NA	6198.763922768299	6530.112896016262	259445	4976	84.52935254463894
Asia	iNEXT	8253.05752061193	NA	8032.447098577639	8473.667942646221	203373	6184	112.55840605972266
Europe	iNEXT	3068.937910340319	NA	2959.9788072055658	3177.897013475072	3391131	2516	55.59240067379232
North America	iNEXT	6366.001117317435	NA	6239.283298268055	6492.718936366816	2771028	5526	64.65313651113722
Oceania	iNEXT	2421.751532754566	NA	2335.32767468932	2508.1753908198125	264660	2049	44.094615384234984
South America	iNEXT	5411.913832919446	NA	5245.127230544477	5578.700435294414	403848	4349	85.09676896645036
Africa	iNEXT	6328.9603834233785	NA	6168.809644265176	6489.111122581581	256330	4976	81.71106225494515
Asia	iNEXT	8230.759776102572	NA	8003.5940864907225	8457.925465714421	199690	6184	115.90299179153462
Europe	iNEXT	3085.1521926786727	NA	2975.334673506998	3194.9697118503473	3391115	2516	56.030376087469556
North America	iNEXT	6383.46920302519	NA	6252.367943501347	6514.5704625490325	2773457	5526	66.88962682883596
Oceania	iNEXT	2502.8683027440597	NA	2405.269694652561	2600.4669108355583	267414	2049	49.79612322539801
South America	iNEXT	5420.113060653213	NA	5263.64725549853	5576.578865807896	399657	4349	79.8309593384702
Africa	iNEXT	6220.007913341712	NA	6065.4796096582495	6374.536217025175	255643	4976	78.8424200150422
Asia	iNEXT	8152.502187720292	NA	7949.128051052739	8355.876324387846	198555	6184	103.76422131821978
Europe	iNEXT	3067.357267071432	NA	2954.650109121292	3180.064425021572	3389893	2516	57.50470867789386
North America	iNEXT	6346.001205917162	NA	6211.22655020082	6480.775861633504	2774171	5526	68.76384299886486
Oceania	iNEXT	2498.3190779968468	NA	2395.79759717931	2600.8405588143837	267976	2049	52.30783913695013
South America	iNEXT	5299.393440534337	NA	5162.246999272348	5436.539881796326	397190	4349	69.97395990119338
Africa	iNEXT	6343.708353722586	NA	6173.831324501106	6513.585382944067	257017	4976	86.67354633118198
Asia	iNEXT	8290.223808839279	NA	8098.5760138026435	8481.871603875914	198575	6184	97.78128401762922
Europe	iNEXT	3083.6541804731855	NA	2973.6142662292036	3193.6940947171674	3391960	2516	56.14384504611449
North America	iNEXT	6352.759935779696	NA	6215.021586682876	6490.498284876517	2773075	5526	70.27595924378357
Oceania	iNEXT	2481.9802053222875	NA	2383.727277677246	2580.233132967329	268456	2049	50.12996586674448
South America	iNEXT	5353.694742314471	NA	5208.249085550615	5499.140399078327	401014	4349	74.20833133216381
Africa	iNEXT	6305.706702098685	NA	6145.503663255904	6465.909740941466	252221	4976	81.73774625780997
Asia	iNEXT	8187.05375223767	NA	7984.149005042169	8389.95849943317	196923	6184	103.52473249303954
Europe	iNEXT	3043.003993897265	NA	2945.4505746080054	3140.5574131865246	3389523	2516	49.77306729039339
North America	iNEXT	6357.39119594189	NA	6227.947812866708	6486.834579017072	2774456	5526	66.043755954811
Oceania	iNEXT	2444.8153789316166	NA	2353.834830455625	2535.7959274076084	267167	2049	46.41950015083683
South America	iNEXT	5417.394759928591	NA	5274.45519494657	5560.334324910612	394897	4349	72.92968958078305
Africa	iNEXT	6270.7530440113305	NA	6114.9223973195185	6426.583690703143	257894	4976	79.50689294343383
Asia	iNEXT	8216.403525926693	NA	8007.307346981766	8425.49970487162	206675	6184	106.68368428922706
Europe	iNEXT	3098.605332880648	NA	2997.43712236223	3199.7735433990656	3393031	2516	51.61738241948305
North America	iNEXT	6392.632523929773	NA	6277.322052672164	6507.942995187382	2778639	5526	58.8329541599555
Oceania	iNEXT	2486.1108705275597	NA	2397.7540415184412	2574.467699536678	268254	2049	45.08084317164287
South America	iNEXT	5344.2416678099635	NA	5194.277933444133	5494.205402175794	399525	4349	76.51351532412095
Africa	iNEXT	6469.74105002832	NA	6281.196089050291	6658.286011006349	250691	4976	96.19817632632414
Asia	iNEXT	8391.388899933168	NA	8197.96017698242	8584.817622883917	194180	6184	98.68993740522238
Europe	iNEXT	3010.051507108511	NA	2918.0222163899616	3102.0807978270605	3388928	2516	46.95458255583508
North America	iNEXT	6387.196435146685	NA	6260.921146787799	6513.4717235055705	2774336	5526	64.4273513977445
Oceania	iNEXT	2381.9744320365303	NA	2312.2857532818707	2451.66311079119	267743	2049	35.55610169592656
South America	iNEXT	5478.373358532805	NA	5307.189671727175	5649.557045338434	398799	4349	87.34022061420768
Africa	iNEXT	6387.24355623028	NA	6215.405673066175	6559.081439394385	251791	4976	87.67400039977274
Asia	iNEXT	8367.999437687173	NA	8166.810045082652	8569.188830291692	195729	6184	102.64953549732334
Europe	iNEXT	3091.156218129224	NA	2979.424377867464	3202.8880583909836	3392533	2516	57.0070884685057
North America	iNEXT	6431.3466428584425	NA	6296.871462338226	6565.821823378659	2770013	5526	68.6110467237867
Oceania	iNEXT	2397.270444059618	NA	2319.523608000749	2475.017280118487	268921	2049	39.66748199054996
South America	iNEXT	5398.885228009533	NA	5248.718458287299	5549.051997731768	400345	4349	76.61710669518983
Africa	iNEXT	6555.980426910598	NA	6379.959021912844	6732.001831908352	251782	4976	89.80848953663863
Asia	iNEXT	8459.257226785174	NA	8233.678074877998	8684.83637869235	196306	6184	115.09351890469163
Europe	iNEXT	3109.437858946211	NA	2998.6901449584134	3220.185572934008	3386395	2516	56.504974000216976
North America	iNEXT	6403.5127648100315	NA	6253.102769538196	6553.922760081867	2771806	5526	76.74120364366392
Oceania	iNEXT	2371.2236580040444	NA	2287.270120944442	2455.1771950636466	266363	2049	42.834224364231716
South America	iNEXT	5573.392032299168	NA	5407.633467156261	5739.150597442075	396289	4349	84.57225053643313
Africa	iNEXT	6234.015109777243	NA	6068.83677307446	6399.193446480026	255577	4976	84.27621017819132
Asia	iNEXT	8110.358607691405	NA	7909.955754005834	8310.761461376977	201682	6184	102.24823275648096
Europe	iNEXT	3020.6147447983217	NA	2924.3991195120507	3116.8303700845927	3390803	2516	49.09050678747549
North America	iNEXT	6322.876133219934	NA	6194.433538181236	6451.318728258631	2774305	5526	65.53314043106734
Oceania	iNEXT	2485.5727638563667	NA	2381.027404902523	2590.1181228102105	266057	2049	53.340448997269476
South America	iNEXT	5349.107077565945	NA	5218.063641695917	5480.150513435972	398216	4349	66.86012442253103
Africa	iNEXT	6375.00107204831	NA	6226.376650902132	6523.625493194488	252052	4976	75.83017969641716
Asia	iNEXT	8233.815259624185	NA	8043.270823219236	8424.359696029134	197757	6184	97.21833559592893
Europe	iNEXT	3094.2843123099383	NA	2973.2937080936003	3215.2749165262762	3392719	2516	61.73103443262041
North America	iNEXT	6317.600822476247	NA	6196.215559647757	6438.986085304738	2772130	5526	61.93239456743177
Oceania	iNEXT	2465.7285463159847	NA	2372.1198948485057	2559.3371977834636	265887	2049	47.76039366327751
South America	iNEXT	5331.719766791708	NA	5185.496112959652	5477.943420623764	400224	4349	74.60527590580712
Africa	iNEXT	6408.8787693943395	NA	6232.003135639451	6585.754403149228	253486	4976	90.24432854382066
Asia	iNEXT	8356.55721674411	NA	8128.657431838942	8584.457001649276	200309	6184	116.27753708885015
Europe	iNEXT	3068.640187926956	NA	2958.7107615419927	3178.5696143119194	3391467	2516	56.08747265361642
North America	iNEXT	6316.027804941876	NA	6205.37418183426	6426.681428049492	2772556	5526	56.4569675669746
Oceania	iNEXT	2459.2257272658776	NA	2361.1837533347243	2557.267701197031	265440	2049	50.02233444313053
South America	iNEXT	5433.515793857761	NA	5293.62293537901	5573.408652336512	398038	4349	71.3752189235149
Africa	iNEXT	6330.441948239693	NA	6199.857684849794	6461.026211629593	258440	4976	66.62584844412002
Asia	iNEXT	8235.538701096459	NA	8006.09564060762	8464.981761585297	201316	6184	117.06493705938277
Europe	iNEXT	3055.280578727991	NA	2955.888478234365	3154.672679221617	3392195	2516	50.71118718385554
North America	iNEXT	6294.732409688125	NA	6172.77019844601	6416.69462093024	2772281	5526	62.2267614120143
Oceania	iNEXT	2403.2980662941295	NA	2302.9813132886875	2503.6148192995715	265412	2049	51.18295733836326
South America	iNEXT	5364.563918502487	NA	5216.668725953885	5512.459111051088	405154	4349	75.45811745275941
Africa	iNEXT	6327.135278416577	NA	6159.843338940422	6494.427217892733	257632	4976	85.35459875575938
Asia	iNEXT	8217.146148840213	NA	8025.156035706199	8409.136261974227	200507	6184	97.95593931746065
Europe	iNEXT	3087.2785198539495	NA	2987.368683742314	3187.1883559655853	3386948	2516	50.97534286329331
North America	iNEXT	6359.600872268334	NA	6238.105645416381	6481.0960991202865	2771721	5526	61.98849969197989
Oceania	iNEXT	2426.1890650406285	NA	2339.0264812555447	2513.3516488257123	267293	2049	44.47152318747242
South America	iNEXT	5338.105763819574	NA	5206.181116367652	5470.030411271497	401866	4349	67.30973043001153
Africa	iNEXT	6345.179626817002	NA	6157.829339971447	6532.529913662557	252031	4976	95.5886375072963
Asia	iNEXT	8278.172247106822	NA	8097.530417551113	8458.814076662533	194637	6184	92.1658923228132
Europe	iNEXT	3018.0733212130713	NA	2919.0117258832784	3117.134916542864	3388389	2516	50.54255900168481
North America	iNEXT	6367.5378062214	NA	6249.622450171127	6485.453162271674	2772461	5526	60.162001434911545
Oceania	iNEXT	2380.292880667249	NA	2295.4187850942126	2465.1669762402853	267825	2049	43.303905705672356
South America	iNEXT	5371.875624477218	NA	5223.6737252960365	5520.077523658399	398662	4349	75.61460330402943
Africa	iNEXT	6240.429386294443	NA	6078.675322158943	6402.183450429943	256360	4976	82.5291002341856
Asia	iNEXT	8164.610822491811	NA	7946.361208155276	8382.860436828347	198488	6184	111.3538902031166
Europe	iNEXT	3140.506825163524	NA	3019.7846147977116	3261.229035529336	3390701	2516	61.59409627832641
North America	iNEXT	6407.310891333367	NA	6276.630855733142	6537.990926933592	2770494	5526	66.67471271462765
Oceania	iNEXT	2467.024886710669	NA	2392.9234682772753	2541.1263051440624	263926	2049	37.80754086192199
South America	iNEXT	5324.2412120091685	NA	5181.79729396037	5466.685130057967	400190	4349	72.67680384556981
Africa	iNEXT	6328.824110156487	NA	6181.480353197886	6476.1678671150885	254230	4976	75.176767594114
Asia	iNEXT	8178.933779595687	NA	7965.665533555178	8392.202025636198	194713	6184	108.81232906458645
Europe	iNEXT	3087.8526451644193	NA	2991.2758980484646	3184.429392280374	3389995	2516	49.274756004569376
North America	iNEXT	6333.4717674912235	NA	6218.288971649681	6448.654563332766	2771653	5526	58.76781244456003
Oceania	iNEXT	2427.085005283074	NA	2341.421473870143	2512.7485366960054	267299	2049	43.706686494565325
South America	iNEXT	5370.419982915689	NA	5246.243203378822	5494.596762452556	397698	4349	63.3566639572755
Africa	iNEXT	6324.705705180364	NA	6135.770508682716	6513.640901678012	252091	4976	96.39727973980361
Asia	iNEXT	8204.229457503476	NA	7995.801952070748	8412.656962936204	199255	6184	106.34251806501435
Europe	iNEXT	3089.34171130618	NA	2981.8781994286755	3196.8052231836846	3391839	2516	54.8293298882852
North America	iNEXT	6457.804577366398	NA	6322.669677525783	6592.939477207013	2773820	5526	68.94764439884692
Oceania	iNEXT	2421.344330044298	NA	2341.6574429752013	2501.031217113395	268989	2049	40.657322123088434
South America	iNEXT	5357.517973715015	NA	5210.487666005788	5504.548281424241	399031	4349	75.01684156902016
Africa	iNEXT	6323.5548291298255	NA	6182.43311407943	6464.676544180221	252335	4976	72.00219808299818
Asia	iNEXT	8276.230099610606	NA	8063.7625718797135	8488.697627341498	194843	6184	108.40379180781345
Europe	iNEXT	3064.418248199375	NA	2953.199295439442	3175.637200959308	3388594	2516	56.74540636318522
North America	iNEXT	6345.001141240079	NA	6200.483043153607	6489.5192393265515	2771189	5526	73.73507841287537
Oceania	iNEXT	2482.3185050669936	NA	2389.8728676155347	2574.7641425184524	267997	2049	47.167008261712105
South America	iNEXT	5433.1043281604925	NA	5308.057738359591	5558.150917961394	397429	4349	63.80045285895716
Africa	iNEXT	6312.105443980625	NA	6167.688541650055	6456.522346311194	252369	4976	73.68344697642996
Asia	iNEXT	8358.38888116179	NA	8162.3550663200585	8554.422696003523	195560	6184	100.01909034452777
Europe	iNEXT	3090.071579574581	NA	2974.001042347538	3206.142116801624	3390768	2516	59.220750045711426
North America	iNEXT	6423.958978332324	NA	6289.729463164939	6558.188493499708	2771537	5526	68.48570495487144
Oceania	iNEXT	2531.651319683674	NA	2420.1599830329646	2643.1426563343834	267351	2049	56.88438028970883
South America	iNEXT	5357.992871844322	NA	5198.957415360465	5517.028328328178	397086	4349	81.14203002621869
Africa	iNEXT	6436.832771546089	NA	6267.67050362505	6605.995039467129	255551	4976	86.30886549720809
Asia	iNEXT	8314.074421327754	NA	8103.597998900619	8524.550843754889	199614	6184	107.38790308768225
Europe	iNEXT	3038.592059036707	NA	2930.366329447589	3146.8177886258245	3391737	2516	55.21822362185656
North America	iNEXT	6325.1464351909835	NA	6201.019294745919	6449.273575636048	2770431	5526	63.33133742464839
Oceania	iNEXT	2455.172243156165	NA	2364.8985150680837	2545.4459712442467	264207	2049	46.0588708772963
South America	iNEXT	5478.826417543048	NA	5323.337404995488	5634.315430090607	400537	4349	79.33258660569123
Africa	iNEXT	6603.3232767581585	NA	6404.795175361957	6801.85137815436	252183	4976	101.29170891004408
Asia	iNEXT	8485.8634412624815	NA	8269.951140901958	8701.775741623005	196266	6184	110.161361159497
Europe	iNEXT	2994.1631655502447	NA	2913.643380734057	3074.6829503664326	3393603	2516	41.0822777618965
North America	iNEXT	6398.213549645443	NA	6275.608969882382	6520.818129408504	2771913	5526	62.55450647570601
Oceania	iNEXT	2424.4652870809587	NA	2326.142934134341	2522.7876400275763	272159	2049	50.165387589859755
South America	iNEXT	5519.752506464656	NA	5373.226067616696	5666.278945312616	394461	4349	74.75976089547659
Africa	iNEXT	6399.342029096169	NA	6231.144301521503	6567.539756670836	248635	4976	85.81674403274192
Asia	iNEXT	8404.405172398918	NA	8184.219183877773	8624.591160920063	193176	6184	112.34185436974569
Europe	iNEXT	3085.878092734522	NA	2985.0317537240844	3186.7244317449595	3389408	2516	51.45315924471093
North America	iNEXT	6364.406042052017	NA	6240.947914046029	6487.864170058006	2772885	5526	62.98999827538175
Oceania	iNEXT	2439.010463966075	NA	2356.18533988091	2521.83558805124	270692	2049	42.258492879705486
South America	iNEXT	5465.112904223245	NA	5327.521323843458	5602.704484603032	393481	4349	70.20107586929755
Africa	iNEXT	6384.69334850731	NA	6235.679884935598	6533.706812079021	249409	4976	76.02867437723884
Asia	iNEXT	8305.412772259577	NA	8092.222483579552	8518.6030609396	194595	6184	108.77255417019974
Europe	iNEXT	3111.035860544591	NA	2994.580896283612	3227.4908248055694	3390684	2516	59.416889891630944
North America	iNEXT	6308.05085461052	NA	6193.5694551152155	6422.532254105825	2775661	5526	58.40995059007175
Oceania	iNEXT	2440.5363223777326	NA	2352.4853196490226	2528.5873251064427	266657	2049	44.9248064878973
South America	iNEXT	5403.261232594127	NA	5247.44731687099	5559.075148317264	392324	4349	79.49835657806851
Africa	iNEXT	6353.124625897272	NA	6192.574055306774	6513.67519648777	258739	4976	81.91506163220366
Asia	iNEXT	8266.521982645472	NA	8071.185138619021	8461.858826671923	202253	6184	99.66348645548764
Europe	iNEXT	3067.607133427514	NA	2945.804788247188	3189.40947860784	3390129	2516	62.14519559598412
North America	iNEXT	6391.1950900294705	NA	6269.6335072464235	6512.7566728125175	2770670	5526	62.02235538097093
Oceania	iNEXT	2475.6098781375813	NA	2371.9927804080544	2579.226975867108	268845	2049	52.866837629081644
South America	iNEXT	5373.102172274146	NA	5229.066852461538	5517.137492086755	404208	4349	73.48875844083913
Africa	iNEXT	6423.420478248239	NA	6235.9823343102835	6610.858622186195	256700	4976	95.63346337812534
Asia	iNEXT	8301.222451123336	NA	8111.042389025515	8491.402513221157	200162	6184	97.03242692107466
Europe	iNEXT	3101.2901500409107	NA	2993.4564970957426	3209.1238029860788	3392206	2516	55.018180841967606
North America	iNEXT	6345.1997046302595	NA	6229.5839632285715	6460.815446031947	2773473	5526	58.98870709546206
Oceania	iNEXT	2441.9086421846896	NA	2350.3294827868704	2533.487801582509	267254	2049	46.72491949861528
South America	iNEXT	5493.973779676554	NA	5344.960267058043	5642.987292295064	400925	4349	76.0286994015758
Africa	iNEXT	6301.31333143965	NA	6144.501157258417	6458.125505620883	253386	4976	80.0076814768778
Asia	iNEXT	8162.055089060037	NA	7935.105197640719	8389.004980479354	196388	6184	115.79288864972476
Europe	iNEXT	3024.2973706530056	NA	2932.555162350992	3116.0395789550194	3388466	2516	46.808109243672135
North America	iNEXT	6345.291371080671	NA	6225.42081905146	6465.161923109881	2771754	5526	61.159568734290126
Oceania	iNEXT	2523.38058771215	NA	2415.653585180447	2631.107590243853	268737	2049	54.963766365831134
South America	iNEXT	5340.311128562729	NA	5219.116968380141	5461.505288745318	395292	4349	61.83489142583866
Africa	iNEXT	6430.118776290719	NA	6258.274683020545	6601.9628695608935	250964	4976	87.67716887945826
Asia	iNEXT	8317.71223477085	NA	8101.936953367667	8533.487516174033	193925	6184	110.09145224360793
Europe	iNEXT	3084.271984199108	NA	2973.217553940784	3195.326414457432	3388631	2516	56.66146476889735
North America	iNEXT	6405.059923877102	NA	6278.320796986576	6531.799050767628	2772302	5526	64.66400805842754
Oceania	iNEXT	2484.659186517604	NA	2391.80190019161	2577.5164728435984	266917	2049	47.37703705702792
South America	iNEXT	5420.886578021435	NA	5266.327586098565	5575.445569944304	397089	4349	78.858077567757
