# Supplementary material for: Estimating global bee species richness and taxonomic gaps
Source: Nat Commun. 2026 Feb 24;17:1762. doi: 10.1038/s41467-026-69029-4 (PMC12932799; doi:10.1038/s41467-026-69029-4)
Supplement: Supplementary file 4 — Source Data [file 41467_2026_69029_MOESM4_ESM.zip › FigTables/Fig1/Fig1d_synonyms.csv]

year	n	cumulative
1751	1	1
1758	30	31
1761	8	39
1762	1	40
1763	13	53
1764	1	54
1766	3	57
1767	7	64
1770	9	73
1771	5	78
1772	2	80
1773	15	95
1775	43	138
1776	34	172
1777	5	177
1778	4	181
1781	22	203
1783	1	204
1785	14	218
1787	15	233
1789	24	257
1790	41	298
1791	35	333
1792	6	339
1793	56	395
1794	5	400
1797	3	403
1798	54	457
1799	13	470
1801	12	482
1802	168	650
1804	74	724
1805	16	740
1806	41	781
1807	19	800
1808	9	809
1809	22	831
1810	2	833
1811	8	841
1812	6	847
1817	8	855
1818	1	856
1819	2	858
1821	1	859
1822	1	860
1823	2	862
1824	9	871
1825	10	881
1826	1	882
1828	6	888
1831	6	894
1832	62	956
1833	8	964
1834	10	974
1835	29	1003
1836	25	1028
1837	46	1074
1838	48	1122
1839	3	1125
1840	28	1153
1841	248	1401
1842	10	1411
1843	11	1422
1844	9	1431
1845	37	1468
1846	11	1479
1847	16	1495
1848	36	1531
1849	40	1571
1850	4	1575
1851	50	1625
1852	119	1744
1853	395	2139
1854	181	2320
1855	17	2337
1856	2	2339
1857	59	2398
1858	17	2415
1859	11	2426
1860	35	2461
1861	53	2514
1862	38	2552
1863	73	2625
1864	53	2678
1865	46	2724
1866	10	2734
1867	15	2749
1868	63	2812
1869	79	2891
1870	81	2972
1871	144	3116
1872	180	3296
1873	84	3380
1874	113	3493
1875	174	3667
1876	168	3835
1877	68	3903
1878	275	4178
1879	385	4563
1880	40	4603
1881	13	4616
1882	98	4714
1883	42	4756
1884	79	4835
1885	8	4843
1886	51	4894
1887	52	4946
1888	78	5024
1889	28	5052
1890	118	5170
1891	77	5247
1892	42	5289
1893	132	5421
1894	96	5517
1895	344	5861
1896	283	6144
1897	248	6392
1898	172	6564
1899	254	6818
1900	165	6983
1901	161	7144
1902	248	7392
1903	595	7987
1904	402	8389
1905	420	8809
1906	290	9099
1907	209	9308
1908	281	9589
1909	443	10032
1910	455	10487
1911	484	10971
1912	308	11279
1913	342	11621
1914	437	12058
1915	193	12251
1916	272	12523
1917	231	12754
1918	140	12894
1919	225	13119
1920	152	13271
1921	247	13518
1922	264	13782
1923	162	13944
1924	381	14325
1925	300	14625
1926	253	14878
1927	113	14991
1928	129	15120
1929	286	15406
1930	287	15693
1931	312	16005
1932	162	16167
1933	261	16428
1934	245	16673
1935	372	17045
1936	433	17478
1937	449	17927
1938	147	18074
1939	250	18324
1940	102	18426
1941	64	18490
1942	76	18566
1943	106	18672
1944	76	18748
1945	94	18842
1946	118	18960
1947	111	19071
1948	49	19120
1949	134	19254
1950	91	19345
1951	120	19465
1952	36	19501
1953	54	19555
1954	109	19664
1955	37	19701
1956	68	19769
1957	68	19837
1958	56	19893
1959	27	19920
1960	115	20035
1961	80	20115
1962	145	20260
1963	34	20294
1964	88	20382
1965	179	20561
1966	30	20591
1967	83	20674
1968	111	20785
1969	101	20886
1970	59	20945
1971	24	20969
1972	113	21082
1973	85	21167
1974	109	21276
1975	197	21473
1976	55	21528
1977	79	21607
1978	99	21706
1979	81	21787
1980	128	21915
1981	60	21975
1982	115	22090
1983	93	22183
1984	87	22270
1985	46	22316
1986	83	22399
1987	43	22442
1988	62	22504
1989	78	22582
1990	54	22636
1991	102	22738
1992	113	22851
1993	101	22952
1994	57	23009
1995	53	23062
1996	32	23094
1997	51	23145
1998	69	23214
1999	78	23292
2000	53	23345
2001	74	23419
2002	49	23468
2003	50	23518
2004	56	23574
2005	34	23608
2006	48	23656
2007	58	23714
2008	22	23736
2009	69	23805
2010	22	23827
2011	26	23853
2012	35	23888
2013	30	23918
2014	15	23933
2015	28	23961
2016	16	23977
2017	11	23988
2018	47	24035
2019	20	24055
2020	10	24065
2021	6	24071
2022	22	24093
2023	1	24094
NA	72	24166
