# Supplementary material for: Estimating global bee species richness and taxonomic gaps
Source: Nat Commun. 2026 Feb 24;17:1762. doi: 10.1038/s41467-026-69029-4 (PMC12932799; doi:10.1038/s41467-026-69029-4)
Supplement: Supplementary file 4 — Source Data [file 41467_2026_69029_MOESM4_ESM.zip › FigTables/Fig_S9/FigS9.csv]

name	scale	nChao	iChao_est	iChao_lower	iChao_upper	observedRichness	level	niNEXT	iNEXT_est	iNEXT_lower	iNEXT_upper	iNEXT_increasePercent	iNEXT_increase	iChao_increasePercent	iChao_increase	cleanRecords	elevationalRange	Code	year_GDPc	GPD_per_cap	year_TerEd	percent_ed	continent	mean_roadDist	median_roadDist	n_lit	n_occ	propOccurrences	area_m	continent2	sp_per_km	island
Antigua and Barbuda	Country	15	3	3	3.503	3	Country	15	3	2.613992177403474	3.386007822596526	0	0	0	0	15	279	NA	NA	NA	NA	NA	North America	995.366106670895	613.686384940957	NA	NA	NA	432831288.30035114	NA	0.00693110706432626	Island
Aruba	Country	24	2	2	3.595	2	Country	24	2	1.0544777979157396	2.9455222020842604	0	0	0	0	24	127	NA	NA	NA	NA	NA	North America	441.555838277926	441.555838277926	NA	NA	NA	155263197.19798118	North America	0.012881352671423702	Island
Bahrain	Country	14	4.5	NA	NA	4	Country	14	4.46547619047619	2.571189558483865	7.11171878436844	11.636904761904754	0.46547619047619015	12.5	0.5	7	92	BHR	2022	38651.6	2020	10.7	Asia	1078.14475969542	1278.74566907406	3	1	0.25	541461331.8152589	Asia	0.00831084277969337	Island
Cook Islands	Country	11.5	4.29	4.0225	8.414	4	Country	11.5	4.227272727272727	2.221250826587033	6.23329462795842	5.681818181818166	0.22727272727272663	7.250000000000001	0.29000000000000004	10	398	NA	NA	NA	NA	NA	Oceania	851.141780725502	851.141780725502	1	3	0.75	60653677.28624762	Oceania	0.07072942963958918	Island
Saint-Martin	Country	20	5	5	5.918	5	Country	20	5	4.089247519290794	5.910752480709206	0	0	0	0	NA	NA	NA	NA	NA	NA	NA	North America	NA	NA	NA	NA	NA	49002332.79759201	NA	0.10203595858696961	Island
Cayman Islands	Country	8	5.75	4.156	23.607	4	Country	8	5.75	1.4492728596351512	9.79695821679578	43.75	1.75	43.75	1.75	7	39	NA	NA	NA	NA	NA	North America	2771.47194676352	2235.9269801233	1	3	0.75	301321020.5660896	North America	0.01908263814186451	Island
São Tomé	Country	29	9.423	NA	NA	7	Country	29	9.049059929494712	3.564337213876516	14.52452316943014	29.272284707067307	2.049059929494712	34.61428571428571	2.423	11	1758	STP	2022	3751.6428	NA	NA	Africa	2015.84592774529	1670.65640810088	6	1	0.14285714285714285	985862851.8084311	Africa	0.009558124624246456	Island
Faroe Islands	Country	9	7.333	6.152	17.707	6	Country	9	7.333333333333333	0.14232745360349375	16.341127704801547	22.22222222222221	1.333333333333333	22.21666666666666	1.3330000000000002	2	882	NA	NA	NA	NA	NA	Europe	1473.6287135838	774.392228600234	5	1	0.16666666666666666	1035135342.8945549	Europe	0.007084097794878387	Island
Bermuda	Country	58	8.969999999999999	7.1785	28.7585	7	Country	58	8.966657404834677	4.633831502975804	13.50250731430365	28.09510578335253	1.9666574048346777	28.142857142857135	1.9699999999999989	41	48	NA	NA	NA	NA	NA	North America	2633.99009929802	2633.99009929802	4	3	0.42857142857142855	65982386.24970758	North America	0.1359453713306671	Island
Saint Pierre and Miquelon	Country	19	8.5	7.66	10.411	7	Country	19	7	4.382753676144864	9.617246323855136	0	0	21.42857142857142	1.5	18	186	NA	NA	NA	NA	NA	North America	18601.7102331176	15770.4292593821	1	6	0.8571428571428571	205241702.31651428	North America	0.041414585359907476	Island
Qatar	Country	22	10.652	8.644	28.398	8	Country	22	10.152173913043478	2.394923258952085	19.1729723404662	26.90217391304348	2.1521739130434785	33.14999999999999	2.6519999999999992	13	90	QAT	2022	149171.11	2020	14.9	Asia	3851.62353464597	3175.6092713613	4	4	0.5	11074167472.605627	Asia	9.618781751630585e-4	Mainland
Kuwait	Country	443	9.3745	NA	NA	9	Country	443	9.249431914358846	7.599901187123635	11.495307435395926	2.771465715098298	0.24943191435884593	4.1611111111111265	0.3745000000000012	395	293	KWT	2022	71533.516	2020	6.3	Asia	6249.59189343104	4212.23489739346	4	5	0.5555555555555556	17329662356.138885	Asia	5.409511049520917e-4	Mainland
Palau	Country	29	17.7165	12.464	36.126	11	Country	29	16.863636363636363	3.2352234110145757	30.18995417259868	53.30578512396693	5.863636363636363	61.05909090909092	6.7165	13	171	NA	2023	14563	NA	NA	Oceania	6227.24749750234	5262.95930116082	7	4	0.3636363636363637	340619656.4033208	Oceania	0.052012559072698535	Island
Sint Maarten	Country	72	20.9045	14.494	52.6525	13	Country	72	20.02974738675958	6.060018164753246	35.823013877142074	54.07497989815062	7.029747386759581	60.80384615384615	7.904499999999999	40	275	NA	NA	NA	NA	NA	North America	206.086760272817	206.086760272817	9	4	0.3076923076923077	41839743.60979075	North America	0.49963260279415816	Island
Guam	Country	118	17.947499999999998	12.238	47.5065	11	Country	118	16.941462021701884	5.884361366482609	26.87037817210217	54.013291106380755	5.941462021701884	63.159090909090885	6.947499999999998	89	333	NA	2022	40227	NA	NA	Oceania	NA	NA	5	6	0.5454545454545454	482213687.74397606	Oceania	0.03721897668223999	Island
Guinea-Bissau	Country	32	20.188	14.9515	50.8395	13	Country	32	19.08058608058608	3.2538978042072024	37.303255892477125	46.77373908143139	6.08058608058608	55.29230769230771	7.188000000000002	6	251	GNB	2022	1625.3876	NA	NA	Africa	1429.43017929459	770.547505043738	12	1	0.07692307692307693	32056090437.620796	Africa	6.297711206949774e-4	Mainland
Barbados	Country	38	18.182499999999997	10.616	59.712	9	Country	38	17.77478448275862	4.085228272971415	31.19073814025497	97.49760536398466	8.77478448275862	102.02777777777774	9.182499999999996	24	307	BRB	2022	11545.848	2020	7.5	North America	1157.11020901739	1011.56381697854	16	5	0.23809523809523808	389308959.8479304	North America	0.04670455056339402	Island
Curaçao	Country	374	21.2955	17.886499999999998	33.705	17	Country	374	20.986970131041435	9.854954122502273	31.205550403295447	23.452765476714333	3.986970131041435	25.26764705882354	4.2955000000000005	NA	NA	NA	NA	NA	NA	NA	South America	NA	NA	NA	NA	NA	429683353.1541735	NA	0.049560914668153364	Island
N. Mariana	Country	131.5	21.1935	15.318	53.8295	14	Country	131.5	20.199798387096777	7.232390751312437	34.87049762986169	44.28427419354839	6.199798387096774	51.38214285714287	7.1935	86	773	NA	2020	17303	NA	NA	Oceania	NA	NA	8	6	0.42857142857142855	393511134.8779447	Oceania	0.053857434063647486	Island
Macao	Country	130.5	23.528	20.4745	33.2685	19	Country	130.5	22.981507580610717	8.454385200561926	37.231896971604854	20.95530305584587	3.9815075806107174	23.831578947368403	4.527999999999999	61	265	NA	NA	NA	NA	NA	Asia	NA	NA	12	7	0.3684210526315789	22739557.425197456	Asia	1.0346727317537356	Mainland
Grenada	Country	24	27.394	18.063	71.554	14	Country	24	26.913043478260867	0.20424255948656625	55.71821285242464	92.23602484472048	12.913043478260867	95.67142857142856	13.393999999999998	10	636	NA	NA	NA	NA	NA	North America	1506.22510470824	1564.44702835018	8	6	0.42857142857142855	286021216.79856545	North America	0.09577611166968994	Island
Montserrat	Country	51	27.2245	19.829	52.022499999999994	17	Country	51	25.81241858445506	7.146146095058731	46.13590057635289	51.83775637914741	8.81241858445506	60.14411764705883	10.2245	23	759	NA	NA	NA	NA	NA	North America	1410.95901886641	1410.95901886641	11	6	0.35294117647058826	79781359.34159136	North America	0.3412388586090111	Island
Timor-Leste	Country	151	23.7275	20.0055	42.001000000000005	19	Country	151	23.13385012919897	10.597986660865615	36.30563070488662	21.75710594315248	4.133850129198969	24.88157894736842	4.727499999999999	101	2717	NA	NA	NA	NA	NA	Asia	3887.16501378158	3131.05091161561	10	9	0.47368421052631576	15020735896.073454	Asia	0.0015796496366201715	Island
French Polynesia	Country	181.5	25.223	19.559	51.4875	18	Country	181.5	24.148370758483033	7.871897404556529	41.44799983690063	34.157615324905734	6.148370758483033	40.127777777777766	7.222999999999999	105	1511	NA	2022	18984	NA	NA	Oceania	378433.171078634	124910.746720093	11	7	0.3888888888888889	2614778765.8208704	Oceania	0.009646322790173653	Island
Monaco	Country	12	12.5	6.894	44.153	6	Country	12	11.571428571428571	3.2780263874043114	20.625824304278563	92.85714285714286	5.571428571428571	108.33333333333334	6.5	8	617	NA	NA	NA	NA	NA	Europe	NA	NA	2	4	0.6666666666666666	12413442.298156071	Europe	1.0069729008090516	Mainland
Vanuatu	Country	41.5	27.820500000000003	21.6215	46.475	18	Country	41.5	25.98913043478261	5.3087567016121024	50.42486912619363	44.3840579710145	7.989130434782609	54.55833333333335	9.820500000000004	20	1654	NA	2023	3367	NA	NA	Oceania	15403.1434419268	4221.59443473609	11	7	0.3888888888888889	11292281164.76271	Oceania	0.002463674043718748	Island
Comoros	Country	149	32.216499999999996	23.9505	64.1335	21	Country	149	31.04268292682927	7.710990946144932	55.41140873368301	47.822299651567945	10.042682926829269	53.41190476190474	11.216499999999996	50	2319	COM	2022	1900.3983	NA	NA	Africa	2024.66133092635	1188.55973679258	18	3	0.14285714285714285	1585848746.7110367	Africa	0.020314989097677347	Island
Cabo Verde	Country	129	29.5435	24.792	47.6065	23	Country	129	28.740469720496897	9.114875236266911	47.7010111856617	24.95856400216041	5.740469720496897	28.449999999999996	6.543500000000002	75	2503	CPV	2022	7202.767	NA	NA	Africa	1333.5084342056	910.7011547749	11	12	0.5217391304347826	3585102519.0271215	Africa	0.008240629059616719	Island
Samoa	Country	34	34.1275	24.456000000000003	61.834	19	Country	34	32.90344827586207	1.1662458038765084	67.90615605283881	73.17604355716878	13.903448275862068	79.61842105263158	15.127499999999998	9	1779	NA	2023	4139	NA	NA	Oceania	3562.01874817419	2802.64664726582	14	5	0.2631578947368421	2701753949.129256	Oceania	0.012631609185210554	Island
Anguilla	Country	74	38.2115	28.9345	63.373000000000005	24	Country	74	36.33108108108108	8.009084610090332	64.21810983065461	51.3795045045045	12.33108108108108	59.21458333333334	14.2115	15	44	NA	NA	NA	NA	NA	North America	216.919050604769	216.919050604769	20	4	0.16666666666666666	83277024.07804292	North America	0.458848048702967	Island
Eswatini	Country	127	41.018	29.110999999999997	78.98400000000001	24	Country	127	39.02678157284419	3.7318641870116895	76.01306940444886	62.61158988685081	15.026781572844191	70.90833333333333	17.018	NA	NA	NA	NA	NA	NA	NA	Africa	NA	NA	NA	NA	NA	16992260035.40236	NA	0.0024139225691309717	Mainland
Fiji	Country	1282.5	40.77	35.432500000000005	64.8195	33	Country	1282.5	39.39501226600446	21.54068098586408	59.42383135090527	19.37882504849835	6.395012266004457	23.545454545454557	7.770000000000003	967	1200	NA	2023	5868	2020	14.8	Oceania	8706.1093664815	3375.02432937377	16	17	0.5151515151515151	18406666337.119877	Oceania	0.0022149583880803564	Island
Bangladesh	Country	159.5	42.958	33.096000000000004	69.663	27	Country	159.5	40.86704787749564	10.050665579467184	71.78236067235956	51.35943658331716	13.867047877495636	59.1037037037037	15.957999999999998	95	899	BGD	2022	4925.721	2020	3.5	Asia	3443.35100058599	2094.34554634388	13	14	0.5185185185185185	135650502595.8411	Asia	3.166814658106327e-4	Mainland
New Zealand	Country	13426.5	48.562	46.467	57.064	46	Country	13426.5	48.24983220225222	39.70506057748321	56.69857518430944	4.890939570113528	2.2498322022522217	5.569565217391292	2.5619999999999976	13399	3333	NZL	2022	38250.12	2020	39.8	Oceania	5564.49268693767	2302.23364991897	4	43	0.9148936170212766	266861956801.97263	Oceania	1.819742333525489e-4	Island
Saint Lucia	Country	85	62.3365	44.697	103.6955	32	Country	85	57.302285327924274	16.578108685644953	102.59891922102628	79.06964164976335	25.30228532792427	94.8015625	30.3365	18	694	LCA	2022	10452.165	NA	NA	North America	2787.96966186216	2548.02765586804	27	5	0.15625	551303832.5980362	North America	0.11307104415769675	Island
Dominica	Country	251	64.9295	42.7345	137.657	34	Country	251	62.05694570022102	20.057369995681185	109.6996278240425	82.52042853006184	28.05694570022102	90.96911764705884	30.929500000000004	159	1275	DMA	2022	8879.6455	NA	NA	North America	3224.53490753138	2511.54286206937	15	19	0.5588235294117647	697839981.5899016	North America	0.09304353678915035	Island
Bahamas	Country	474	65.596	56.8435	85.74549999999999	48	Country	474	62.73483304400385	38.64905908178581	91.0496785817052	30.697568841674695	14.73483304400385	36.658333333333346	17.596000000000004	386	48	NA	NA	NA	NA	NA	North America	20871.1401620439	5215.46175838293	13	35	0.7291666666666666	12667391604.679785	North America	0.0051783352127336545	Island
Gambia	Country	286	80.967	66.6455	121.4235	53	Country	286	77.66318189640337	44.75717931015512	111.47768093273618	46.534305464912016	24.663181896403373	52.76792452830187	27.967	47	58	GMB	2022	2010.5322	2020	1.3	Africa	1093.57137767751	767.46470903593	46	7	0.1320754716981132	10313577174.177986	Africa	0.007850525441620428	Mainland
SV & Grenadines	Country	240	74.9405	60.7605	104.8365	48	Country	240	70.750383405523	37.86253882781333	108.21528281039096	47.396632094839575	22.750383405522996	56.12604166666666	26.9405	91	1075	NA	NA	NA	NA	NA	North America	2724.6583788374	3466.70450344924	31	17	0.3541666666666667	311086168.51072115	North America	0.24089949212067677	Island
Rwanda	Country	191.5	79.44200000000001	65.3265	109.4245	51	Country	191.5	75.47729338996945	44.31074584545475	108.11115669658962	47.99469292150871	24.477293389969446	55.76862745098041	28.442000000000007	22	3251	RWA	2022	2198.0662	2020	2.5	Africa	4301.97405725728	3586.25582571047	46	5	0.09803921568627452	25385673489.438713	Africa	0.003129402890691497	Mainland
Brunei Darussalam	Country	166	86.4315	66.79499999999999	131.3265	49	Country	166	81.83322985651213	41.05513679864596	123.28636376979335	67.00659154390232	32.83322985651213	76.39081632653063	37.4315	36	1161	NA	NA	NA	NA	NA	Asia	6474.47929610264	4969.26855012429	38	11	0.22448979591836735	5672080170.491414	Asia	0.015238060359170101	Mainland
Andorra	Country	133	80.23150000000001	69.42150000000001	99.484	55	Country	133	75.80627269060105	51.67475471107132	100.72877650552064	37.829586710183726	20.806272690601048	45.875454545454566	25.23150000000001	61	1783	NA	NA	NA	NA	NA	Europe	1200.4219334029	1691.48471982151	27	28	0.509090909090909	441824720.85932267	Europe	0.18159124243649052	Mainland
Bhutan	Country	440.5	86.069	71.97149999999999	120.2765	60	Country	440.5	82.34375362860385	53.15281362887093	112.38615027503252	37.239589381006425	22.34375362860385	43.44833333333333	26.069000000000003	134	7133	NA	NA	NA	NA	NA	Asia	9134.26044545458	6090.02608961794	47	13	0.21666666666666667	39876676811.23398	Asia	0.002158379455926799	Mainland
Haiti	Country	337.5	84.9735	68.0825	116.8915	50	Country	337.5	78.49407213095535	43.9029128188682	113.02885444869564	56.9881442619107	28.494072130955345	69.947	34.9735	194	2532	HTI	2022	1546.4222	2020	1.2	North America	2768.70650749807	2155.30157226739	17	33	0.66	26806101074.84998	North America	0.0031699313437165183	Island
Isle of Man	Country	3019	75.021	68.478	99.896	66	Country	3019	74.16393487028782	59.2582608180324	89.49691041676542	12.369598288314876	8.163934870287818	13.668181818181813	9.021	2947	550	NA	NA	NA	NA	NA	Europe	246.209290217272	243.07927479682	4	62	0.9393939393939394	557314623.1079526	Europe	0.13461157645861435	Island
Jamaica	Country	554.5	86.1385	68.7245	121.829	53	Country	554.5	81.42987448170375	42.11733771715974	124.10665268011763	53.64127260698821	28.42987448170375	62.5254716981132	33.13849999999999	238	2129	JAM	2022	7481.6685	2020	18.4	North America	2241.54632569523	1490.29182959901	29	24	0.4528301886792453	10932737866.158798	North America	0.007878950456374989	Island
Puerto Rico	Country	2079.5	91.121	81.248	113.394	71	Country	2079.5	88.99351172733252	62.93988746284747	114.8210054878691	25.342974263848618	17.993511727332518	28.339436619718317	20.12100000000001	897	1224	PRI	2022	35280.668	NA	NA	North America	1940.9455270503	811.235468865403	47	24	0.3380281690140845	8944732199.251354	North America	0.010187113260654863	Island
Solomon Islands	Country	441	107.757	71.482	199.1725	46	Country	441	101.00217757405426	24.410207605698705	190.0828727734098	119.56995124794403	55.00217757405426	134.25434782608696	61.757000000000005	151	2231	NA	2023	2203	NA	NA	Oceania	54282.2044367625	11900.1331306049	28	18	0.391304347826087	25739582271.543232	Oceania	0.0041864315769853154	Island
Burkina Faso	Country	37340	89.0015	76.122	120.5445	69	Country	37340	86.99951662279909	54.90010200053326	118.57936033686414	26.086255975071147	17.999516622799092	28.987681159420276	20.001499999999993	36304	562	BFA	2022	1704.966	NA	NA	Africa	4763.69650617909	3643.35812551925	42	27	0.391304347826087	273684866008.4115	Africa	3.251970096047057e-4	Mainland
Dominican Republic	Country	1075	90.4085	80.3385	111.594	71	Country	1075	87.31781593159316	64.95721009339903	110.60729229706764	22.982839340272054	16.31781593159316	27.335915492957753	19.408500000000004	606	3005	DOM	2022	17713.52	2020	14.7	North America	3123.25302564806	2550.13572921839	29	42	0.5915492957746479	48589548135.5332	North America	0.0018606573526433947	Island
Greenland	Country	262	96.5885	80.1365	130.49349999999998	61	Country	262	93.20449651041584	56.88796334618638	128.89037262847108	52.79425657445223	32.20449651041585	58.341803278688545	35.58850000000001	25	3940	NA	NA	NA	NA	NA	North America	568933.380271826	548304.814282708	57	4	0.06557377049180328	2154749885240.1128	North America	4.4825852253955097e-5	Island
Cambodia	Country	399.5	99.3985	85.174	125.5865	70	Country	399.5	94.44248546315076	66.21897672299946	125.77042190803196	34.91783637592967	24.442485463150778	41.99785714285713	29.3985	118	1708	KHM	2022	3944.2468	2020	2.8	Asia	6054.58013417605	4392.8558682951	53	17	0.24285714285714283	181362801378.64005	Asia	5.480644280106859e-4	Mainland
Niger	Country	91	101.72	77.458	158.755	59	Country	91	101.72	62.77013783076232	140.86300474370233	72.40677966101694	42.72	72.40677966101694	42.72	7	1741	NER	2022	1007.72095	2020	1.4	Africa	36887.4281530736	18026.9981440733	55	4	0.06779661016949153	1185059883272.0525	Africa	8.583532481003603e-5	Mainland
CAR	Country	352.5	123.1705	109.8805	144.5695	89	Country	352.5	117.27722403540182	91.1181324814356	144.5273362622139	31.772161837530135	28.277224035401815	38.39382022471911	34.170500000000004	113	1002	CAF	2022	596.393	2020	1.4	Africa	13483.7281972479	7895.40454373299	67	22	0.24719101123595505	620985224337.8257	Africa	1.9834690935092736e-4	Mainland
New Caledonia	Country	960	117.5585	104.361	139.414	88	Country	960	112.37167666646464	85.4070783609519	140.79732516682702	27.695087120982564	24.37167666646465	33.58920454545456	29.55850000000001	314	1512	NA	2022	35745	NA	NA	Oceania	6715.1307675403	2818.24629785106	63	25	0.2840909090909091	18666488033.50746	Oceania	0.006297837053706914	Island
Mali	Country	80	106.841	82.099	160.595	61	Country	80	106.8407894736842	64.77213799877342	152.38408448079903	75.148835202761	45.84078947368421	75.14918032786883	45.840999999999994	8	947	MLI	2022	1651.9413	2020	1.6	Africa	40263.2543039387	13153.1661151356	56	5	0.08196721311475409	1258213994441.946	Africa	8.49148081899908e-5	Mainland
Ireland	Country	36246	126	113.726	164.631	110	Country	36246	123.49962689629814	96.41626594978368	153.4821212024347	12.272388087543762	13.49962689629814	14.54545454545455	16	35927	873	IRL	2022	60257.082	2020	50.3	Europe	2911.62410734035	2394.62518105615	14	96	0.8727272727272727	68698389924.92526	Europe	0.0018341041200193322	Island
Yemen	Country	290	138.3425	120.4265	166.56099999999998	91	Country	290	131.0522198942811	99.43690624571728	162.5802464693983	44.01342845525396	40.05221989428111	52.02472527472528	47.3425	37	3542	YEM	2022	1959.3195	2020	3.8	Asia	23334.0101971109	15521.2028605465	79	12	0.13186813186813187	454136378293.9569	Asia	3.046276550663215e-4	Mainland
Malta	Country	538	139.603	124.256	165.97050000000002	99	Country	538	132.95047715100253	102.36102167663265	162.80778049972025	34.293411263638916	33.95047715100253	41.01313131313131	40.60300000000001	111	224	MLT	2022	34496.34	2020	18.9	Europe	1444.43949192559	1534.79848998968	83	16	0.16161616161616163	273779804.89792645	Europe	0.5099097796933865	Island
Togo	Country	96	143.705	109.102	213.422	75	Country	96	143.70535714285717	89.11117642394694	192.8345167129206	91.60714285714288	68.70535714285717	91.60666666666668	68.70500000000001	4	937	TGO	2022	1586.5889	2020	3.6	Africa	4205.10749551666	3214.15346970568	72	3	0.04	57139767453.6461	Africa	0.0025149734835126663	Mainland
Sierra Leone	Country	168.5	151.3485	130.53199999999998	182.5105	87	Country	168.5	139.76794108851675	100.2518957024951	180.5890514935258	60.65280584886983	52.76794108851675	73.96379310344827	64.3485	18	1691	SLE	2022	1690.4982	2020	3.3	Africa	1058.83402319857	676.05627600783	77	10	0.11494252873563218	71875692503.4685	Africa	0.0021056979728257415	Mainland
Uruguay	Country	984.5	157.7335	125.1015	214.529	87	Country	984.5	145.2888267985419	95.93400040028756	194.1712386631512	66.99865149257688	58.28882679854189	81.3028735632184	70.73349999999999	342	457	URY	2022	20181.94	2020	7.7	South America	4497.23964886861	3665.11481826349	65	22	0.25287356321839083	177564962792.43668	South America	8.883143246248499e-4	Mainland
Somalia	Country	115	134.464	103.68	199.8225	75	Country	115	134.4640186915888	89.34671718296347	176.88822799752688	79.28535825545173	59.46401869158879	79.28533333333334	59.464	7	2050	NA	NA	NA	NA	NA	Africa	2123.79224604023	1217.17868948196	70	5	0.06666666666666667	473603258330.7244	Africa	2.8391696559254185e-4	Mainland
Hong Kong	Country	2473	62.964	46.892	131.846	42	Country	2473	62.24181156490093	24.176712751504233	100.30691037829762	48.194789440240314	20.241811564900928	49.91428571428571	20.964	2473	759	HKG	2022	48289.383	2020	25.3	Asia	1683.10320519536	1470.70296656626	NA	NA	NA	1028921488.8862168	Asia	0.06119417339427621	Island
Ghana	Country	391.5	151.322	132.642	178.6515	101	Country	391.5	142.48771879686308	109.82836237758649	174.38409538318467	41.07694930382484	41.48771879686308	49.823762376237624	50.322	101	841	GHA	2022	4242.4106	2020	4	Africa	4292.18827734183	3293.40732944336	72	29	0.2871287128712871	239565921826.06116	Africa	6.316507742276826e-4	Mainland
Cuba	Country	1597.5	139.5675	127.6975	162.108	111	Country	1597.5	135.01635724523925	109.114532160977	160.6751195411326	21.636357878593927	24.01635724523925	25.736486486486477	28.567499999999995	962	1738	CUB	2022	7648.704	2020	29.5	North America	3051.91264993363	2105.69335447389	52	59	0.5315315315315315	109298059442.30664	North America	0.001276943988869914	Island
UAE	Country	1314.5	138.87599999999998	123.6435	171.00599999999997	106	Country	1314.5	136.12637892065328	107.41142200807286	165.41692347855002	28.42111218929555	30.12637892065328	31.015094339622618	32.875999999999976	661	1753	ARE	2022	77203.67	2020	14.2	Asia	8974.47512564474	6014.04170712071	71	35	0.330188679245283	71279189298.3143	Asia	0.0019483386577081102	Mainland
Oman	Country	406.5	150.3855	136.137	171.781	111	Country	406.5	144.39140771945264	115.7208925280583	174.63129182614716	30.08234929680418	33.391407719452644	35.48243243243243	39.38550000000001	139	2979	OMN	2022	47988.65	NA	NA	Asia	10859.9873887007	6580.61247292212	73	38	0.34234234234234234	312071250372.0721	Asia	4.8189475903563823e-4	Mainland
Lesotho	Country	1457.5	141.991	129.6775	164.3555	114	Country	1457.5	138.98202708625345	113.12990843059808	164.98227424776076	21.914058847590745	24.982027086253453	24.55350877192981	27.990999999999985	1243	2000	LSO	2022	2312.9583	2020	1.1	Africa	7905.81395385479	5846.62308622246	22	92	0.8070175438596491	30027545052.078857	Africa	0.004728691598122163	Mainland
Singapore	Country	4842	152.45499999999998	137.014	180.8105	119	Country	4842	147.07599612681577	119.46340750875056	174.76757141484129	23.593274056147703	28.075996126815767	28.113445378151237	33.454999999999984	3388	94	SGP	2022	80320.086	2020	52	Asia	1481.23707223126	1359.07730526964	58	61	0.5126050420168067	484940113.2909591	Asia	0.31437902500040976	Island
Iraq	Country	288	169.4635	148.69	203.062	107	Country	288	157.49581010687822	123.13454471159132	194.7271843928706	47.19234589427872	50.495810106878224	58.37710280373833	62.46350000000001	14	3469	IRQ	2022	13071.94	2020	20.4	Asia	8126.98776594076	3326.89463069408	103	4	0.03738317757009345	437451504276.5065	Asia	3.8738808380662165e-4	Mainland
Guernsey	Country	553	167.2125	145.751	202.034	112	Country	553	158.45584286621016	123.00790185595883	193.51916945703425	41.47843113054479	46.45584286621016	49.29687499999999	55.212500000000006	109	96	NA	NA	NA	NA	NA	Europe	498.61589060497	498.61589060497	99	13	0.11607142857142858	48055368.59073279	Europe	3.4795800116336224	Island
Saudi Arabia	Country	1023.5	167.9935	151.29899999999998	198.0875	122	Country	1023.5	160.30633840362668	129.5611060815652	191.9171882851238	31.398638035759575	38.30633840362668	37.699590163934424	45.99350000000001	280	2958	SAU	2022	53516.91	2020	15.2	Asia	22422.2507610541	10407.5784227687	95	27	0.2213114754098361	1925845238439.6072	Asia	8.723104881268379e-5	Mainland
Moldova	Country	243	197.2035	172.298	234.9025	114	Country	243	182.82093972204265	140.62443597602146	224.4554244429393	60.369245370212845	68.82093972204265	72.98552631578947	83.20349999999999	19	396	MDA	2022	6674.871	2020	17.6	Europe	2258.30110586309	1780.05318409536	104	10	0.08771929824561403	33117009445.50509	Europe	0.005954749637780657	Mainland
Cyprus	Country	1252	154.59	150.058	161.671	142	Country	1252	152.07259352777493	134.59761823913678	169.54756881641308	7.093375723785167	10.072593527774927	8.8661971830986	12.590000000000003	1252	1891	CYP	2022	31523.498	2020	38.7	Europe	1944.1367127054	1623.19997872957	NA	NA	NA	5707932568.648508	NA	0.02708336129426332	Island
Burundi	Country	111	168.943	129.654	244.422	87	Country	111	168.94256756756755	113.09311206248	222.23510574237295	94.18685927306616	81.94256756756755	94.1873563218391	81.94300000000001	12	1861	BDI	2022	717.22845	2020	1.9	Africa	1375.44072913742	541.097717226298	77	10	0.11494252873563218	27207401347.05851	Africa	0.006209450062685426	Mainland
Lao	Country	542.5	175.82600000000002	153.964	208.55	118	Country	542.5	166.11326513213982	130.2731436500555	201.80323608418485	40.77395350181341	48.113265132139816	49.00508474576273	57.82600000000002	78	2649	NA	NA	NA	NA	NA	Asia	5440.50190299376	3975.47934330089	101	17	0.1440677966101695	228946591685.1169	Asia	7.679782376573808e-4	Mainland
Rep. Congo	Country	693.5	187.206	161.987	226.539	119	Country	693.5	175.50960610589905	136.2383016578748	217.67790237758345	47.487063954537014	56.50960610589905	57.31596638655463	68.20600000000002	66	890	NA	NA	NA	NA	NA	Africa	15760.8238107416	8877.02212122407	105	14	0.1176470588235294	346876237820.1058	Africa	5.396910470906551e-4	Mainland
Vietnam	Country	919	184.463	159.8915	223.468	118	Country	919	172.74284551859532	133.40493948138968	211.75285722323375	46.39224196491129	54.74284551859532	56.32457627118646	66.46300000000002	274	2890	VNM	2022	8050.359	2020	7.4	Asia	4199.74685386635	3016.31065291098	82	36	0.3050847457627119	328939051416.09625	Asia	5.607816986334676e-4	Mainland
Trinidad and Tobago	Country	2202	181.795	157.86399999999998	219.6845	126	Country	2202	171.61069477703796	134.31482900668158	208.8415522612855	36.19896410876029	45.61069477703796	44.28174603174604	55.795000000000016	1460	840	TTO	2022	25773.006	2020	12	North America	3525.0337776379	2834.82675787889	53	73	0.5793650793650794	5102341690.808783	North America	0.035629718865649564	Island
Liberia	Country	245.5	208.393	173.7115	255.2795	110	Country	245.5	190.89548545966227	141.69136276018938	241.3104735556609	73.5413504178748	80.89548545966227	89.44818181818181	98.393	36	1239	LBR	2022	811.2146	2020	11.1	Africa	2446.80651857082	1282.07701428613	90	20	0.18181818181818185	95663383856.45088	Africa	0.0021783987937611243	Mainland
Jersey	Country	1226.5	189.4475	163.874	242.662	120	Country	1226.5	180.04830595676788	138.05143610657427	220.8687474192971	50.04025496397324	60.04830595676788	57.872916666666654	69.44749999999999	274	117	NA	NA	NA	NA	NA	Europe	227.970024949689	227.970024949689	97	23	0.19166666666666668	126332562.46222614	Europe	1.4995935830609424	Island
El Salvador	Country	1950.5	177.54500000000002	155.15300000000002	221.673	121	Country	1950.5	170.1944894294395	131.9950686316933	208.02749792898155	40.65660283424752	49.1944894294395	46.73140495867769	56.545000000000016	635	2305	SLV	2022	9218.905	2020	6.3	North America	2087.94978537601	1778.381503685	74	47	0.3884297520661157	20391091843.494873	North America	0.008706988392906487	Mainland
Sri Lanka	Country	4786.5	206.7395	182.89049999999995	247.156	142	Country	4786.5	197.11325984962735	155.77588701887964	237.67197561033777	38.812154823681254	55.11325984962738	45.591197183098586	64.73949999999999	2411	2400	LKA	2022	10705.481	2020	15.7	Asia	2293.37737508904	1541.15437491292	93	49	0.34507042253521125	66043193841.389946	Asia	0.0031303679906291	Island
Suriname	Country	809.5	212.482	191.9735	240.4025	148	Country	809.5	199.97956983165665	163.6408837421317	236.5661187046032	35.12133096733556	51.97956983165665	43.56891891891892	64.482	426	1116	NA	NA	NA	NA	NA	South America	46517.3660275277	42562.36777907	68	80	0.5405405405405406	145574786573.01593	South America	0.0014596071545220875	Mainland
Belize	Country	2757.5	206.627	190.799	230.431	163	Country	2757.5	198.73404374585124	169.01155330703972	228.296248276368	21.922726224448617	35.73404374585124	26.765030674846635	43.62700000000001	1937	1072	NA	NA	NA	NA	NA	North America	3071.56674254204	1732.06139761973	63	100	0.6134969325153374	22780240020.46648	North America	0.009070448766753987	Mainland
Senegal	Country	462	233.841	205.7065	278.7495	143	Country	462	220.02475061483895	176.21035942416646	265.3228452901748	53.86346196841887	77.02475061483898	63.52517482517484	90.841	20	533	SEN	2022	2660.6816	2020	3.7	Africa	1844.50611501178	940.605479480713	136	7	0.04895104895104895	197328562183.0155	Africa	0.0011850337194628745	Mainland
Botswana	Country	852	219.616	201.0295	248.7	154	Country	852	207.95277869162464	172.22039729755693	243.14397412588977	35.034271877678314	53.952778691624616	42.60779220779221	65.61599999999999	191	944	BWA	2022	16351.91	2020	5.2	Africa	19015.7816717233	11734.8902447728	96	58	0.37662337662337664	580623305522.5768	Africa	3.7824179276155586e-4	Mainland
Nicaragua	Country	3718	234.939	216.959	260.51800000000003	180	Country	3718	224.0117752791887	192.51947297335175	254.9481556721369	24.450986266215935	44.0117752791887	30.52166666666667	54.93899999999999	2738	1882	NIC	2022	5092.8413	2020	14.3	North America	5767.10693256227	2302.08669441414	54	126	0.7	129241844223.4436	North America	0.001817824570762227	Mainland
Gabon	Country	1014	240.2825	221.2335	269.967	175	Country	1014	229.21161191313576	194.0822810408	264.73636782449296	30.97806395036329	54.211611913135755	37.304285714285726	65.2825	148	970	GAB	2022	15720.901	2020	14.6	Africa	11246.1964391244	7356.60520787156	147	28	0.16	260662992196.09213	Africa	9.218128663973893e-4	Mainland
Benin	Country	188	268.355	116.478	722.1605	47	Country	188	255.68622329528827	0	583.2287287071858	444.0132410538048	208.68622329528827	470.96808510638306	221.355	79	665	BEN	2022	2477.0903	2020	6.1	Africa	5797.54299572508	4299.83676914233	18	29	0.6170212765957447	116581709451.15456	Africa	0.002301861940979991	Mainland
Nigeria	Country	1296	261.875	238.9255	294.0415	185	Country	1296	248.989843024032	210.10598012447372	286.3269783673332	34.589104337314595	63.989843024031984	41.554054054054056	76.875	219	2359	NGA	2022	5070.4927	NA	NA	Africa	4201.39663588041	2762.3444187596	141	44	0.23783783783783785	911555842871.6523	Africa	2.872835515759753e-4	Mainland
Taiwan	Country	5824	253.589	224.1935	304.33349999999996	176	Country	5824	243.62049239504043	200.5521829701526	286.8332255364452	38.42073431536388	67.62049239504043	44.084659090909085	77.589	3074	3688	TWN	2022	53142.984	2020	51.9	Asia	4379.4498741439	3045.55236382061	112	64	0.3636363636363637	35998425437.45644	Asia	0.007044446997843969	Island
Sudan	Country	267	290.14700000000005	253.6055	343.0275	154	Country	267	268.8544188364863	211.60537097309475	325.0587690728933	74.58079145226381	114.85441883648627	88.40714285714289	136.14700000000005	21	2916	NA	NA	NA	NA	NA	Africa	11420.9922235048	5928.16042333146	141	13	0.08441558441558442	1863052397498.1804	Africa	1.5573743411061709e-4	Mainland
Nepal	Country	2262	281.38599999999997	253.456	320.39250000000004	190	Country	2262	264.46072797452706	221.39108931292407	306.984517809449	39.189856828698446	74.46072797452706	48.09789473684209	91.38599999999995	238	7989	NPL	2022	3013.5178	2020	2.8	Asia	4928.97806819827	3716.91902714673	174	16	0.08421052631578947	147194566510.71332	Asia	0.001911660237672698	Mainland
Finland	Country	183172.5	278	269.752	300.356	263	Country	183172.5	275.89278678081155	254.75957734751347	296.96934580936875	4.9022002968865275	12.892786780811548	5.703422053231932	15	182548	1163	FIN	2022	40701.465	2020	31.2	Europe	5800.13821615253	4354.39884240574	27	236	0.8973384030418251	330492731489.75085	Europe	8.411682724363373e-4	Mainland
Republic of Korea	Country	12294	297.70000000000005	271.62	334.317	226	Country	12294	286.0666249945924	249.51061956207693	322.0695966138933	26.57815265247452	60.066624994592416	31.72566371681418	71.70000000000005	9941	1820	KOR	2022	41320.9	2020	58.3	Asia	3604.61485686204	2895.53883167309	94	132	0.584070796460177	97153806050.47375	Asia	0.0030642134580434006	Mainland
Madagascar	Country	5464.5	300.6455	279.303	330.7395	226	Country	5464.5	286.25131672981036	250.77090413139973	322.31280023547407	26.65987465920811	60.251316729810355	33.028982300884955	74.64550000000003	2763	2775	MDG	2022	1367.0938	NA	NA	Africa	3681.06910852518	2562.1238449916	117	114	0.4935064935064935	594600040576.6578	Africa	5.056264370726019e-4	Island
Norway	Country	137134	291.5	266.6795	352.033	251	Country	137134	289.4238271163823	250.3160012708359	329.8169585406659	15.308297655929204	38.42382711638231	16.135458167330686	40.5	136448	2294	NOR	2022	88366.22	2020	31.8	Europe	268534.489415434	6534.54068012372	29	223	0.8849206349206349	384248526731.139	Europe	7.586235983253731e-4	Mainland
United Kingdom	Country	567826	295.0195	274.606	351.4305	263	Country	567826	291.53328307702736	254.47953830698071	331.5772989370389	10.849157063508509	28.533283077027363	12.174714828897336	32.019499999999994	567315	1256	GBR	2022	38406.53	2020	31.1	Europe	912.473885360289	379.615901593797	21	242	0.9201520912547528	239613613792.64267	Europe	0.0012312301264122021	Island
French Guiana	Country	1201.5	310.6565	280.15999999999997	356.9285	208	Country	1201.5	293.75977424749163	249.514611375004	338.554814335883	41.230660695909435	85.75977424749163	49.35408653846154	102.6565	220	851	NA	NA	NA	NA	NA	South America	NA	NA	NA	NA	NA	NA	NA	NA	Mainland
Estonia	Country	56106	310.01	304.733	319.646	299	Country	56106	307.84238978324294	292.85600365407083	323.1603088881724	2.95732099774011	8.842389783242936	3.682274247491635	11.009999999999993	55580	286	EST	2022	30067.395	2020	32.5	Europe	3040.26617399312	2344.9949651232	21	278	0.9297658862876256	45455862954.321754	Europe	0.00682002232168657	Mainland
Montenegro	Country	983.5	338.48900000000003	297.96349999999995	396.756	205	Country	983.5	318.83783677368865	263.6879535126333	371.7413115919968	55.53065208472616	113.83783677368864	65.11658536585368	133.48900000000003	82	2307	MNE	2022	20941.805	NA	NA	Europe	3636.96365433703	2916.55216917827	180	25	0.12195121951219512	13666358840.78355	Europe	0.02476804567650245	Mainland
Ethiopia	Country	2953	344.26599999999996	305.19	402.5875	220	Country	2953	324.69772908635	270.8023925147321	378.4216523622262	47.58987685743183	104.69772908635002	56.48454545454544	124.26599999999996	232	4544	ETH	2022	2289.409	NA	NA	Africa	7023.64026917482	4782.56076449684	201	19	0.08636363636363636	1131786629514.8174	Africa	3.0417924282033834e-4	Mainland
Sweden	Country	354826	319.52750000000003	312.756	338.23400000000004	309	Country	354826	318.73971612138666	297.9383315484663	339.5373156962502	3.152011689769152	9.739716121386664	3.4069579288025897	10.527500000000032	354186	1976	SWE	2022	47126.13	2020	30.6	Europe	5095.27257106311	2953.68044632868	27	282	0.912621359223301	442973918379.8925	Europe	7.213235062881843e-4	Mainland
Myanmar	Country	1112	347.613	308.64	401.835	215	Country	1112	326.1877237731698	273.52641901789514	377.8304784074957	51.715220359613866	111.1877237731698	61.68046511627907	132.613	188	5525	MMR	2022	5177.4326	2020	13.9	Asia	5219.39478869354	3544.44011828705	174	41	0.19069767441860463	662765696333.348	Asia	5.244885212422985e-4	Mainland
Zambia	Country	1016	344.145	313.69	384.6065	227	Country	1016	323.8226996344366	276.6218630312145	372.82882327758944	42.65317164512625	96.82269963443662	51.60572687224669	117.14499999999998	354	1870	ZMB	2022	3342.4214	2020	1	Africa	9534.26423899649	6662.30123399217	98	129	0.5682819383259912	755596005100.2739	Africa	4.5546164574325547e-4	Mainland
Angola	Country	2355	358.9915	302.7105	440.6615	188	Country	2355	331.45895736034777	260.43110967761606	401.7350200654613	76.30795604273817	143.45895736034777	90.95292553191489	170.99149999999997	891	2521	AGO	2022	6118.905	NA	NA	Africa	9044.64630660651	6262.29478226532	87	101	0.5372340425531915	1249458490291.5686	Africa	2.8731766824540697e-4	Mainland
Mozambique	Country	877	349.4015	315.38599999999997	395.189	219	Country	877	327.3873870096095	276.16688974807147	380.7095688561884	49.491957538634466	108.38738700960948	59.54406392694065	130.4015	220	2273	MOZ	2022	1087.836	2020	0.5	Africa	6398.37696394783	4787.8540778803	143	76	0.3470319634703196	790678517369.4634	Africa	4.4190083874092893e-4	Mainland
Macedonia	Country	89	120.438	57.27	335.5	31	Country	89	102.438202247191	14.6427363621316	190.23366813225044	230.44581370061616	71.43820224719101	288.50967741935483	89.438	89	2531	MKD	2022	14050.995	NA	NA	Europe	3186.2289780299	2508.83951334244	522	31	0.05605786618444846	25364196144.94355	Europe	0.004748346815793323	Mainland
Denmark	Country	19788.5	349.40049999999997	331.9385	376.9525	298	Country	19788.5	340.2013796205332	311.1164154663166	368.9604229109002	14.16153678541383	42.2013796205332	17.248489932885903	51.400499999999965	17300	167	DNK	2022	50689.68	2020	30.8	Europe	2637.4816709771	1985.57660244642	99	199	0.6677852348993288	42417359522.01354	Europe	0.00823720533143205	Mainland
Albania	Country	2373	366.7895	335.621	412.9125	249	Country	2373	347.3084185914155	299.0158909381985	396.09910524925954	39.48129260699418	98.30841859141547	47.30502008032127	117.78949999999998	185	2466	ALB	2022	12978.101	2020	2	Europe	3519.02845128064	2746.510739188	217	32	0.1285140562248996	28335090782.461777	Europe	0.012944708835273159	Mainland
Papua New Guinea	Country	1971	388.3075	349.7735	444.0125	254	Country	1971	368.5425214912124	316.54233054896395	420.3438528129492	45.09548090205211	114.54252149121236	52.876968503937015	134.3075	276	4335	NA	2023	2995	2020	1.4	Oceania	36299.3149694466	26849.8417937728	219	35	0.13779527559055119	464290584007.1355	Oceania	8.363458432618833e-4	Island
Uganda	Country	1266.5	364.221	331.125	410.852	235	Country	1266.5	341.55910247643044	293.3251155292246	391.3203407934088	45.3442989261406	106.55910247643044	54.9876595744681	129.221	128	4068	UGA	2022	2122.0278	2020	2.3	Africa	9287.70238410533	4330.66391829926	191	44	0.18723404255319148	242555143553.83585	Africa	0.001501600809875879	Mainland
Malawi	Country	2264	381.6035	345.1195	431.3605	250	Country	2264	360.2972602802023	309.86261150782593	411.25067032472	44.118904112080926	110.2972602802023	52.64139999999999	131.6035	285	2716	MWI	2022	1190.0509	2020	0.2	Africa	6629.85231632062	4509.62048631388	201	49	0.196	119794640758.9704	Africa	0.003185480565593874	Mainland
Thailand	Country	12205	368.0415	341.685	409.0915	285	Country	12205	355.251898208257	314.4188902161342	395.5196912719882	24.649788845002465	70.25189820825699	29.137368421052656	83.04150000000004	9456	2531	THA	2022	16421.072	2020	17.2	Asia	5930.62448735581	3822.02356880891	114	171	0.6	515729896833.7528	Asia	7.136322758473693e-4	Mainland
Honduras	Country	3743.5	369.7505	326.649	429.917	231	Country	3743.5	346.8977893719024	289.5580008082395	405.0724004884826	50.17220319129974	115.89778937190238	60.065151515151506	138.7505	1886	2726	HND	2022	5186.5303	2020	3.9	North America	7438.30347966536	4319.69699027495	93	138	0.5974025974025974	113516526181.77908	North America	0.0032572393856371363	Mainland
Bosnia and Herzegovina	Country	1230.5	389.1205	347.94849999999997	439.6865	244	Country	1230.5	363.9102696924066	309.82027720538065	420.001687384123	49.14355315262564	119.9102696924066	59.47561475409835	145.1205	NA	NA	NA	NA	NA	NA	NA	Europe	NA	NA	NA	NA	NA	51684380151.3523	NA	0.007528783335709963	Mainland
Cameroon	Country	1962	413.1775	371.8505	471.8835	261	Country	1962	389.1354782877588	330.81606627647295	447.0823350117957	49.09405298381564	128.1354782877588	58.30555555555557	152.1775	222	3884	CMR	2022	2812.2148	2020	4.7	Africa	6656.82894769195	4307.5003596067	226	35	0.13409961685823754	465882999323.3698	Africa	8.86869665989278e-4	Mainland
Malaysia	Country	6779.5	435.892	399.157	487.2025	294	Country	6779.5	410.25359211657286	358.97113648318407	461.6721673112138	39.54203813488873	116.25359211657286	48.2625850340136	141.892	2220	3917	MYS	2022	26628.707	2020	26.5	Asia	18069.3893754891	10191.3286950388	206	88	0.29931972789115646	327645273149.4757	Asia	0.0013303778071021976	Mainland
Luxembourg	Country	12510	411.3545	392.331	439.317	353	Country	12510	401.3431920401716	369.7155623551946	431.6702736372392	13.694955252173258	48.34319204017163	16.531019830028338	58.35450000000003	10653	398	LUX	2022	55484.777	2020	31.5	Europe	3139.16968282931	2591.08630608947	74	279	0.7903682719546742	2611927858.874699	Europe	0.15749075863727127	Mainland
Netherlands	Country	492385.5	425.4875	410.023	451.5925	386	Country	492385.5	418.1739113061397	391.224265284662	445.2018896471104	8.335210182937725	32.173911306139644	10.229922279792758	39.48750000000001	491080	645	NLD	2022	49669.867	2020	30.9	Europe	3300.78065544989	2329.99119735741	56	330	0.8549222797927462	37134019766.81085	Europe	0.011458158924671186	Mainland
Guyana	Country	1713.5	418.782	375.6385	480.8315	260	Country	1713.5	396.65828482141825	337.2612632079501	452.499856401445	52.56087877746856	136.65828482141825	61.07000000000002	158.78200000000004	818	2311	NA	NA	NA	NA	NA	South America	28758.0571252072	19822.1845736147	135	125	0.4807692307692308	211947961429.33917	South America	0.00197587179973711	Mainland
Belarus	Country	4500.5	442.14200000000005	414.234	479.2425	333	Country	4500.5	421.08423340227193	378.2662912891311	463.8807099905305	26.45172174242401	88.08423340227193	32.77537537537538	109.14200000000004	1398	295	BLR	2022	18699.799	NA	NA	Europe	2888.72588821464	2359.02415372212	192	141	0.42342342342342343	206692751109.31473	Europe	0.0021391267842100666	Mainland
Philippines	Country	2452	447.988	390.3355	528.0519999999999	247	Country	2452	415.2972742183158	345.94154821736765	486.87110195119817	68.13654826652463	168.2972742183158	81.37165991902835	200.988	732	2877	PHL	2022	8370.666	2020	29.7	Asia	5317.79489015985	3401.16785873324	147	100	0.4048582995951417	290305462535.8765	Asia	0.0015431607662037593	Island
Latvia	Country	2147.5	456.2005	416.809	507.7595	297	Country	2147.5	428.01173310364106	373.0182238219445	485.1704680511768	44.111694647690605	131.01173310364106	53.60286195286197	159.20050000000003	432	279	LVA	2022	27220.303	2020	30.4	Europe	2853.35921631733	2322.79412857916	209	88	0.2962962962962963	64261510345.72103	Europe	0.007099125083517072	Mainland
Libya	Country	616	463.5455	427.956	509.436	287	Country	616	432.2149434865913	376.5614712831889	488.468621892396	50.597541284526606	145.21494348659132	61.51411149825785	176.5455	36	2221	LBY	2022	12755.204	2020	32.4	Africa	14852.4261159696	7474.25604384274	271	16	0.05574912891986063	1626501681376.818	Africa	2.8499540166943645e-4	Mainland
Afghanistan	Country	1632	472.925	432.795	524.6569999999999	305	Country	1632	442.01391548002863	386.83618780202937	497.8352035542861	44.92259523935365	137.01391548002863	55.05737704918032	167.925	393	6348	AFG	2022	1357.9878	2020	8	Asia	4265.79855919803	3051.61020920693	206	99	0.32459016393442625	642044780962.8082	Asia	7.365919232157035e-4	Mainland
Belgium	Country	422790.5	462.785	447.0375	488.2785	423	Country	422790.5	454.9999244202546	427.3595698217888	481.87806662207254	7.564993952778876	31.999924420254615	9.40543735224586	39.78499999999997	422161	795	BEL	2022	41872.395	2020	34.5	Europe	2362.2549050571	1827.05030458093	31	392	0.9267139479905436	30631689224.976276	NA	0.015108046983666095	Mainland
Pakistan	Country	3974	490.39	457.012	532.0005	354	Country	3974	465.23307617845273	415.8132041333814	514.2226345342602	31.421772931766313	111.23307617845272	38.52824858757062	136.39	1523	8255	PAK	2022	5531.723	2020	5.9	Asia	22766.574625489	3767.70550981029	195	159	0.4491525423728814	873779916443.4628	Asia	5.612282804530794e-4	Mainland
Lithuania	Country	4871.5	511.2305	466.632	566.744	334	Country	4871.5	478.1683278941939	418.67600831047895	538.0283279541402	43.16417002820177	144.1683278941939	53.06302395209581	177.2305	714	287	LTU	2022	30863.32	2020	33	Europe	2437.6284362389	1996.70942589882	257	77	0.23053892215568864	64519663083.24771	Europe	0.007923638710579986	Mainland
Japan	Country	28731	503.278	476.3275	541.9815000000001	414	Country	28731	487.122509241112	446.81008069113864	525.6230491712739	17.662441845679243	73.12250924111203	21.564734299516907	89.27800000000002	25105	3684	JPN	2022	38268.79	2020	47.2	Asia	1752.71992125546	1068.28179418941	157	257	0.6207729468599034	370097898962.13354	Asia	0.0013598510053997705	Island
Mongolia	Country	1637.5	540.3734999999999	500.826	591.127	364	Country	1637.5	510.1441823678206	454.14978589369593	565.4760042065466	40.14950065050016	146.14418236782058	48.45425824175822	176.37349999999992	195	3613	MNG	2022	13442.906	2020	26.4	Asia	11124.0686649357	6796.85626100602	318	46	0.12637362637362637	1560401068757.4067	Asia	3.463042360194711e-4	Mainland
Guatemala	Country	9996.5	513.903	479.148	562.265	382	Country	9996.5	490.81376953828	442.25565172801305	539.7464055463226	28.485279983842936	108.81376953827998	34.52958115183247	131.90300000000002	7266	3987	GTM	2022	7969.431	2020	0.4	North America	3284.95000115888	1271.0407749889	111	271	0.7094240837696335	108480599610.9926	North America	0.004737280231145819	Mainland
Venezuela	Country	5474	528.672	497.107	568.7775	383	Country	5474	500.2598655376421	448.7654095141542	552.2571460713912	30.61615288189088	117.25986553764204	38.03446475195824	145.67200000000005	2811	4662	VEN	2022	5267.1753	2020	14.9	South America	48179.0653822231	10504.1852500107	166	217	0.566579634464752	914323862659.5905	South America	5.782108742762066e-4	Mainland
Palestine	Country	1540	550.5495000000001	507.7595	608.019	357	Country	1540	517.461448079286	454.00496716648746	581.5793405699357	44.94718433593445	160.461448079286	54.21554621848741	193.54950000000008	89	1412	PSE	2022	4775.202	NA	NA	Asia	2117.13366508686	1858.22904312805	349	31	0.08157894736842106	6333389577.645685	NA	0.08692809644036713	Mainland
Liechtenstein	Country	3518.5	549.7175	515.054	593.3399999999999	406	Country	3518.5	524.047266517259	473.5476653435916	573.9257251228246	29.075681408191876	118.047266517259	35.39839901477833	143.71749999999997	1844	1708	NA	NA	NA	NA	NA	Europe	3356.8937518491002	3356.8937518491002	209	197	0.4852216748768473	137967736.43482196	Europe	3.9843916715970384	Mainland
Kenya	Country	6670	575.5889999999999	532.898	627.386	402	Country	6670	545.8709367668577	488.8138701860624	601.7154715379056	35.788790240511844	143.87093676685765	43.18134328358207	173.58899999999994	1132	4807	KEN	2022	3403.9238	2020	8.4	Africa	8636.55943964369	5072.55455274581	272	130	0.32338308457711445	594836246672.9291	Africa	9.676427810501061e-4	Mainland
Chile	Country	76239.5	572.262	552.4635000000001	598.842	502	Country	76239.5	558.5124649533499	524.7364719767194	592.989233070226	11.257463138117508	56.51246495334988	13.996414342629482	70.26199999999994	73861	6694	CHL	2022	22740.72	2020	17.3	South America	25367.4358202621	6207.13451248219	96	406	0.8087649402390438	737449758716.8772	South America	7.760013387158808e-4	Mainland
Namibia	Country	8384.5	591.5219999999999	548.346	651.9014999999999	419	Country	8384.5	563.7536141800771	506.3739102240113	617.9491120595981	34.547401952285696	144.75361418007708	41.17470167064437	172.5219999999999	5875	2599	NAM	2022	7979.328	2020	1.3	Africa	11175.9113853783	7182.239196827	134	285	0.6801909307875895	824657570638.0144	Africa	7.172940879477479e-4	Mainland
Kyrgyzstan	Country	6873.5	649.1315	597.3955000000001	715.37	430	Country	6873.5	614.6903489690758	548.5613627199061	680.8944862961353	42.9512439462967	184.6903489690758	50.96081395348837	219.13149999999996	1566	6372	KGZ	2022	5304.841	2020	21.7	Asia	6820.22324463598	4864.86430478725	302	128	0.29767441860465116	198651020839.3365	Asia	0.0032676977810499135	Mainland
Tanzania	Country	8506.5	653.4205	593.7935	737.015	416	Country	8506.5	622.9244761401038	549.5397644543691	695.7034713970595	49.74146061060188	206.92447614010385	57.07223557692307	237.42049999999995	1451	5779	TZA	2022	3057.3286	2020	0.9	Africa	8389.53760278585	4910.74610707901	288	128	0.3076923076923077	945786856422.5544	Africa	6.908750058882904e-4	Mainland
Poland	Country	161577.5	666.0095	633.9449999999999	708.129	517	Country	161577.5	637.1348856125834	588.0493395579895	686.9900679271614	23.23692178193102	120.1348856125834	28.82195357833657	149.0095	155641	2160	POL	2022	32468.402	2020	24.9	Europe	3099.30431308834	2405.14444023972	247	270	0.5222437137330754	312551900560.26843	Europe	0.002130876500210484	Mainland
Syria	Country	3371	731.6535	684.278	791.3295	486	Country	3371	686.2202329975024	620.217511060164	753.3975665080363	41.19757880607047	200.2202329975024	50.54598765432099	245.6535	117	2735	SYR	2022	2494.7612	2020	4.3	Asia	3808.12438655796	3000.57283175056	468	18	0.03703703703703703	185971456936.9813	Asia	0.00393422470335289	Mainland
Georgia	Country	2761.5	711.0055	659.5675	775.048	465	Country	2761.5	666.7721759742527	600.3379047982041	734.7388499241375	43.391865800914566	201.77217597425272	52.90440860215053	246.0055	309	4770	GEO	2022	14360.359	NA	NA	Asia	3810.96078913168	3129.21179070647	403	62	0.13333333333333333	69304808475.23112	Asia	0.01025910778260222	Mainland
Panama	Country	9316.5	667.0450000000001	623.4555	722.5605	480	Country	9316.5	634.2751027307555	574.5894569031229	694.4795959020186	32.140646402240726	154.27510273075552	38.96770833333334	187.04500000000007	6126	3280	PAN	2022	23557.02	2020	27.7	North America	9689.41248554892	4302.61238726991	165	315	0.65625	74244971190.17268	North America	0.008984379538533547	Mainland
Egypt	Country	6201	705.739	661.2135000000001	764.8734999999999	490	Country	6201	666.1614689103806	602.3254033769165	728.9391554139538	35.95132018579194	176.16146891038056	44.02836734693878	215.73900000000003	1709	2626	EGY	2022	13205.406	2020	15	Africa	18543.9595584097	9989.71567294392	346	144	0.2938775510204082	1003591766413.1292	Africa	7.032132223666353e-4	Mainland
Zimbabwe	Country	3747.5	679.394	632.1279999999999	741.1355000000001	475	Country	3747.5	651.7119053585541	588.4256385191841	712.587761635997	37.20250639127454	176.71190535855408	43.0303157894737	204.394	1758	2304	ZWE	2022	1703.5294	2020	0.7	Africa	4130.04751114045	3227.51322466219	195	280	0.5894736842105263	390184020012.9797	Africa	0.0017412143121017605	Mainland
Indonesia	Country	10972	708.0625	660.019	771.063	482	Country	10972	667.7430343014046	603.3855463302605	732.4510486384122	38.53589923265655	185.74303430140455	46.90093360995851	226.0625	2041	5011	IDN	2022	12801.671	2020	8.1	Asia	22787.3227213065	8979.83325012111	368	114	0.23651452282157676	1872165980690.7295	Asia	3.7820498145082343e-4	Island
Switzerland	Country	420204	687.3115	672.3399999999999	712.556	650	Country	420204	680.4199276595403	654.106013989497	707.9799542222815	4.679988870698515	30.41992765954035	5.740230769230781	37.311500000000024	419106	3971	CHE	2022	63323.254	2020	33	Europe	3099.66585468757	2481.95942097317	49	601	0.9246153846153846	41207118628.529366	Europe	0.01667943605074455	Mainland
Jordan	Country	800.5	728.8345	674.6085	797.51	411	Country	800.5	675.6680169980481	599.21282413789	751.8688488647192	64.39611119173918	264.6680169980481	77.33199513381996	317.83450000000005	42	2110	JOR	2022	9151.479	2020	19.1	Asia	4802.25186474753	3633.73805287768	390	21	0.0510948905109489	88860166916.04634	Asia	0.008202038385642369	Mainland
Costa Rica	Country	68325	701.463	669.2850000000001	745.9325	588	Country	68325	684.0254412387314	637.9647617915246	728.5916961519165	16.33085735352575	96.02544123873145	19.29642857142857	113.46299999999997	65023	3680	CRI	2022	15496.82	2020	19.5	North America	3655.32889075348	1487.2968320743	139	449	0.7636054421768708	51512974913.504974	North America	0.013617210055870797	Mainland
Germany	Country	248655	735.509	704.528	780.346	639	Country	248655	717.7653088518449	675.6485678045209	756.4991345261833	12.326339413434262	78.7653088518449	15.103129890453836	96.509	246726	2890	DEU	2022	46647.793	2020	30.4	Europe	3452.26534467925	2679.36692978424	82	557	0.8716744913928013	356166925621.7106	Europe	0.0020650682224805836	Mainland
Paraguay	Country	6890.5	771.966	721.6904999999999	835.7215	533	Country	6890.5	730.5126259313923	665.5225497060662	790.7607313977234	37.05677784829125	197.5126259313923	44.83414634146341	238.966	2000	683	PRY	2022	8762.771	2020	10.8	South America	8317.71120022998	5705.10218535647	334	199	0.37335834896810505	400906601699.0997	South America	0.001925550731088731	Mainland
Ecuador	Country	16556.5	777.2645	730.629	837.6605	566	Country	16556.5	744.5680390250378	682.020628781391	808.4263553043037	31.54912350265686	178.56803902503782	37.32588339222615	211.2645	10557	6053	ECU	2022	10124.076	2020	10.7	South America	16837.6714624132	8662.51373125857	248	318	0.5618374558303887	255667701955.35532	South America	0.003040135668508202	Mainland
Czechia	Country	11449	782.2165	750.98	821.7465	609	Country	11449	749.2553037523917	696.2730784393437	803.2185139907003	23.030427545548715	140.25530375239168	28.442775041050904	173.2165	NA	NA	NA	NA	NA	NA	NA	Europe	NA	NA	NA	NA	NA	78482292103.79315	NA	0.009966789692705655	Mainland
Armenia	Country	3018.5	850.883	786.892	935.931	536	Country	3018.5	807.478137027438	725.2812857549955	886.817864080295	50.64890616183546	271.47813702743804	58.74682835820897	314.88300000000004	367	3399	ARM	2022	13837.577	2020	29.5	Asia	3400.9012760088	2828.08654714233	422	114	0.2126865671641791	29557619266.09889	Asia	0.02878726437131966	Mainland
Chad	Country	88472	796.4535000000001	769.5	830.726	679	Country	88472	773.4632128154315	730.4248451376324	816.0892354968473	13.912107925689464	94.46321281543146	17.298011782032408	117.45350000000008	87388	3171	TCD	2022	1393.5635	NA	NA	Africa	25429.7463288417	10386.6312012162	44	635	0.93519882179676	1271010238208.197	Africa	6.266302788581767e-4	Mainland
Lebanon	Country	5595.5	850.6800000000001	796.8715	917.4375	570	Country	5595.5	801.0271807880265	730.199458848965	870.1787110434011	40.53108434877657	231.0271807880265	49.24210526315791	280.68000000000006	239	2998	LBN	2022	10341.159	NA	NA	Asia	1025.45232601948	535.081821212513	522	48	0.08421052631578947	10012072948.410076	Asia	0.08496542168473599	Mainland
Uzbekistan	Country	2359.5	894.4965	835.7515	964.066	565	Country	2359.5	835.9761217915308	755.5682201541351	914.1532009007148	47.96037553832405	270.9761217915308	58.3179646017699	329.49649999999997	113	4252	UZB	2022	12559.401	NA	NA	Asia	8796.64584788834	4972.5944005607	528	37	0.06548672566371681	447367449867.7272	Asia	0.0019994671053168377	Mainland
Serbia	Country	13562	913.704	851.864	993.382	594	Country	13562	859.8033753887678	779.9720704410938	941.7392355343976	44.74804299474204	265.8033753887678	53.822222222222216	319.70399999999995	655	1985	SRB	2022	17097.686	2020	20.6	Europe	2840.01118848031	2302.1998556556	522	72	0.12121212121212122	77489783777.62912	Europe	0.011791283385459404	Mainland
Tajikistan	Country	2837	921.629	857.0055	1003.2335	578	Country	2837	865.0780847234544	786.9833721498521	944.645888502272	49.667488706479986	287.07808472345437	59.45138408304498	343.629	43	6886	TJK	2022	5507.5454	2020	4.7	Asia	8140.94103414496	5810.9066585138	567	11	0.01903114186851211	142293046073.011	Asia	0.006476978499196015	Mainland
Slovenia	Country	7552	939.925	874.028	1021.3075	594	Country	7552	880.0412648861786	796.7071308114085	964.7262426235036	48.15509509868328	286.0412648861786	58.23653198653198	345.92499999999995	424	2548	SVN	2022	32673.762	2020	24.5	Europe	3960.6771162052	3076.36012504685	515	79	0.132996632996633	20194325076.040253	Europe	0.0465440165225023	Mainland
Austria	Country	42477.5	934.8695	890.3895	995.8415	735	Country	42477.5	899.962555831713	842.2239489832377	958.164620993266	22.443885147171837	164.96255583171296	27.193129251700675	199.8695	37066	3426	AUT	2022	43792.855	2020	15.9	Europe	3758.86269596739	2926.52321861476	214	521	0.708843537414966	83911115567.32303	Europe	0.011141187835239081	Mainland
Azerbaijan	Country	1495.5	990.6945	925.1855	1067.0155	583	Country	1495.5	917.3715262394952	831.421370593389	1004.255493443811	57.353606559090096	334.3715262394953	69.93044596912523	407.69450000000006	76	4215	AZE	2022	17682.94	NA	NA	Asia	3590.46794624498	2763.64386547063	539	44	0.07547169811320754	86403453142.72905	Asia	0.011465913270427758	Mainland
Slovakia	Country	9804	993.6405	922.685	1081.9625	641	Country	9804	938.060708365844	852.1315258629262	1022.2577457614047	46.34332423804119	297.060708365844	55.01411856474259	352.6405	750	2302	SVK	2022	27519.287	2020	23.4	Europe	3209.06362318874	2554.20187848018	565	76	0.1185647425897036	48338416781.39595	Europe	0.020555917346106033	Mainland
Bolivia	Country	17086.5	1029.7635	961.494	1112.417	696	Country	17086.5	974.3209172553904	894.3751317723209	1053.5687248664738	39.988637536694014	278.3209172553903	47.95452586206896	333.7635	9162	6095	BOL	2022	6481.3906	2020	29.2	South America	10838.3233819448	7502.30077823926	327	369	0.5301724137931034	1090274492427.718	South America	9.444993046723692e-4	Mainland
Hungary	Country	8402.5	1060.748	1005.497	1125.8885	727	Country	8402.5	997.7916580521874	922.5032139162532	1079.2854678629485	37.247820915018906	270.79165805218736	45.90756533700138	333.74800000000005	1293	942	HUN	2022	29451.855	2020	23	Europe	3270.80768360037	2608.22395862106	518	209	0.2874828060522696	92959672038.41171	Europe	0.011410840601521165	Mainland
Turkmenistan	Country	1052.5	1089.9525	1022.2615	1170.9225	601	Country	1052.5	1005.349303919633	907.3039549545769	1106.215517179433	67.2794182894564	404.34930391963303	81.35648918469217	488.9524999999999	41	2956	TKM	2022	17234.555	NA	NA	Asia	8039.00595746548	5135.28771050659	578	23	0.03826955074875208	470628850571.5388	Asia	0.002315949178798421	Mainland
Croatia	Country	9988	1077.4515	1016.22	1149.408	733	Country	9988	1014.987119864639	935.0408254320088	1095.1548522754051	38.47027556134229	281.987119864639	46.99201909959074	344.4515000000001	1391	1628	HRV	2022	26986.752	2020	24.2	Europe	3508.29411401567	2765.54877213338	537	196	0.2673942701227831	54418646064.96104	Europe	0.019799307368173334	Mainland
Tunisia	Country	2794	1070.5365000000002	1008.533	1146.6325	686	Country	2794	1002.5638642210606	920.4103552187144	1084.5928085709486	46.1463358922829	316.5638642210606	56.05488338192421	384.53650000000016	646	1468	TUN	2022	10913.846	2020	20.2	Africa	9194.90030649771	5423.86281174438	520	166	0.24198250728862977	156658423143.02444	Africa	0.006833571272593702	Mainland
India	Country	22110.5	1125.78	1066.2125	1199.923	792	Country	22110.5	1066.896015406231	988.4066805119172	1143.617798031753	34.70909285432211	274.8960154062311	42.14393939393939	333.78	8871	8300	IND	2022	7765.593	2020	7.9	Asia	3958.14322264215	2854.48985180318	544	248	0.31313131313131315	3155818262227.9194	Asia	3.5673156894821655e-4	Mainland
Romania	Country	8293	1093.645	1032.7735	1169.963	728	Country	8293	1029.9101778775366	948.0149540701552	1113.5333837493515	41.47117827988141	301.9101778775366	50.225961538461526	365.645	729	2416	ROU	2022	26197.904	2020	14.7	Europe	2826.17491418304	2131.73651923984	597	131	0.17994505494505494	235768984630.15527	Europe	0.004638629638735446	Mainland
Colombia	Country	40578	1080.5695	1026.4065	1143.8115	814	Country	40578	1033.2560487699357	966.9566149491764	1102.30970399717	26.935632527019116	219.2560487699357	32.74809582309584	266.56950000000006	30210	5528	COL	2022	14468.964	2020	26.4	South America	35495.7572123247	12309.637868293	419	395	0.4852579852579853	1139434982630.3489	South America	9.483380065315709e-4	Mainland
Portugal	Country	18037.5	1104.4	1051.5075000000002	1172.046	763	Country	18037.5	1040.439727695601	961.2502382636268	1116.6979416074762	36.36169432445624	277.43972769560105	44.74442988204457	341.4000000000001	6483	2129	PRT	2022	28992.059	2020	16.1	Europe	3273.00019821319	2706.00498619739	479	284	0.3722149410222805	90759395065.51782	Europe	0.012168437209202977	Mainland
Bulgaria	Country	10831.5	1150.2379999999998	1077.975	1237.48	749	Country	10831.5	1082.5497764962531	992.3486163079132	1169.2674512798185	44.532680440087226	333.54977649625334	53.569826435246966	401.23799999999983	1264	2783	BGR	2022	20592.455	2020	23.9	Europe	2801.93125032439	2176.09081219401	607	142	0.18958611481975968	112421111715.95387	Europe	0.010231512412955151	Mainland
Ukraine	Country	15691.5	1113.8745	1067.394	1168.266	827	Country	15691.5	1058.0793838832888	990.802341975928	1123.8846421706494	27.941884387338423	231.07938388328876	34.68857315598548	286.8744999999999	4935	2130	UKR	2022	7749.0996	2020	49	Europe	2877.20018659936	2298.59737868456	440	387	0.46795646916565903	570153961120.7982	Europe	0.001953638097699726	Mainland
DRC	Country	9799	1163.5915	1092.3815	1246.79	769	Country	9799	1098.1302164519134	1008.9653024048778	1186.578911995936	42.799768069169495	329.1302164519134	51.31228868660598	394.5915	1281	4792	NA	NA	NA	NA	NA	Africa	6414.70418609446	4258.53956634133	609	160	0.20806241872561768	2334629553607.82	Africa	4.98405195891504e-4	Mainland
Canada	Country	143501	1170.019	1119.344	1233.0285	920	Country	143501	1127.3273605178229	1061.3882547150552	1193.3742753747842	22.535582664980748	207.32736051782285	27.17597826086957	250.019	135499	5894	CAN	2022	45529.645	2020	51.3	North America	180838.467974103	126678.508517414	327	593	0.6445652173913043	9872061759422.162	North America	1.1851820101138471e-4	Mainland
France	Country	136124.5	1177.171	1135.3305	1233.956	1003	Country	136124.5	1147.2285848310544	1094.4136839692428	1199.5055723820278	14.379719325130049	144.22858483105438	17.365004985044873	174.17100000000005	131892	4402	FRA	2022	39065.71	2020	31.9	Europe	5283.23535763979	2744.25386668231	182	821	0.8185443668993021	635046803222.9731	Europe	0.001853675971638078	Mainland
Kazakhstan	Country	4889	1308.0445	1226.888	1405.24	826	Country	4889	1228.8084677303518	1132.6337809752254	1329.2100289544974	48.76615832086584	402.8084677303518	58.358898305084736	482.0445	242	6093	KAZ	2022	26491.857	2020	32.8	Asia	5328.59969606537	4028.19423778102	769	57	0.06900726392251816	2712784649160.729	Asia	4.821777874645073e-4	Mainland
Peru	Country	20118	1288.485	1209.7335	1384.2875	859	Country	20118	1218.171016313082	1123.4127715494558	1310.7108477727515	41.812691072535735	359.17101631308196	49.99825378346914	429.4849999999999	10568	6615	PER	2022	12762.967	2020	19.9	South America	34784.4259307879	14526.5614111399	395	464	0.540162980209546	1296291218582.3442	South America	9.939780363621676e-4	Mainland
Italy	Country	26423	1305.4375	1264.6185	1353.7355	1045	Country	26423	1254.4491108165207	1191.218538510651	1319.3223887967902	20.04297711162877	209.44911081652072	24.922248803827745	260.4375	15187	4489	ITA	2022	36224.293	2020	15.9	Europe	2831.97131335769	2270.21834413079	460	585	0.5598086124401914	300287065029.1191	Europe	0.004347298475455181	Mainland
Algeria	Country	6722	1350.3755	1271.1485	1442.359	858	Country	6722	1265.3798394292658	1172.4023900428824	1362.0058915134648	47.480167765648694	407.37983942926576	57.38642191142191	492.3755000000001	376	2669	DZA	2022	13506.444	2020	17.3	Africa	24729.9898911588	12561.0070386647	758	100	0.11655011655011654	2322749397094.874	Africa	5.813694330042455e-4	Mainland
Morocco	Country	12839.5	1450.6505	1381.8545	1534.908	987	Country	12839.5	1368.1051636453371	1276.3475360686284	1458.074454848292	38.612478586153706	381.10516364533714	46.97573454913879	463.6505	1944	4017	MAR	2022	8400.127	2020	12.7	Africa	7428.38936315834	4769.04323117286	711	276	0.2796352583586626	582422901829.3213	Africa	0.0024907167891984995	Mainland
Spain	Country	34502.5	1526.566	1465.949	1598.786	1167	Country	34502.5	1463.1470986575996	1386.3350424806408	1538.823830608755	25.376786517360728	296.1470986575996	30.81113967437876	359.56600000000003	21978	3475	ESP	2022	34123.387	2020	31.3	Europe	3490.87127707605	2838.88795903445	517	661	0.5611205432937182	506164911718.57214	Europe	0.0030159459193188232	Mainland
Iran	Country	27486.5	1611.198	1534.652	1701.492	1112	Country	27486.5	1522.5507664815852	1431.9807129794665	1616.1931917369357	36.9200329569771	410.5507664815853	44.89190647482013	499.19799999999987	6504	5456	IRN	2022	18473.066	2020	24.4	Asia	7729.49468591414	4600.08881039015	845	267	0.24010791366906475	1622833684979.964	Asia	9.928300200521733e-4	Mainland
South Africa	Country	53779	1561.08	1502.4385000000002	1635.036	1240	Country	53779	1505.1797521105657	1434.0033783132303	1577.5406850591608	21.385463879884313	265.17975211056546	25.893548387096764	321.0799999999999	43470	3362	ZAF	2022	11415.887	2020	5.4	Africa	2089.60239455093	1276.33756263708	423	817	0.6588709677419354	1221683005236.1309	Africa	0.0012778110142395484	Mainland
Greece	Country	24286	1637.0765	1579.1945	1709.2325	1191	Country	24286	1555.770886451663	1468.4443394223904	1641.5296038687188	30.62727845941755	364.77088645166305	37.45394626364398	446.0764999999999	4782	2732	GRC	2022	25283.906	2020	33	Europe	2349.74268772118	1842.88039984922	779	412	0.3459277917716205	130164939498.08311	Europe	0.012576938969223033	Mainland
Israel	Country	17818	1617.0100000000002	1531.416	1716.0895	1064	Country	17818	1521.9159121871085	1423.8476236010597	1623.9191596389182	43.03720979202148	457.91591218710846	51.97462406015039	553.0100000000002	2535	2864	ISR	2022	36648.918	2020	36.5	Asia	2367.07752810257	1862.32245843681	716	348	0.32706766917293234	22051157485.30114	Asia	0.07332993749093972	Mainland
Argentina	Country	62397.5	1689.7824999999998	1623.5325	1771.7530000000002	1277	Country	62397.5	1620.6053906682032	1535.7715450779317	1706.1121830293905	26.9072349779329	343.6053906682032	32.324393108848845	412.7824999999998	49436	6808	ARG	2022	18292.318	2020	13.8	South America	5922.48990178537	4236.80295191182	540	737	0.577133907595928	2782696566963.083	South America	6.072464098535029e-4	Mainland
Russian Federation	Country	47380	1743.9415	1669.8995	1829.324	1255	Country	47380	1654.3387531155686	1562.2868166255228	1744.3556821100683	31.81982096538396	399.3387531155686	38.95948207171314	488.9414999999999	NA	NA	NA	NA	NA	NA	NA	Europe	NA	NA	NA	NA	NA	16879715918314.78	Europe	1.0331580865693323e-4	Mainland
Australia	Country	244346.5	1869.932	1819.488	1931.8455	1615	Country	244346.5	1828.8956963765584	1765.834805955999	1893.6361896591216	13.244315565111965	213.89569637655836	15.785263157894748	254.932	236128	2187	AUS	2022	52049.43	2020	30.2	Oceania	13706.8333604128	5992.04024243186	328	1287	0.7969040247678019	7706039709886.315	Oceania	2.4265797613279966e-4	Mainland
China	Country	32613	2003.6195	1915.4125	2105.6800000000003	1367	Country	32613	1890.5731373108792	1783.8328470583192	1998.9876836723352	38.30088787936206	523.5731373108792	46.570555961960494	636.6195	4837	8580	CHN	2022	19238.18	2020	8.7	Asia	19164.3758304334	6394.00438439115	1129	238	0.17410387710314557	9371236924584.92	Asia	2.138052336232814e-4	Mainland
Turkey	Country	33300	2667.476	2568.6365	2784.085	1824	Country	33300	2522.798975770646	2404.8923615517583	2648.0808788545564	38.31134735584683	698.7989757706459	46.24320175438597	843.4760000000001	4200	4980	TUR	2022	27361.988	2020	10.8	Asia	3398.70569503827	2799.49599501253	1314	510	0.27960526315789475	779822048888.1051	Asia	0.0034206214145949985	Mainland
Brazil	Country	183653	2692.7205	2612.548	2783.9915	2072	Country	183653	2575.697462076858	2474.036704485785	2676.467562782572	24.309723073207422	503.69746207685785	29.95755308880308	620.7204999999999	161210	2670	BRA	2022	14640.076	2020	11.2	South America	52909.6869719847	11460.1897767384	1073	1207	0.5293859649122807	8499395335573.702	South America	3.1681318419556054e-4	Mainland
Mexico	Country	286547.5	2738.7169999999996	2671.548	2816.3824999999997	2265	Country	286547.5	2656.262814679787	2570.8840761133365	2741.2430111150943	17.274296453853722	391.26281467978697	20.91465783664457	473.7169999999997	274063	5425	MEX	2022	16235.455	2020	22.9	North America	5478.59510479465	3693.08804173741	510	1755	0.7748344370860927	1962276615871.462	North America	0.0013956834514810314	Mainland
USA	Country	2256189	4232.2375	4149.981	4329.630999999999	3703	Country	2256189	4140.720044212665	4047.969790394736	4233.583863004311	11.82068712429558	437.720044212665	14.292128004320826	529.2375000000002	2245931	6184	USA	2022	58487.465	2020	60.9	North America	20560.7430605483	6264.95106239998	416	3287	0.8876586551444775	9439419735692.014	North America	4.4835780360494065e-4	Mainland
