# Supplementary material for: Estimating global bee species richness and taxonomic gaps
Source: Nat Commun. 2026 Feb 24;17:1762. doi: 10.1038/s41467-026-69029-4 (PMC12932799; doi:10.1038/s41467-026-69029-4)
Supplement: Supplementary file 4 — Source Data [file 41467_2026_69029_MOESM4_ESM.zip › FigTables/Fig_S1/FigS1.csv]

name	scale	nChao	iChao_est	iChao_lower	iChao_upper	observedRichness	level	niNEXT	iNEXT_est	iNEXT_lower	iNEXT_upper	iNEXT_increasePercent	iNEXT_increase	iChao_increasePercent	iChao_increase
British Indian Ocean Territory	Country	4	1	1	1.276	1	Country	4	1	1	1	0	0	0	0
Saint Helena	Country	3	1	1	1.464	1	Country	3	1	1	1	0	0	0	0
Antigua and Barbuda	Country	15	3	3	3.503	3	Country	15	3	2.613992177403474	3.386007822596526	0	0	0	0
Aruba	Country	24	2	2	3.595	2	Country	24	2	1.0544777979157396	2.9455222020842604	0	0	0	0
Bahrain	Country	14	4.5	NA	NA	4	Country	14	4.46547619047619	2.571189558483865	7.11171878436844	11.636904761904754	0.46547619047619015	12.5	0.5
Cook Islands	Country	11.5	4.29	4.0225	8.414	4	Country	11.5	4.227272727272727	2.221250826587033	6.23329462795842	5.681818181818166	0.22727272727272663	7.250000000000001	0.29000000000000004
Saint Martin	Country	20	5	5	5.918	5	Country	20	5	4.089247519290794	5.910752480709206	0	0	0	0
Cayman Islands	Country	8	5.75	4.156	23.607	4	Country	8	5.75	1.4492728596351512	9.79695821679578	43.75	1.75	43.75	1.75
São Tomé	Country	29	9.423	NA	NA	7	Country	29	9.049059929494712	3.564337213876516	14.52452316943014	29.272284707067307	2.049059929494712	34.61428571428571	2.423
Faroe Islands	Country	9	7.333	6.152	17.707	6	Country	9	7.333333333333333	0.14232745360349375	16.341127704801547	22.22222222222221	1.333333333333333	22.21666666666666	1.3330000000000002
Bermuda	Country	58	8.969999999999999	7.1785	28.758499999999998	7	Country	58	8.966657404834677	4.633831502975804	13.50250731430365	28.095105783352526	1.9666574048346774	28.142857142857135	1.9699999999999989
Saint Pierre and Miquelon	Country	19	8.5	7.66	10.411	7	Country	19	7	4.382753676144864	9.617246323855136	0	0	21.42857142857142	1.5
Qatar	Country	22	10.652	8.644	28.398	8	Country	22	10.152173913043478	2.394923258952085	19.172972340466202	26.90217391304348	2.1521739130434785	33.14999999999999	2.6519999999999992
Kuwait	Country	443	9.374500000000001	NA	NA	9	Country	443	9.249431914358846	7.599901187123635	11.495307435395926	2.771465715098298	0.24943191435884593	4.1611111111111265	0.37450000000000117
Palau	Country	29	17.7165	12.464	36.126	11	Country	29	16.863636363636363	3.2352234110145757	30.18995417259868	53.30578512396693	5.863636363636363	61.05909090909092	6.7165
Sint Maarten	Country	72	20.9045	14.494	52.6525	13	Country	72	20.02974738675958	6.060018164753246	35.823013877142074	54.07497989815062	7.029747386759581	60.80384615384615	7.904499999999999
Guam	Country	118	17.947499999999998	12.238	47.5065	11	Country	118	16.941462021701884	5.884361366482609	26.87037817210217	54.013291106380755	5.941462021701884	63.159090909090885	6.947499999999998
Guinea-Bissau	Country	32	20.188000000000002	14.9515	50.8395	13	Country	32	19.08058608058608	3.2538978042072024	37.303255892477125	46.77373908143139	6.08058608058608	55.29230769230771	7.188000000000002
Barbados	Country	38	18.182499999999997	10.616	59.712	9	Country	38	17.77478448275862	4.085228272971415	31.19073814025497	97.49760536398466	8.77478448275862	102.02777777777774	9.182499999999997
Martinique	Country	374	21.2955	17.886499999999998	33.705	17	Country	374	20.986970131041435	9.854954122502273	31.205550403295447	23.452765476714333	3.986970131041435	25.26764705882354	4.2955000000000005
N. Mariana	Country	131.5	21.1935	15.318000000000001	53.8295	14	Country	131.5	20.199798387096774	7.232390751312437	34.87049762986169	44.28427419354839	6.199798387096774	51.38214285714287	7.1935
Macao	Country	130.5	23.528	20.4745	33.2685	19	Country	130.5	22.981507580610717	8.454385200561926	37.231896971604854	20.955303055845874	3.9815075806107174	23.831578947368403	4.527999999999999
Grenada	Country	24	27.394	18.063	71.554	14	Country	24	26.913043478260867	0.20424255948656622	55.71821285242464	92.23602484472049	12.913043478260867	95.67142857142856	13.393999999999998
Montserrat	Country	51	27.2245	19.829	52.022499999999994	17	Country	51	25.81241858445506	7.146146095058731	46.13590057635289	51.83775637914741	8.81241858445506	60.14411764705883	10.224499999999999
Timor-Leste	Country	151	23.7275	20.005499999999998	42.001000000000005	19	Country	151	23.13385012919897	10.597986660865617	36.30563070488662	21.757105943152478	4.133850129198969	24.88157894736842	4.727499999999999
French Polynesia	Country	181.5	25.223	19.559	51.4875	18	Country	181.5	24.148370758483033	7.871897404556529	41.44799983690063	34.157615324905734	6.148370758483033	40.127777777777766	7.222999999999999
Mauritius	Country	57.5	28.003	21.096	58.5155	18	Country	57.5	26.853571428571428	6.289087986083233	50.649646216993176	49.18650793650794	8.853571428571428	55.57222222222222	10.003
Monaco	Country	12	12.5	6.894	44.153	6	Country	12	11.571428571428571	3.2780263874043114	20.625824304278563	92.85714285714286	5.571428571428571	108.33333333333334	6.5
Vanuatu	Country	41.5	27.820500000000003	21.6215	46.475	18	Country	41.5	25.98913043478261	5.3087567016121024	50.42486912619363	44.3840579710145	7.989130434782609	54.55833333333335	9.820500000000003
Comoros	Country	149	32.216499999999996	23.950499999999998	64.1335	21	Country	149	31.04268292682927	7.710990946144932	55.411408733683004	47.822299651567945	10.042682926829269	53.41190476190474	11.216499999999996
Cabo Verde	Country	129	29.5435	24.792	47.6065	23	Country	129	28.740469720496897	9.114875236266913	47.7010111856617	24.95856400216041	5.740469720496897	28.449999999999996	6.543500000000002
Samoa	Country	34	34.1275	24.456000000000003	61.834	19	Country	34	32.90344827586207	1.1662458038765084	67.90615605283881	73.17604355716878	13.903448275862068	79.61842105263158	15.127499999999998
Anguilla	Country	74	38.2115	28.9345	63.373000000000005	24	Country	74	36.33108108108108	8.009084610090332	64.21810983065461	51.3795045045045	12.33108108108108	59.21458333333334	14.211500000000001
eSwatini	Country	127	41.018	29.110999999999997	78.98400000000001	24	Country	127	39.02678157284419	3.7318641870116895	76.01306940444886	62.61158988685081	15.026781572844193	70.90833333333333	17.018
Fiji	Country	1282.5	40.77	35.432500000000005	64.8195	33	Country	1282.5	39.39501226600446	21.54068098586408	59.42383135090527	19.37882504849835	6.395012266004457	23.545454545454557	7.770000000000003
Bangladesh	Country	159.5	42.958	33.096000000000004	69.663	27	Country	159.5	40.86704787749564	10.050665579467184	71.78236067235956	51.35943658331716	13.867047877495636	59.1037037037037	15.957999999999998
Seychelles	Country	147	54.356	44.980000000000004	83.8015	38	Country	147	53.90530342384888	27.064919463816803	82.82486549291501	41.85606164170756	15.905303423848878	43.04210526315791	16.356
New Zealand	Country	13426.5	48.562	46.467	57.064	46	Country	13426.5	48.24983220225222	39.70506057748321	56.69857518430944	4.890939570113528	2.2498322022522217	5.569565217391292	2.5619999999999976
Saint Lucia	Country	85	62.3365	44.697	103.69550000000001	32	Country	85	57.302285327924274	16.578108685644953	102.59891922102628	79.06964164976335	25.302285327924274	94.8015625	30.3365
Dominica	Country	251	64.9295	42.7345	137.657	34	Country	251	62.05694570022102	20.057369995681185	109.6996278240425	82.52042853006184	28.05694570022102	90.96911764705884	30.929500000000004
Bahamas	Country	474	65.596	56.8435	85.74549999999999	48	Country	474	62.73483304400385	38.64905908178581	91.0496785817052	30.697568841674695	14.73483304400385	36.658333333333346	17.596000000000004
Gambia	Country	286	80.967	66.6455	121.4235	53	Country	286	77.66318189640337	44.757179310155124	111.47768093273618	46.534305464912016	24.663181896403373	52.767924528301876	27.967
SV & Grenadines	Country	240	74.9405	60.7605	104.8365	48	Country	240	70.750383405523	37.862538827813324	108.21528281039096	47.396632094839575	22.750383405522996	56.12604166666666	26.9405
Rwanda	Country	191.5	79.44200000000001	65.3265	109.4245	51	Country	191.5	75.47729338996945	44.31074584545475	108.11115669658962	47.99469292150871	24.477293389969446	55.76862745098041	28.442000000000007
Brunei Darussalam	Country	166	86.4315	66.79499999999999	131.3265	49	Country	166	81.83322985651213	41.05513679864596	123.28636376979335	67.00659154390232	32.83322985651213	76.39081632653063	37.4315
Andorra	Country	133	80.23150000000001	69.42150000000001	99.48400000000001	55	Country	133	75.80627269060105	51.67475471107132	100.72877650552064	37.829586710183726	20.806272690601048	45.875454545454566	25.23150000000001
Bhutan	Country	440.5	86.069	71.97149999999999	120.2765	60	Country	440.5	82.34375362860385	53.15281362887093	112.38615027503252	37.239589381006425	22.34375362860385	43.44833333333333	26.069000000000003
Haiti	Country	337.5	84.9735	68.0825	116.89150000000001	50	Country	337.5	78.49407213095535	43.9029128188682	113.02885444869565	56.9881442619107	28.494072130955345	69.947	34.9735
Isle of Man	Country	3019	75.021	68.478	99.896	66	Country	3019	74.16393487028782	59.2582608180324	89.49691041676542	12.369598288314876	8.163934870287818	13.668181818181813	9.021
Jamaica	Country	554.5	86.1385	68.7245	121.82900000000001	53	Country	554.5	81.42987448170375	42.11733771715974	124.10665268011763	53.64127260698821	28.42987448170375	62.5254716981132	33.13849999999999
Puerto Rico	Country	2079.5	91.12100000000001	81.248	113.394	71	Country	2079.5	88.99351172733252	62.93988746284747	114.8210054878691	25.342974263848618	17.993511727332518	28.339436619718317	20.12100000000001
Solomon Islands	Country	441	107.757	71.482	199.1725	46	Country	441	101.00217757405426	24.410207605698705	190.0828727734098	119.56995124794405	55.00217757405426	134.25434782608696	61.757000000000005
Burkina Faso	Country	37340	89.0015	76.122	120.5445	69	Country	37340	86.99951662279909	54.90010200053326	118.57936033686414	26.086255975071147	17.999516622799092	28.987681159420276	20.001499999999993
Dominican Republic	Country	1075	90.4085	80.3385	111.594	71	Country	1075	87.31781593159316	64.95721009339903	110.60729229706763	22.982839340272054	16.31781593159316	27.335915492957753	19.408500000000004
Greenland	Country	262	96.58850000000001	80.1365	130.49349999999998	61	Country	262	93.20449651041585	56.88796334618638	128.89037262847108	52.79425657445223	32.20449651041585	58.341803278688545	35.58850000000001
Cambodia	Country	399.5	99.3985	85.174	125.5865	70	Country	399.5	94.44248546315077	66.21897672299946	125.77042190803195	34.91783637592967	24.442485463150774	41.99785714285713	29.3985
Niger	Country	91	101.72	77.458	158.755	59	Country	91	101.72	62.77013783076232	140.86300474370233	72.40677966101694	42.72	72.40677966101694	42.72
CAR	Country	352.5	123.1705	109.8805	144.5695	89	Country	352.5	117.27722403540182	91.1181324814356	144.5273362622139	31.772161837530135	28.277224035401815	38.39382022471911	34.170500000000004
New Caledonia	Country	960	117.55850000000001	104.36099999999999	139.414	88	Country	960	112.37167666646465	85.4070783609519	140.79732516682702	27.695087120982564	24.37167666646465	33.58920454545456	29.55850000000001
Mali	Country	80	106.841	82.099	160.595	61	Country	80	106.84078947368421	64.77213799877342	152.38408448079903	75.148835202761	45.84078947368421	75.14918032786883	45.840999999999994
Ireland	Country	36246	126	113.726	164.631	110	Country	36246	123.49962689629814	96.41626594978368	153.4821212024347	12.272388087543762	13.499626896298139	14.54545454545455	16
Yemen	Country	290	138.3425	120.4265	166.56099999999998	91	Country	290	131.0522198942811	99.43690624571728	162.5802464693983	44.01342845525396	40.05221989428111	52.024725274725284	47.3425
Malta	Country	538	139.603	124.256	165.97050000000002	99	Country	538	132.95047715100253	102.36102167663265	162.80778049972025	34.293411263638916	33.95047715100253	41.01313131313131	40.60300000000001
Togo	Country	96	143.705	109.102	213.422	75	Country	96	143.70535714285717	89.11117642394694	192.8345167129206	91.60714285714289	68.70535714285717	91.60666666666668	68.70500000000001
Sierra Leone	Country	168.5	151.3485	130.53199999999998	182.51049999999998	87	Country	168.5	139.76794108851675	100.2518957024951	180.5890514935258	60.65280584886983	52.76794108851675	73.96379310344827	64.3485
Uruguay	Country	984.5	157.7335	125.1015	214.529	87	Country	984.5	145.2888267985419	95.93400040028757	194.1712386631512	66.99865149257688	58.28882679854189	81.3028735632184	70.73349999999999
Somalia	Country	115	134.464	103.68	199.8225	75	Country	115	134.4640186915888	89.34671718296347	176.88822799752688	79.28535825545173	59.46401869158879	79.28533333333334	59.464
Hong Kong	Country	2473	62.964	46.892	131.846	42	Country	2473	62.24181156490093	24.176712751504233	100.30691037829762	48.194789440240314	20.241811564900928	49.91428571428571	20.964
Ghana	Country	391.5	151.322	132.642	178.6515	101	Country	391.5	142.48771879686308	109.82836237758649	174.38409538318467	41.07694930382484	41.48771879686308	49.823762376237624	50.322
Cuba	Country	1597.5	139.5675	127.6975	162.108	111	Country	1597.5	135.01635724523925	109.11453216097699	160.6751195411326	21.636357878593927	24.01635724523925	25.736486486486477	28.567499999999995
UAE	Country	1314.5	138.87599999999998	123.64349999999999	171.00599999999997	106	Country	1314.5	136.12637892065328	107.41142200807286	165.41692347855002	28.42111218929555	30.12637892065328	31.015094339622618	32.875999999999976
Oman	Country	406.5	150.3855	136.137	171.781	111	Country	406.5	144.39140771945264	115.7208925280583	174.63129182614716	30.08234929680418	33.391407719452644	35.48243243243243	39.38550000000001
Lesotho	Country	1457.5	141.99099999999999	129.6775	164.3555	114	Country	1457.5	138.98202708625345	113.12990843059808	164.98227424776076	21.914058847590745	24.982027086253453	24.55350877192981	27.990999999999985
Singapore	Country	4842	152.45499999999998	137.014	180.8105	119	Country	4842	147.07599612681577	119.46340750875055	174.76757141484129	23.593274056147706	28.075996126815767	28.113445378151237	33.454999999999984
Iraq	Country	288	169.4635	148.69	203.062	107	Country	288	157.49581010687822	123.13454471159133	194.7271843928706	47.192345894278716	50.495810106878224	58.37710280373833	62.46350000000001
Guernsey	Country	553	167.2125	145.751	202.034	112	Country	553	158.45584286621016	123.00790185595885	193.51916945703425	41.47843113054479	46.45584286621016	49.29687499999999	55.212500000000006
Saudi Arabia	Country	1023.5	167.9935	151.29899999999998	198.0875	122	Country	1023.5	160.30633840362668	129.56110608156519	191.91718828512379	31.398638035759575	38.30633840362668	37.699590163934424	45.99350000000001
Moldova	Country	243	197.2035	172.298	234.9025	114	Country	243	182.82093972204265	140.62443597602146	224.4554244429393	60.369245370212845	68.82093972204265	72.98552631578947	83.20349999999999
Cyprus	Country	1252	154.59	150.058	161.671	142	Country	1252	152.07259352777493	134.59761823913678	169.54756881641308	7.093375723785167	10.072593527774927	8.8661971830986	12.590000000000003
Burundi	Country	111	168.943	129.654	244.422	87	Country	111	168.94256756756755	113.09311206248	222.23510574237298	94.18685927306616	81.94256756756755	94.1873563218391	81.94300000000001
Lao	Country	542.5	175.82600000000002	153.964	208.55	118	Country	542.5	166.11326513213982	130.2731436500555	201.80323608418485	40.77395350181341	48.113265132139816	49.00508474576273	57.82600000000002
Rep. Congo	Country	693.5	187.20600000000002	161.987	226.539	119	Country	693.5	175.50960610589905	136.23830165787479	217.67790237758345	47.487063954537014	56.50960610589905	57.31596638655463	68.20600000000002
Vietnam	Country	919	184.46300000000002	159.8915	223.468	118	Country	919	172.74284551859532	133.40493948138968	211.75285722323375	46.39224196491129	54.74284551859532	56.32457627118646	66.46300000000002
Trinidad and Tobago	Country	2202	181.79500000000002	157.86399999999998	219.6845	126	Country	2202	171.61069477703796	134.31482900668158	208.8415522612855	36.19896410876029	45.61069477703796	44.28174603174604	55.795000000000016
Liberia	Country	245.5	208.393	173.7115	255.27949999999998	110	Country	245.5	190.89548545966227	141.69136276018938	241.3104735556609	73.5413504178748	80.89548545966227	89.44818181818181	98.393
Jersey	Country	1226.5	189.4475	163.874	242.662	120	Country	1226.5	180.04830595676788	138.05143610657427	220.8687474192971	50.04025496397324	60.04830595676788	57.872916666666654	69.44749999999999
El Salvador	Country	1950.5	177.54500000000002	155.15300000000002	221.673	121	Country	1950.5	170.1944894294395	131.9950686316933	208.02749792898155	40.65660283424752	49.1944894294395	46.73140495867769	56.545000000000016
Sri Lanka	Country	4786.5	206.7395	182.89049999999997	247.156	142	Country	4786.5	197.11325984962738	155.77588701887964	237.67197561033777	38.812154823681254	55.11325984962738	45.591197183098586	64.73949999999999
Suriname	Country	809.5	212.482	191.9735	240.4025	148	Country	809.5	199.97956983165665	163.64088374213173	236.56611870460318	35.12133096733556	51.97956983165665	43.56891891891892	64.482
Belize	Country	2757.5	206.627	190.79899999999998	230.43099999999998	163	Country	2757.5	198.73404374585124	169.01155330703972	228.296248276368	21.922726224448617	35.73404374585124	26.765030674846635	43.62700000000001
Senegal	Country	462	233.841	205.7065	278.7495	143	Country	462	220.02475061483898	176.21035942416646	265.3228452901748	53.86346196841887	77.02475061483898	63.52517482517484	90.84100000000001
Botswana	Country	852	219.61599999999999	201.02949999999998	248.7	154	Country	852	207.95277869162462	172.22039729755693	243.14397412588977	35.034271877678314	53.952778691624616	42.60779220779221	65.61599999999999
Nicaragua	Country	3718	234.939	216.959	260.51800000000003	180	Country	3718	224.0117752791887	192.51947297335175	254.94815567213686	24.450986266215935	44.0117752791887	30.52166666666667	54.93899999999999
Gabon	Country	1014	240.2825	221.2335	269.967	175	Country	1014	229.21161191313576	194.0822810408	264.73636782449296	30.97806395036329	54.211611913135755	37.304285714285726	65.2825
Benin	Country	188	268.355	116.47800000000001	722.1605	47	Country	188	255.68622329528827	0	583.2287287071858	444.0132410538048	208.68622329528827	470.96808510638306	221.35500000000002
Nigeria	Country	1296	261.875	238.9255	294.0415	185	Country	1296	248.98984302403198	210.10598012447372	286.3269783673332	34.589104337314595	63.989843024031984	41.554054054054056	76.875
Taiwan	Country	5824	253.589	224.1935	304.33349999999996	176	Country	5824	243.62049239504043	200.5521829701526	286.8332255364452	38.42073431536388	67.62049239504043	44.084659090909085	77.589
Sudan	Country	267	290.14700000000005	253.6055	343.0275	154	Country	267	268.8544188364863	211.60537097309475	325.0587690728933	74.58079145226381	114.85441883648627	88.40714285714289	136.14700000000005
Nepal	Country	2262	281.38599999999997	253.456	320.39250000000004	190	Country	2262	264.46072797452706	221.39108931292407	306.984517809449	39.189856828698446	74.46072797452706	48.09789473684209	91.38599999999997
Finland	Country	183172.5	278	269.752	300.356	263	Country	183172.5	275.89278678081155	254.75957734751347	296.96934580936875	4.9022002968865275	12.892786780811548	5.703422053231932	15
Republic of Korea	Country	12294	297.70000000000005	271.62	334.317	226	Country	12294	286.0666249945924	249.51061956207693	322.0695966138933	26.578152652474518	60.066624994592416	31.72566371681418	71.70000000000005
Madagascar	Country	5464.5	300.6455	279.303	330.7395	226	Country	5464.5	286.25131672981036	250.77090413139973	322.31280023547407	26.659874659208114	60.251316729810355	33.028982300884955	74.64550000000003
Norway	Country	137134	291.5	266.6795	352.033	251	Country	137134	289.4238271163823	250.3160012708359	329.8169585406659	15.308297655929204	38.42382711638231	16.135458167330686	40.5
United Kingdom	Country	567826	295.0195	274.606	351.4305	263	Country	567826	291.53328307702736	254.47953830698071	331.5772989370389	10.849157063508507	28.533283077027363	12.174714828897336	32.019499999999994
French Guiana	Country	1201.5	310.6565	280.15999999999997	356.9285	208	Country	1201.5	293.75977424749163	249.514611375004	338.554814335883	41.230660695909435	85.75977424749163	49.35408653846154	102.6565
Estonia	Country	56106	310.01	304.733	319.646	299	Country	56106	307.84238978324294	292.85600365407083	323.1603088881724	2.9573209977401094	8.842389783242936	3.682274247491635	11.009999999999991
Montenegro	Country	983.5	338.48900000000003	297.96349999999995	396.756	205	Country	983.5	318.83783677368865	263.6879535126333	371.7413115919968	55.530652084726164	113.83783677368865	65.11658536585368	133.48900000000003
Ethiopia	Country	2953	344.26599999999996	305.19	402.5875	220	Country	2953	324.69772908635	270.8023925147321	378.42165236222627	47.58987685743183	104.69772908635002	56.48454545454544	124.26599999999996
Sweden	Country	354826	319.52750000000003	312.756	338.23400000000004	309	Country	354826	318.73971612138666	297.9383315484663	339.5373156962502	3.152011689769152	9.739716121386664	3.4069579288025897	10.527500000000032
Myanmar	Country	1112	347.613	308.64	401.83500000000004	215	Country	1112	326.1877237731698	273.52641901789514	377.8304784074957	51.715220359613866	111.18772377316981	61.68046511627907	132.613
Zambia	Country	1016	344.145	313.69	384.6065	227	Country	1016	323.8226996344366	276.6218630312145	372.82882327758944	42.65317164512625	96.82269963443662	51.60572687224669	117.14499999999998
Angola	Country	2355	358.9915	302.7105	440.6615	188	Country	2355	331.45895736034777	260.43110967761606	401.7350200654613	76.30795604273817	143.45895736034777	90.95292553191487	170.99149999999997
Mozambique	Country	877	349.4015	315.38599999999997	395.189	219	Country	877	327.3873870096095	276.16688974807147	380.7095688561884	49.491957538634466	108.38738700960948	59.54406392694065	130.4015
Macedonia	Country	89	120.438	57.27	335.5	31	Country	89	102.43820224719101	14.6427363621316	190.23366813225044	230.44581370061618	71.43820224719101	288.50967741935483	89.438
Denmark	Country	19788.5	349.40049999999997	331.9385	376.9525	298	Country	19788.5	340.2013796205332	311.1164154663166	368.9604229109002	14.16153678541383	42.2013796205332	17.248489932885903	51.400499999999965
Albania	Country	2373	366.7895	335.621	412.9125	249	Country	2373	347.3084185914155	299.0158909381985	396.09910524925954	39.48129260699418	98.30841859141549	47.30502008032127	117.78949999999998
Papua New Guinea	Country	1971	388.3075	349.7735	444.0125	254	Country	1971	368.54252149121237	316.54233054896395	420.3438528129492	45.09548090205211	114.54252149121237	52.876968503937015	134.3075
Uganda	Country	1266.5	364.221	331.125	410.852	235	Country	1266.5	341.55910247643044	293.3251155292246	391.32034079340883	45.3442989261406	106.55910247643044	54.9876595744681	129.221
Malawi	Country	2264	381.6035	345.1195	431.3605	250	Country	2264	360.2972602802023	309.86261150782593	411.25067032472	44.118904112080926	110.2972602802023	52.64139999999999	131.6035
Thailand	Country	12205	368.04150000000004	341.685	409.0915	285	Country	12205	355.251898208257	314.4188902161342	395.5196912719882	24.649788845002462	70.25189820825699	29.137368421052656	83.04150000000004
Honduras	Country	3743.5	369.7505	326.649	429.91700000000003	231	Country	3743.5	346.8977893719024	289.5580008082395	405.0724004884826	50.17220319129974	115.89778937190238	60.065151515151506	138.7505
Bosnia	Country	1230.5	389.1205	347.94849999999997	439.6865	244	Country	1230.5	363.9102696924066	309.82027720538065	420.001687384123	49.14355315262564	119.91026969240659	59.47561475409835	145.1205
Cameroon	Country	1962	413.1775	371.8505	471.8835	261	Country	1962	389.1354782877588	330.81606627647295	447.08233501179564	49.09405298381564	128.13547828775881	58.305555555555564	152.1775
Malaysia	Country	6779.5	435.892	399.157	487.2025	294	Country	6779.5	410.25359211657286	358.97113648318407	461.6721673112138	39.54203813488873	116.25359211657286	48.2625850340136	141.892
Luxembourg	Country	12510	411.35450000000003	392.331	439.317	353	Country	12510	401.34319204017163	369.7155623551946	431.67027363723923	13.694955252173258	48.34319204017163	16.531019830028338	58.35450000000003
Netherlands	Country	492385.5	425.4875	410.023	451.5925	386	Country	492385.5	418.17391130613964	391.224265284662	445.2018896471104	8.335210182937725	32.173911306139644	10.229922279792758	39.48750000000001
Guyana	Country	1713.5	418.78200000000004	375.6385	480.8315	260	Country	1713.5	396.65828482141825	337.2612632079501	452.499856401445	52.56087877746856	136.65828482141825	61.07000000000002	158.78200000000004
Belarus	Country	4500.5	442.14200000000005	414.23400000000004	479.2425	333	Country	4500.5	421.08423340227193	378.2662912891311	463.8807099905305	26.451721742424006	88.08423340227193	32.77537537537538	109.14200000000005
Philippines	Country	2452	447.988	390.3355	528.0519999999999	247	Country	2452	415.2972742183158	345.94154821736765	486.87110195119817	68.13654826652463	168.2972742183158	81.37165991902835	200.988
Latvia	Country	2147.5	456.20050000000003	416.80899999999997	507.7595	297	Country	2147.5	428.01173310364106	373.0182238219445	485.17046805117684	44.111694647690605	131.01173310364106	53.60286195286197	159.20050000000003
Libya	Country	616	463.5455	427.956	509.43600000000004	287	Country	616	432.2149434865913	376.5614712831889	488.468621892396	50.597541284526606	145.21494348659132	61.51411149825785	176.5455
Afghanistan	Country	1632	472.925	432.79499999999996	524.6569999999999	305	Country	1632	442.01391548002863	386.83618780202937	497.8352035542861	44.92259523935365	137.01391548002863	55.057377049180324	167.925
Belgium	Country	422790.5	462.78499999999997	447.0375	488.2785	423	Country	422790.5	454.9999244202546	427.3595698217888	481.87806662207254	7.564993952778876	31.999924420254615	9.40543735224586	39.78499999999997
Pakistan	Country	3974	490.39	457.012	532.0005	354	Country	3974	465.23307617845273	415.8132041333814	514.2226345342602	31.421772931766313	111.23307617845273	38.52824858757062	136.39
Lithuania	Country	4871.5	511.2305	466.632	566.744	334	Country	4871.5	478.1683278941939	418.67600831047895	538.0283279541402	43.16417002820177	144.1683278941939	53.06302395209581	177.2305
Japan	Country	28731	503.278	476.3275	541.9815000000001	414	Country	28731	487.122509241112	446.81008069113864	525.6230491712739	17.662441845679243	73.12250924111203	21.564734299516907	89.27800000000002
Mongolia	Country	1637.5	540.3734999999999	500.826	591.127	364	Country	1637.5	510.1441823678206	454.14978589369593	565.4760042065466	40.14950065050016	146.14418236782058	48.45425824175822	176.37349999999992
Guatemala	Country	9996.5	513.903	479.148	562.265	382	Country	9996.5	490.81376953828	442.25565172801305	539.7464055463226	28.485279983842936	108.81376953827998	34.52958115183247	131.90300000000002
Venezuela	Country	5474	528.672	497.10699999999997	568.7775	383	Country	5474	500.25986553764204	448.7654095141542	552.2571460713912	30.61615288189088	117.25986553764204	38.03446475195824	145.67200000000003
Palestine	Country	1540	550.5495000000001	507.7595	608.019	357	Country	1540	517.461448079286	454.00496716648746	581.5793405699357	44.94718433593445	160.46144807928601	54.21554621848741	193.54950000000008
Liechtenstein	Country	3518.5	549.7175	515.054	593.3399999999999	406	Country	3518.5	524.047266517259	473.5476653435916	573.9257251228246	29.075681408191876	118.047266517259	35.39839901477833	143.71749999999997
Kenya	Country	6670	575.5889999999999	532.898	627.386	402	Country	6670	545.8709367668577	488.8138701860624	601.7154715379056	35.788790240511844	143.87093676685765	43.18134328358207	173.58899999999994
Chile	Country	76239.5	572.262	552.4635000000001	598.842	502	Country	76239.5	558.5124649533499	524.7364719767194	592.989233070226	11.257463138117508	56.51246495334988	13.996414342629482	70.26199999999994
Namibia	Country	8384.5	591.5219999999999	548.346	651.9014999999999	419	Country	8384.5	563.7536141800771	506.3739102240113	617.9491120595981	34.547401952285696	144.75361418007708	41.17470167064437	172.52199999999993
Kyrgyzstan	Country	6873.5	649.1315	597.3955000000001	715.37	430	Country	6873.5	614.6903489690758	548.5613627199061	680.8944862961353	42.9512439462967	184.69034896907579	50.96081395348837	219.13149999999996
Tanzania	Country	8506.5	653.4205	593.7935	737.015	416	Country	8506.5	622.9244761401038	549.5397644543691	695.7034713970595	49.74146061060188	206.92447614010382	57.07223557692307	237.42049999999995
Poland	Country	161577.5	666.0095	633.9449999999999	708.129	517	Country	161577.5	637.1348856125834	588.0493395579895	686.9900679271614	23.23692178193102	120.13488561258339	28.82195357833657	149.0095
Syria	Country	3371	731.6535	684.278	791.3295	486	Country	3371	686.2202329975024	620.217511060164	753.3975665080363	41.19757880607047	200.22023299750242	50.54598765432099	245.6535
Georgia	Country	2761.5	711.0055	659.5675	775.048	465	Country	2761.5	666.7721759742527	600.3379047982041	734.7388499241375	43.391865800914566	201.77217597425272	52.90440860215053	246.00549999999998
Panama	Country	9316.5	667.0450000000001	623.4555	722.5605	480	Country	9316.5	634.2751027307555	574.5894569031229	694.4795959020186	32.140646402240726	154.27510273075552	38.96770833333334	187.04500000000007
Egypt	Country	6201	705.739	661.2135000000001	764.8734999999999	490	Country	6201	666.1614689103806	602.3254033769165	728.9391554139538	35.95132018579194	176.16146891038056	44.02836734693878	215.73900000000003
Zimbabwe	Country	3747.5	679.394	632.1279999999999	741.1355000000001	475	Country	3747.5	651.7119053585541	588.4256385191841	712.587761635997	37.20250639127454	176.71190535855408	43.0303157894737	204.394
Indonesia	Country	10972	708.0625	660.019	771.063	482	Country	10972	667.7430343014046	603.3855463302605	732.4510486384122	38.53589923265655	185.74303430140458	46.90093360995851	226.0625
Switzerland	Country	420204	687.3115	672.3399999999999	712.556	650	Country	420204	680.4199276595403	654.106013989497	707.9799542222815	4.679988870698515	30.41992765954035	5.740230769230781	37.311500000000024
Jordan	Country	800.5	728.8345	674.6085	797.51	411	Country	800.5	675.6680169980481	599.21282413789	751.8688488647192	64.39611119173918	264.6680169980481	77.33199513381996	317.83450000000005
Costa Rica	Country	68325	701.463	669.2850000000001	745.9325	588	Country	68325	684.0254412387314	637.9647617915246	728.5916961519165	16.33085735352575	96.02544123873145	19.29642857142857	113.46299999999997
Germany	Country	248655	735.509	704.528	780.346	639	Country	248655	717.7653088518449	675.6485678045209	756.4991345261833	12.326339413434262	78.7653088518449	15.103129890453836	96.50900000000001
Paraguay	Country	6890.5	771.966	721.6904999999999	835.7215	533	Country	6890.5	730.5126259313923	665.5225497060662	790.7607313977234	37.05677784829125	197.51262593139234	44.83414634146341	238.966
Ecuador	Country	16556.5	777.2645	730.629	837.6605	566	Country	16556.5	744.5680390250378	682.020628781391	808.4263553043037	31.54912350265686	178.56803902503782	37.32588339222615	211.2645
Czech Republic	Country	11449	782.2165	750.98	821.7465	609	Country	11449	749.2553037523917	696.2730784393437	803.2185139907003	23.030427545548715	140.25530375239168	28.442775041050904	173.2165
Armenia	Country	3018.5	850.883	786.892	935.931	536	Country	3018.5	807.478137027438	725.2812857549955	886.817864080295	50.64890616183546	271.47813702743804	58.74682835820897	314.88300000000004
Chad	Country	88472	796.4535000000001	769.5	830.726	679	Country	88472	773.4632128154315	730.4248451376324	816.0892354968473	13.912107925689465	94.46321281543146	17.298011782032408	117.45350000000008
Lebanon	Country	5595.5	850.6800000000001	796.8715	917.4375	570	Country	5595.5	801.0271807880265	730.199458848965	870.1787110434011	40.53108434877657	231.0271807880265	49.24210526315791	280.68000000000006
Uzbekistan	Country	2359.5	894.4965	835.7515	964.066	565	Country	2359.5	835.9761217915308	755.5682201541351	914.1532009007149	47.960375538324044	270.9761217915308	58.3179646017699	329.49649999999997
Serbia	Country	13562	913.704	851.864	993.3820000000001	594	Country	13562	859.8033753887678	779.9720704410938	941.7392355343975	44.74804299474204	265.8033753887678	53.822222222222216	319.70399999999995
Tajikistan	Country	2837	921.629	857.0055	1003.2335	578	Country	2837	865.0780847234544	786.9833721498521	944.6458885022721	49.667488706479986	287.07808472345437	59.45138408304498	343.629
Slovenia	Country	7552	939.925	874.028	1021.3075	594	Country	7552	880.0412648861786	796.7071308114085	964.7262426235036	48.155095098683276	286.0412648861786	58.23653198653198	345.92499999999995
Austria	Country	42477.5	934.8695	890.3895	995.8415	735	Country	42477.5	899.962555831713	842.2239489832377	958.164620993266	22.443885147171837	164.96255583171296	27.193129251700675	199.86950000000002
Azerbaijan	Country	1495.5	990.6945000000001	925.1855	1067.0155	583	Country	1495.5	917.3715262394953	831.421370593389	1004.255493443811	57.353606559090096	334.3715262394953	69.93044596912523	407.69450000000006
Slovakia	Country	9804	993.6405	922.685	1081.9625	641	Country	9804	938.060708365844	852.1315258629262	1022.2577457614047	46.34332423804119	297.060708365844	55.01411856474259	352.6405
Bolivia	Country	17086.5	1029.7635	961.494	1112.417	696	Country	17086.5	974.3209172553903	894.3751317723209	1053.5687248664738	39.988637536694014	278.3209172553903	47.95452586206896	333.7635
Hungary	Country	8402.5	1060.748	1005.4970000000001	1125.8885	727	Country	8402.5	997.7916580521874	922.5032139162531	1079.2854678629485	37.247820915018906	270.79165805218736	45.90756533700138	333.74800000000005
Turkmenistan	Country	1052.5	1089.9524999999999	1022.2615	1170.9225000000001	601	Country	1052.5	1005.349303919633	907.3039549545767	1106.215517179433	67.2794182894564	404.34930391963303	81.35648918469217	488.9524999999999
Croatia	Country	9988	1077.4515000000001	1016.22	1149.408	733	Country	9988	1014.987119864639	935.0408254320089	1095.1548522754053	38.470275561342284	281.987119864639	46.99201909959074	344.4515000000001
Tunisia	Country	2794	1070.5365000000002	1008.533	1146.6325	686	Country	2794	1002.5638642210606	920.4103552187144	1084.5928085709486	46.1463358922829	316.5638642210606	56.05488338192421	384.53650000000016
India	Country	22110.5	1125.78	1066.2125	1199.923	792	Country	22110.5	1066.896015406231	988.4066805119171	1143.617798031753	34.70909285432211	274.8960154062311	42.14393939393939	333.78
Romania	Country	8293	1093.645	1032.7735	1169.963	728	Country	8293	1029.9101778775366	948.0149540701553	1113.5333837493517	41.47117827988141	301.9101778775366	50.225961538461526	365.645
Colombia	Country	40578	1080.5695	1026.4065	1143.8115	814	Country	40578	1033.2560487699357	966.9566149491764	1102.30970399717	26.935632527019116	219.25604876993566	32.74809582309584	266.56950000000006
Portugal	Country	18037.5	1104.4	1051.5075000000002	1172.046	763	Country	18037.5	1040.439727695601	961.2502382636269	1116.6979416074762	36.36169432445624	277.43972769560105	44.74442988204457	341.4000000000001
Bulgaria	Country	10831.5	1150.2379999999998	1077.975	1237.48	749	Country	10831.5	1082.5497764962533	992.3486163079131	1169.2674512798185	44.532680440087226	333.54977649625334	53.569826435246966	401.23799999999983
Ukraine	Country	15691.5	1113.8745	1067.394	1168.266	827	Country	15691.5	1058.0793838832888	990.8023419759281	1123.8846421706494	27.941884387338423	231.07938388328876	34.68857315598548	286.8744999999999
DRC	Country	9799	1163.5915	1092.3815	1246.79	769	Country	9799	1098.1302164519134	1008.9653024048778	1186.578911995936	42.799768069169495	329.1302164519134	51.31228868660598	394.5915
Canada	Country	143501	1170.019	1119.344	1233.0285	920	Country	143501	1127.3273605178229	1061.3882547150552	1193.3742753747842	22.535582664980748	207.32736051782285	27.17597826086957	250.019
France	Country	136124.5	1177.171	1135.3305	1233.9560000000001	1003	Country	136124.5	1147.2285848310544	1094.4136839692428	1199.5055723820278	14.379719325130047	144.22858483105438	17.365004985044873	174.17100000000005
Kazakhstan	Country	4889	1308.0445	1226.888	1405.24	826	Country	4889	1228.8084677303518	1132.6337809752254	1329.2100289544974	48.76615832086584	402.8084677303518	58.358898305084736	482.04449999999997
Peru	Country	20118	1288.485	1209.7335	1384.2875	859	Country	20118	1218.171016313082	1123.4127715494558	1310.7108477727515	41.812691072535735	359.17101631308196	49.99825378346914	429.4849999999999
Italy	Country	26423	1305.4375	1264.6185	1353.7355	1045	Country	26423	1254.4491108165207	1191.218538510651	1319.3223887967902	20.04297711162877	209.44911081652072	24.922248803827742	260.4375
Algeria	Country	6722	1350.3755	1271.1485	1442.359	858	Country	6722	1265.3798394292658	1172.4023900428824	1362.0058915134648	47.480167765648694	407.37983942926576	57.38642191142191	492.3755000000001
Morocco	Country	12839.5	1450.6505	1381.8545	1534.908	987	Country	12839.5	1368.1051636453371	1276.3475360686284	1458.0744548482921	38.612478586153706	381.10516364533714	46.97573454913879	463.65049999999997
Spain	Country	34502.5	1526.566	1465.949	1598.786	1167	Country	34502.5	1463.1470986575996	1386.3350424806408	1538.823830608755	25.376786517360728	296.1470986575996	30.81113967437876	359.56600000000003
Iran	Country	27486.5	1611.1979999999999	1534.652	1701.492	1112	Country	27486.5	1522.5507664815852	1431.9807129794663	1616.1931917369357	36.9200329569771	410.55076648158524	44.89190647482013	499.19799999999987
South Africa	Country	53779	1561.08	1502.4385000000002	1635.036	1240	Country	53779	1505.1797521105655	1434.0033783132305	1577.5406850591608	21.385463879884313	265.17975211056546	25.893548387096764	321.0799999999999
Greece	Country	24286	1637.0765	1579.1945	1709.2325	1191	Country	24286	1555.770886451663	1468.4443394223904	1641.5296038687188	30.62727845941755	364.77088645166305	37.45394626364398	446.0764999999999
Israel	Country	17818	1617.0100000000002	1531.416	1716.0895	1064	Country	17818	1521.9159121871085	1423.8476236010597	1623.9191596389182	43.03720979202148	457.91591218710846	51.97462406015039	553.0100000000002
Argentina	Country	62397.5	1689.7824999999998	1623.5325	1771.7530000000002	1277	Country	62397.5	1620.6053906682032	1535.7715450779315	1706.1121830293905	26.9072349779329	343.6053906682032	32.324393108848845	412.7824999999998
Russia	Country	47380	1743.9415	1669.8995	1829.324	1255	Country	47380	1654.3387531155686	1562.2868166255228	1744.3556821100685	31.81982096538396	399.3387531155686	38.95948207171314	488.9414999999999
Australia	Country	244346.5	1869.932	1819.488	1931.8455	1615	Country	244346.5	1828.8956963765584	1765.834805955999	1893.6361896591216	13.244315565111965	213.89569637655836	15.785263157894747	254.93200000000002
China	Country	32613	2003.6195	1915.4125	2105.6800000000003	1367	Country	32613	1890.5731373108792	1783.8328470583192	1998.9876836723352	38.30088787936206	523.5731373108792	46.570555961960494	636.6195
Turkey	Country	33300	2667.476	2568.6365	2784.085	1824	Country	33300	2522.798975770646	2404.8923615517583	2648.0808788545564	38.31134735584683	698.7989757706459	46.243201754385964	843.4760000000001
Brazil	Country	183653	2692.7205	2612.548	2783.9915	2072	Country	183653	2575.697462076858	2474.036704485785	2676.467562782572	24.309723073207422	503.69746207685785	29.95755308880308	620.7204999999999
Mexico	Country	286547.5	2738.7169999999996	2671.548	2816.3824999999997	2265	Country	286547.5	2656.262814679787	2570.8840761133365	2741.2430111150943	17.274296453853722	391.26281467978697	20.91465783664457	473.71699999999964
USA	Country	2256189	4232.2375	4149.981	4329.630999999999	3703	Country	2256189	4140.720044212665	4047.9697903947363	4233.583863004311	11.820687124295581	437.720044212665	14.292128004320826	529.2375000000002
Africa	Continent	254147.5	6644.9085	6510.496	6792.3544999999995	4976	Continent	254147.5	6344.443990269794	6181.957860192377	6513.658049082891	27.500884048830265	1368.443990269794	33.539157958199354	1668.9084999999995
Asia	Continent	198360.5	8708.945	8528.682499999999	8902.7475	6184	Continent	198360.5	8275.592965005559	8057.924148946481	8473.483704432398	33.822654673440475	2091.5929650055587	40.83028783958602	2524.9449999999997
Europe	Continent	3390912.5	3206.9404999999997	3114.3594999999996	3310.6085000000003	2516	Continent	3390912.5	3084.226817385833	2974.0083199631763	3189.5882069809877	22.584531692600663	568.2268173858329	27.461864069952302	690.9404999999997
North America	Continent	2772783	6536.17	6420.1145	6666.733	5526	Continent	2772783	6367.530656118126	6240.958143102877	6493.428037610102	15.228567790773173	841.530656118126	18.280311255881298	1010.1700000000001
Oceania	Continent	267828	2521.029	2445.03	2612.611	2049	Continent	267828	2451.202804934797	2356.4576298866264	2540.5008898546093	19.629224252552312	402.20280493479686	23.037042459736455	472.029
South America	Continent	398767.5	5616.912	5496.6725	5750.909	4349	Continent	398767.5	5388.743948597173	5244.888849423178	5532.7535276638755	23.907655750682277	1039.7439485971727	29.154104391814208	1267.9120000000003
Global	Global	8369254	25929.148	25705.9865	26164.2265	20934	Global	8369254	24984.569240470642	24705.566553768032	25265.781393972466	19.349236841839314	4050.5692404706424	23.861412056940857	4995.148000000001
