# Supplementary material for: Estimating global bee species richness and taxonomic gaps
Source: Nat Commun. 2026 Feb 24;17:1762. doi: 10.1038/s41467-026-69029-4 (PMC12932799; doi:10.1038/s41467-026-69029-4)
Supplement: Supplementary file 4 — Source Data [file 41467_2026_69029_MOESM4_ESM.zip › FigTables/Fig_S10/FigS10_literature.csv]

scientificName	n_lit	source	database_id	species	family	subfamily	genus	subgenus	specificEpithet	infraspecificEpithet	scientificNameAuthorship	doiORurl	publicationYear	Notes	Auth	Title of paper	verbatimScientificName	.invalidName	taxonRank	dataFrom_lit	n_occ	dataFrom_occ	count
Acamptopoeum fernandezi Gonzalez, 2004	1	litRecords	NA	NA	NA	NA	NA	NA	NA	NA	NA	NA	NA	NA	NA	NA	NA	NA	NA	literature	NA	NA	226
Afranthidium lebanense (Mavromoustakis, 1955)	2	NA	BeeBDC_TempCode_144	Afranthidium lebanense	Megachilidae	Megachilinae	Afranthidium	NA	lebanense	NA	(Mavromoustakis, 1955)	https://doi.org/ 10.11646/zootaxa.4976.1.1	2021	NA	MCO	NA	Afranthidium lebanense (Mavromoustakis, 1955)	TRUE	NA	literature	NA	NA	96
Amegilla expleta (Vachal, 1910)	2	NA	BeeBDC_TempCode_200	Amegilla expleta	Apidae	Apinae	Amegilla	NA	expleta	NA	(Vachal, 1910)	https://www.researchgate.net/publication/268383578_Joseph_Vachal_1838-1911_French_entomologist_and_politician	2012	NA	NJ	NA	Amegilla expleta (Vachal, 1910)	TRUE	NA	literature	NA	NA	96
Amegilla griseocincta Leijs, 2020	12	litRecords	NA	NA	NA	NA	NA	NA	NA	NA	NA	NA	NA	NA	NA	NA	NA	NA	NA	literature	NA	NA	2
Amegilla incognita Leijs, 2020	1	litRecords	NA	NA	NA	NA	NA	NA	NA	NA	NA	NA	NA	NA	NA	NA	NA	NA	NA	literature	NA	NA	226
Amegilla robinae Brooks, 1988	1	Ascher2024	NA	NA	NA	NA	NA	NA	NA	NA	NA	NA	NA	NA	NA	NA	NA	NA	NA	literature	NA	NA	226
Amegilla simbana (Cockerell, 1936)	1	NA	BeeBDC_TempCode_122	Amegilla simbana	Apidae	Apinae	Amegilla	NA	simbana	NA	(Cockerell, 1936)	because I said so	1936	NA	MCO	NA	Amegilla simbana (Cockerell, 1936)	TRUE	NA	literature	NA	NA	226
Amegilla tubifera (Cockerell, 1933)	1	NA	BeeBDC_TempCode_209	Amegilla tubifera	Apidae	Apinae	Amegilla	NA	tubifera	NA	(Cockerell, 1933)	https://doi.org/10.11646/zootaxa.2455.1.1	2010	cant find reference, one specimen referenced in 2010 catalogue	NJ	NA	Amegilla tubifera (Cockerell, 1933)	TRUE	NA	literature	NA	NA	226
Amegilla youngi Leijs, 2020	2	litRecords	NA	NA	NA	NA	NA	NA	NA	NA	NA	NA	NA	NA	NA	NA	NA	NA	NA	literature	NA	NA	96
Ammobates dusmeti Popov, 1951	1	NA	BeeBDC_TempCode_289	Ammobates dusmeti	Apidae	Nomadinae	Ammobates	NA	dusmeti	NA	Popov, 1951	https://www.iucnredlist.org/species/19198593/21145031#population	2013	The only pop estimate I can see comes from the IUCN listing under the population tab. Not super clear if this was one individual or one occurance record from population descirption.	AMG	NA	Ammobates dusmeti Popov, 1951	TRUE	NA	literature	NA	NA	226
Ancyla nitida Friese, 1902	2	NA	BeeBDC_TempCode_137	Ancyla nitida	Apidae	Apinae	Ancyla	NA	nitida	NA	Friese, 1902	https://doi.org/10.11646/zootaxa.1833.1.1	2008	NA	MCO	NA	Ancyla nitida Friese, 1902	TRUE	NA	literature	NA	NA	96
Andinopanurgus chirosimpson Packer, 2021	1	litRecords	NA	NA	NA	NA	NA	NA	NA	NA	NA	NA	NA	NA	NA	NA	NA	NA	NA	literature	NA	NA	226
Andinopanurgus lynnae Packer, 2021	3	litRecords	NA	NA	NA	NA	NA	NA	NA	NA	NA	NA	NA	NA	NA	NA	NA	NA	NA	literature	NA	NA	34
Andrena abruptifovea Wood, 2020	24	litRecords	NA	NA	NA	NA	NA	NA	NA	NA	NA	NA	NA	NA	NA	NA	NA	NA	NA	literature	NA	NA	1
Andrena acutilabris Morawitz, 1876	14	NA	BeeBDC_TempCode_339	Andrena acutilabris	Andrenidae	Andreninae	Andrena	NA	acutilabris	NA	Morawitz, 1876	https://www.researchgate.net/publication/363284480_The_bees_of_the_genus_Andrena_Fabricius_1775_Hymenoptera_Andrenidae_described_by_Ferdinand_Morawitz_from_the_collection_of_Aleksey_Fedtschenko	2022	NA	AMG	https://www.researchgate.net/publication/363284480_The_bees_of_the_genus_Andrena_Fabricius_1775_Hymenoptera_Andrenidae_described_by_Ferdinand_Morawitz_from_the_collection_of_Aleksey_Fedtschenko Page 109-110	Andrena acutilabris Morawitz, 1876	TRUE	NA	literature	NA	NA	3
Andrena banchan Xu and Tadauchi, 2009	8	NA	BeeBDC_TempCode_96	Andrena banchan	Andrenidae	Andreninae	Andrena	NA	banchan	NA	Xu and Tadauchi, 2009	https://www.researchgate.net/profile/Huan-Li-Xu/publication/287422427_A_Revision_Of_The_Subgenus_Leucandrena_Of_The_Genus_Andrena_Of_Eastern_Asia_Hymenoptera_Apoidea_Andrenidae/links/5b85f71e299bf1d5a72ea97f/A-Revision-Of-The-Subgenus-Leucandrena-Of-The-Genus-Andrena-Of-Eastern-Asia-Hymenoptera-Apoidea-Andrenidae.pdf	2009	NA	MCO	NA	Andrena banchan Xu and Tadauchi, 2009	TRUE	NA	literature	NA	NA	8
Andrena banffensis Viereck, 1924	1	NA	BeeBDC_TempCode_253	Andrena banffensis Viereck, 1924	NA	NA	NA	NA	NA	NA	NA	10.4039/ent118287-4	1986	NA	DEG	NA	NA	FALSE	NA	literature	NA	NA	226
Andrena cedricola Wood, 2020	8	litRecords	NA	NA	NA	NA	NA	NA	NA	NA	NA	NA	NA	NA	NA	NA	NA	NA	NA	literature	NA	NA	8
Andrena chekiangensis Wu, 1977	4	NA	BeeBDC_TempCode_105	Andrena chekiangensis	Andrenidae	Andreninae	Andrena	NA	chekiangensis	NA	Wu, 1977	wu 1977	1977	NA	MCO	NA	Andrena chekiangensis Wu, 1977	TRUE	NA	literature	NA	NA	31
Andrena chirisana Tadauchi, 1992	1	NA	BeeBDC_TempCode_83	Andrena chirisana	Andrenidae	Andreninae	Andrena	NA	chirisana	NA	Tadauchi, 1992	https://www.researchgate.net/publication/287422194_A_Revision_of_the_Subgenus_Micrandrena_of_the_Genus_Andrena_of_Eastern_Asia_Hymenoptera_Apoidea_Andrenidae	2011	NA	MCO	NA	Andrena chirisana Tadauchi, 1992	TRUE	NA	literature	NA	NA	226
Andrena cyrenaica Kratochwil, 2015	3	NA	BeeBDC_TempCode_191	Andrena cyrenaica	Andrenidae	Andreninae	Andrena	NA	cyrenaica	NA	Kratochwil, 2015	https://www.zobodat.at/pdf/LBB_0047_2_1403-1437.pdf	2015	NA	NJ	NA	Andrena cyrenaica Kratochwil, 2015	TRUE	NA	literature	NA	NA	34
Andrena edentula Wood, 2020	1	litRecords	NA	NA	NA	NA	NA	NA	NA	NA	NA	NA	NA	NA	NA	NA	NA	NA	NA	literature	NA	NA	226
Andrena efeana Scheuchl and Hazir, 2012	8	NA	BeeBDC_TempCode_91	Andrena efeana	Andrenidae	Andreninae	Andrena	NA	efeana	NA	Scheuchl and Hazir, 2012	http://www.atlashymenoptera.net/biblio/01500/Scheuchl_2012_Three_new_Andrena.pdf	2012	NA	MCO	NA	Andrena efeana Scheuchl and Hazir, 2012	TRUE	NA	literature	NA	NA	8
Andrena euphorbiacea Scheuchl, 2005	7	NA	BeeBDC_TempCode_125	Andrena euphorbiacea	Andrenidae	Andreninae	Andrena	NA	euphorbiacea	NA	Scheuchl, 2005	http://www.atlashymenoptera.net/biblio/01500/Gruenwaldt_et_al_2005_Neue_Andrena_arten.pdf	2005	NA	MCO	NA	Andrena euphorbiacea Scheuchl, 2005	TRUE	NA	literature	NA	NA	10
Andrena freidbergi Pisanty and Scheuchl, 2018	3	NA	BeeBDC_TempCode_248	Andrena freidbergi	Andrenidae	Andreninae	Andrena	NA	freidbergi	NA	Pisanty and Scheuchl, 2018	https://doi.org/10.11646/zootaxa.4374.2.1	2018	NA	DEG	NA	Andrena freidbergi Pisanty and Scheuchl, 2018	TRUE	NA	literature	NA	NA	34
Andrena gasparella Patiny, 1998	8	NA	BeeBDC_TempCode_281	Andrena gasparella	Andrenidae	Andreninae	Andrena	NA	gasparella	NA	Patiny, 1998	https://doi.org/10.5852/ejt.2022.843.1947�	2022	NA	DEG	NA	Andrena gasparella Patiny, 1998	TRUE	NA	literature	NA	NA	8
Andrena iranella Popov, 1940	5	NA	BeeBDC_TempCode_79	Andrena iranella	Andrenidae	Andreninae	Andrena	NA	iranella	NA	Popov, 1940	https://treatment.plazi.org/GgServer/html/7C5687D4FF8AFA0371DEFF0EFDEA6129/1	2023	NA	MCO	NA	Andrena iranella Popov, 1940	TRUE	NA	literature	NA	NA	20
Andrena jazleya Pohl and Larkin, 2006	2	NA	BeeBDC_TempCode_252	Andrena jazleya	Andrenidae	Andreninae	Andrena	NA	jazleya	NA	Pohl and Larkin, 2006	https://doi.org/10.2317/0511.08.1	2006	NA	DEG	NA	Andrena jazleya Pohl and Larkin, 2006	TRUE	NA	literature	NA	NA	96
Andrena kamtschatkaensis Friese, 1914	2	NA	BeeBDC_TempCode_39	Andrena kamtschatkaensis	Andrenidae	Andreninae	Andrena	NA	kamtschatkaensis	NA	Friese, 1914	https://doi.org/10.11646/zootaxa.1833.1.1	2008	NA	MCO	NA	Andrena kamtschatkaensis Friese, 1914	TRUE	NA	literature	NA	NA	96
Andrena kathmanduensis Tadauchi and Matsumura, 2007	2	NA	BeeBDC_TempCode_264	Andrena kathmanduensis	Andrenidae	Andreninae	Andrena	NA	kathmanduensis	NA	Tadauchi and Matsumura, 2007	https://doi.org/10.1016/j.japb.2022.01.007	2022	NA	DEG	NA	Andrena kathmanduensis Tadauchi and Matsumura, 2007	TRUE	NA	literature	NA	NA	96
Andrena khasania Osytshnjuk, 1995	2	Ascher2024	NA	NA	NA	NA	NA	NA	NA	NA	NA	NA	NA	NA	NA	NA	NA	NA	NA	literature	NA	NA	96
Andrena korovini Osytshnjuk, 1986	1	Ascher2024	NA	NA	NA	NA	NA	NA	NA	NA	NA	NA	NA	NA	NA	NA	NA	NA	NA	literature	NA	NA	226
Andrena kumbhuensis Tadauchi and Matsumura, 2007	64	NA	BeeBDC_TempCode_335	Andrena kumbhuensis	Andrenidae	Andreninae	Andrena	NA	kumbhuensis	NA	Tadauchi and Matsumura, 2007	https://www.researchgate.net/publication/31903489_The_Genus_Andrena_Collected_from_Nepal_Hymenoptera_Andrenidae_with_Redescriptions_of_Some_Types_of_Andrena_Described_from_North_India/link/603f51e292851c077f12e480/download?_tp=eyJjb250ZXh0Ijp7ImZpcnN0UGFnZSI6Il9kaXJlY3QiLCJwYWdlIjoicHVibGljYXRpb24iLCJwcmV2aW91c1BhZ2UiOiJfZGlyZWN0In19	2007	NA	AMG	NA	Andrena kumbhuensis Tadauchi and Matsumura, 2007	TRUE	NA	literature	NA	NA	2
Andrena kunmingica Xu and Tadauchi, 2012	1	NA	BeeBDC_TempCode_195	Andrena kunmingica	Andrenidae	Andreninae	Andrena	NA	kunmingica	NA	Xu and Tadauchi, 2012	https://catalog.lib.kyushu-u.ac.jp/opac_download_md/22056/p097.pdf	2012	NA	NJ	NA	Andrena kunmingica Xu and Tadauchi, 2012	TRUE	NA	literature	NA	NA	226
Andrena kurdistanica Engel, 2005	4	Ascher2024	NA	NA	NA	NA	NA	NA	NA	NA	NA	NA	NA	NA	NA	NA	NA	NA	NA	literature	NA	NA	31
Andrena mangkamensis Wu, 1982	1	Ascher2024	NA	NA	NA	NA	NA	NA	NA	NA	NA	NA	NA	NA	NA	NA	NA	NA	NA	literature	NA	NA	226
Andrena maximiliani Scheuchl, 2009	3	NA	BeeBDC_TempCode_194	Andrena maximiliani	Andrenidae	Andreninae	Andrena	NA	maximiliani	NA	Scheuchl, 2009	https://www.zobodat.at/pdf/LBB_0041_1_0963-0968.pdf	2009	NA	NJ	NA	Andrena maximiliani Scheuchl, 2009	TRUE	NA	literature	NA	NA	34
Andrena metuoensis Xu and Tadauchi, 2001	1	NA	BeeBDC_TempCode_288	Andrena metuoensis	Andrenidae	Andreninae	Andrena	NA	metuoensis	NA	Xu and Tadauchi, 2001	https://doi.org/10.5109/2654	2001	NA	DEG	NA	Andrena metuoensis Xu and Tadauchi, 2001	TRUE	NA	literature	NA	NA	226
Andrena nasipolita Strand, 1913	1	NA	BeeBDC_TempCode_276	Andrena nasipolita	Andrenidae	Andreninae	Andrena	NA	nasipolita	NA	Strand, 1913	https://doi.org/10.5109/2626	1998	NA	DEG	NA	Andrena nasipolita Strand, 1913	TRUE	NA	literature	NA	NA	226
Andrena nitidicollis Morawitz, 1876	2	NA	BeeBDC_TempCode_260	Andrena nitidicollis	Andrenidae	Andreninae	Andrena	NA	nitidicollis	NA	Morawitz, 1876	doi: 10.3897/zookeys.1120.90206	2022	NA	DEG	NA	Andrena nitidicollis Morawitz, 1876	TRUE	NA	literature	NA	NA	96
Andrena olympica Grünwaldt, 2005	10	NA	BeeBDC_TempCode_153	Andrena olympica	Andrenidae	Andreninae	Andrena	NA	olympica	NA	Grünwaldt, 2005	http://www.atlashymenoptera.net/biblio/01500/Gruenwaldt_et_al_2005_Neue_Andrena_arten.pdf	2005	NA	MCO	NA	Andrena olympica	TRUE	NA	literature	NA	NA	6
Andrena orizabibia Strand, 1919	6	NA	BeeBDC_TempCode_88	Andrena orizabibia	Andrenidae	Andreninae	Andrena	NA	orizabibia	NA	Strand, 1919	10.21248/contrib.entomol.55.1.151-250	2005	NA	MCO	NA	Andrena orizabibia Strand, 1919	TRUE	NA	literature	NA	NA	12
Andrena paradisaea Warncke, 1975	3	NA	BeeBDC_TempCode_164	Andrena paradisaea	Andrenidae	Andreninae	Andrena	NA	paradisaea	NA	Warncke, 1975	https://doi.org/ 10.11646/zootaxa.4374.2.1	2018	NA	NJ	NA	Andrena paradisaea Warncke, 1975	TRUE	NA	literature	NA	NA	34
Andrena parvispinae Wood, 2020	7	litRecords	NA	NA	NA	NA	NA	NA	NA	NA	NA	NA	NA	NA	NA	NA	NA	NA	NA	literature	NA	NA	10
Andrena persica Wood, 2021	3	NA	BeeBDC_TempCode_173	Andrena persica	Andrenidae	Andreninae	Andrena	NA	persica	NA	Wood, 2021	10.11646/ZOOTAXA.4933.4.1	2021	NA	NJ	NA	Andrena persica Wood, 2021	TRUE	NA	literature	NA	NA	34
Andrena popovi Osytshnjuk, 1985	1	NA	BeeBDC_TempCode_21	Andrena popovi	Andrenidae	Andreninae	Andrena	NA	popovi	NA	Osytshnjuk, 1985	NA	NA	NA	MCO	NA	Andrena popovi Osytshnjuk, 1985	TRUE	NA	literature	NA	NA	226
Andrena prodigiosa Wood, 2020	1	litRecords	NA	NA	NA	NA	NA	NA	NA	NA	NA	NA	NA	NA	NA	NA	NA	NA	NA	literature	NA	NA	226
Andrena prunella Warncke, 1974	1	Ascher2024	NA	NA	NA	NA	NA	NA	NA	NA	NA	NA	NA	NA	NA	NA	NA	NA	NA	literature	NA	NA	226
Andrena revelstokensis Viereck, 1924	1	Ascher2024	NA	NA	NA	NA	NA	NA	NA	NA	NA	NA	NA	NA	NA	NA	NA	NA	NA	literature	NA	NA	226
Andrena rudolfae Osytshnjuk, 1986	2	NA	BeeBDC_TempCode_269	Andrena rudolfae	Andrenidae	Andreninae	Andrena	NA	rudolfae	NA	Osytshnjuk, 1986	https://www.researchgate.net/profile/Maxim-Proshchalykin/publication/312494761_The_species-group_names_of_bees_Hymenoptera_Apoidea_Apiformes_described_from_Crimea_North_Caucasus_European_part_of_Russia_and_Ural_Part_II_Families_Andrenidae_and_Megachilidae/links/587f0b2508aed3826af466ca/The-species-group-names-of-bees-Hymenoptera-Apoidea-Apiformes-described-from-Crimea-North-Caucasus-European-part…	2017	NA	DEG	NA	Andrena rudolfae Osytshnjuk, 1986	TRUE	NA	literature	NA	NA	96
Andrena rufoclypeata Alfken, 1936	3	Ascher2024	NA	NA	NA	NA	NA	NA	NA	NA	NA	NA	NA	NA	NA	NA	NA	NA	NA	literature	NA	NA	34
Andrena scrophulariae Wood, 2020	4	litRecords	NA	NA	NA	NA	NA	NA	NA	NA	NA	NA	NA	NA	NA	NA	NA	NA	NA	literature	NA	NA	31
Andrena shakuensis Popov, 1949	1	Ascher2024	NA	NA	NA	NA	NA	NA	NA	NA	NA	NA	NA	NA	NA	NA	NA	NA	NA	literature	NA	NA	226
Andrena shteinbergi Osytshnjuk, 1993	2	NA	BeeBDC_TempCode_190	Andrena shteinbergi	Andrenidae	Andreninae	Andrena	NA	shteinbergi	NA	Osytshnjuk, 1993	https://www.zobodat.at/pdf/ENT_0021_0381-0454.pdf	2000	NA	NJ	NA	Andrena shteinbergi Osytshnjuk, 1993	TRUE	NA	literature	NA	NA	96
Andrena solutiscopa Scheuchl, 2005	1	NA	BeeBDC_TempCode_155	Andrena solutiscopa	Andrenidae	Andreninae	Andrena	NA	solutiscopa	NA	Scheuchl, 2005	http://www.atlashymenoptera.net/biblio/01500/Gruenwaldt_et_al_2005_Neue_Andrena_arten.pdf	2005	NA	MCO	NA	Andrena solutiscopa Scheuchl, 2005	TRUE	NA	literature	NA	NA	226
Andrena tatjanae Osytshnjuk, 1995	1	NA	BeeBDC_TempCode_275	Andrena tatjanae	Andrenidae	Andreninae	Andrena	NA	tatjanae	NA	Osytshnjuk, 1995	https://kmkjournals.com/upload/PDF/EEJ/13/EEJ13_5_481_488_Proshalykin.pdf	2014	NA	DEG	NA	Andrena tatjanae Osytshnjuk, 1995	TRUE	NA	literature	NA	NA	226
Andrena tibetica Xu and Tadauchi, 2005	4	Ascher2024	NA	NA	NA	NA	NA	NA	NA	NA	NA	NA	NA	NA	NA	NA	NA	NA	NA	literature	NA	NA	31
Andrena tringoides Osytshnjuk, 1993	112	NA	BeeBDC_TempCode_206	Andrena tringoides	Andrenidae	Andreninae	Andrena	NA	tringoides	NA	Osytshnjuk, 1993	https://archive.org/details/sim_entomological-review_1994-01_73_1/page/88/mode/2up	1993	NA	NJ	NA	Andrena tringoides Osytshnjuk, 1993	TRUE	NA	literature	NA	NA	1
Andrena tsingtauica Strand, 1915	1	NA	BeeBDC_TempCode_266	Andrena tsingtauica	Andrenidae	Andreninae	Andrena	NA	tsingtauica	NA	Strand, 1915	https://doi.org/10.5109/2626	1998	NA	DEG	NA	Andrena tsingtauica Strand, 1915	TRUE	NA	literature	NA	NA	226
Andrena viktorovi Osytshnjuk, 1983	2	NA	BeeBDC_TempCode_150	Andrena viktorovi	Andrenidae	Andreninae	Andrena	NA	viktorovi	NA	Osytshnjuk, 1983	http://www.atlashymenoptera.net/biblio/01500/Gusenleitner_&_Schwarz_2002_Welweite_Checkliste_der_Bienengattung_Andrena_ENTS_S12_0001-1280.pdf	2002	NA	MCO	NA	Andrena viktorovi Osytshnjuk, 1983	TRUE	NA	literature	NA	NA	96
Anthidiellum cyrenaicum (Gribodo, 1924)	1	NA	BeeBDC_TempCode_329	Anthidiellum cyrenaicum	Megachilidae	Megachilinae	Anthidiellum	NA	cyrenaicum	NA	(Gribodo, 1924)	chrome-extension://efaidnbmnnnibpcajpcglclefindmkaj/http://zoologie.umons.ac.be/hymenoptera/biblio/01500/Schwarz_&_Gusenleitner_2003-various-ENT_0024_0237-0280.pdf	2003	NA	AMG	I think this is one. Some description in another language.	Anthidiellum cyrenaicum (Gribodo, 1924)	TRUE	NA	literature	NA	NA	226
Anthidiellum popovii (Wu, 1962)	2	Ascher2024	NA	NA	NA	NA	NA	NA	NA	NA	NA	NA	NA	NA	NA	NA	NA	NA	NA	literature	NA	NA	96
Anthidium calchaqui Gonzalez and Griswold, 2013	9	NA	BeeBDC_TempCode_181	Anthidium calchaqui	Megachilidae	Megachilinae	Anthidium	NA	calchaqui	NA	Gonzalez and Griswold, 2013	https://doi.org/10.1111/zoj.12017	2013	NA	NJ	NA	Anthidium calchaqui Gonzalez and Griswold, 2013	TRUE	NA	literature	NA	NA	9
Anthidium caspicum Morawitz, 1880	2	NA	BeeBDC_TempCode_46	Anthidium caspicum	Megachilidae	Megachilinae	Anthidium	NA	caspicum	NA	Morawitz, 1880	https://www.zobodat.at/pdf/LBB_0054_1_0195-0201.pdf	2022	NA	MCO	NA	Anthidium caspicum Morawitz, 1880	TRUE	NA	literature	NA	NA	96
Anthidium flavotarsum Wu, 1982	1	NA	BeeBDC_TempCode_29	Anthidium flavotarsum	Megachilidae	Megachilinae	Anthidium	NA	flavotarsum	NA	Wu, 1982	wu 1982	1982	NA	MCO	NA	Anthidium flavotarsum Wu, 1982	TRUE	NA	literature	NA	NA	226
Anthidium fulviventre Friese, 1917	1	NA	BeeBDC_TempCode_158	Anthidium fulviventre	Megachilidae	Megachilinae	Anthidium	NA	fulviventre	NA	Friese, 1917	https://doi.org/10.11646/zootaxa.1833.1.1	2008	NA	MCO	NA	Anthidium fulviventre Friese, 1917	TRUE	NA	literature	NA	NA	226
Anthidium masunariae Urban, 2001	1	NA	BeeBDC_TempCode_54	Anthidium masunariae	Megachilidae	Megachilinae	Anthidium	NA	masunariae	NA	Urban, 2001	https://www.researchgate.net/publication/262751861_New_species_of_Anthidium_Fabricius_from_Chile_Argentina_and_Peru_Megachilidac_Hymenoptera	2001	NA	MCO	NA	Anthidium masunariae Urban, 2001	TRUE	NA	literature	NA	NA	226
Anthophora albotibialis Wu, 2000	4	NA	BeeBDC_TempCode_86	Anthophora albotibialis	Apidae	Apinae	Anthophora	NA	albotibialis	NA	Wu, 2000	Wu 2000 book	2000	NA	MCO	NA	Anthophora albotibialis Wu, 2000	TRUE	NA	literature	NA	NA	31
Anthophora flavonigra (Wu, 1988)	1	NA	BeeBDC_TempCode_72	Anthophora flavonigra	Apidae	Apinae	Anthophora	NA	flavonigra	NA	(Wu, 1988)	wu 1988	1988	NA	MCO	NA	Anthophora flavonigra (Wu, 1988)	TRUE	NA	literature	NA	NA	226
Anthophora lydia Tkalců, 1994	1	NA	BeeBDC_TempCode_138	Anthophora lydia	Apidae	Apinae	Anthophora	NA	lydia	NA	Tkalců, 1994	https://www.zobodat.at/pdf/ENT_0015_0509-0512.pdf	1994	NA	MCO	NA	Anthophora lydia	TRUE	NA	literature	NA	NA	226
Anthophora melanopyga Fedtschenko, 1875	1	NA	BeeBDC_TempCode_109	Anthophora melanopyga	Apidae	Apinae	Anthophora	NA	melanopyga	NA	Fedtschenko, 1875	http://www.atlashymenoptera.net/biblio/01000/Friese_1897_Die%20Bienen%20Europas_III_Podalirius_full.pdf	1897	NA	MCO	NA	Anthophora melanopyga Fedtschenko, 1875	TRUE	NA	literature	NA	NA	226
Anthophora selecta Priesner, 1957	1	NA	BeeBDC_TempCode_262	Anthophora selecta	Apidae	Apinae	Anthophora	NA	selecta	NA	Priesner, 1957	http://www.atlashymenoptera.net/biblio/01500/Priesner_1957_Anthophora_species_of_Egypt_COMPACT.pdf	1957	NA	DEG	NA	Anthophora selecta Priesner, 1957	TRUE	NA	literature	NA	NA	226
Anthophora syriaca Friese, 1922	1	NA	BeeBDC_TempCode_147	Anthophora syriaca	Apidae	Apinae	Anthophora	NA	syriaca	NA	Friese, 1922	https://doi.org/10.11646/zootaxa.1833.1.1	2008	NA	MCO	NA	Anthophora syriaca Friese, 1922	TRUE	NA	literature	NA	NA	226
Anthophora trichopus Hedicke, 1940	1	Ascher2024	NA	NA	NA	NA	NA	NA	NA	NA	NA	NA	NA	NA	NA	NA	NA	NA	NA	literature	NA	NA	226
Anthrenoides lavrensis Urban, 2007	3	NA	BeeBDC_TempCode_15	Anthrenoides lavrensis	Andrenidae	Panurginae	Anthrenoides	NA	lavrensis	NA	Urban, 2007	https://www.scielo.br/j/rbent/a/bR4tZy5KTXk3yhpF9D7yHSB/?lang=pt	2007	NA	MCO	NA	Anthrenoides lavrensis Urban, 2007	TRUE	NA	literature	NA	NA	34
Augochlora ectasis (Vachal, 1911)	4	NA	BeeBDC_TempCode_308	Augochlora ectasis	Halictidae	Halictinae	Augochlora	NA	ectasis	NA	(Vachal, 1911)	https://www.researchgate.net/publication/268383578_Joseph_Vachal_1838-1911_French_entomologist_and_politician	2012	NA	AMG	4 females, not sure if the description is good enough though. Looks like a summary.	Augochlora ectasis (Vachal, 1911)	TRUE	NA	literature	NA	NA	31
Augochlora fulgidana Friese, 1925	2	NA	BeeBDC_TempCode_38	Augochlora fulgidana	Halictidae	Halictinae	Augochlora	NA	fulgidana	NA	Friese, 1925	https://doi.org/10.11646/zootaxa.1833.1.1	2008	NA	MCO	NA	Augochlora fulgidana Friese, 1925	TRUE	NA	literature	NA	NA	96
Augochlora genalis Lepeco and Gonçalvez, 2020	5	Ascher2024	NA	NA	NA	NA	NA	NA	NA	NA	NA	NA	NA	NA	NA	NA	NA	NA	NA	literature	NA	NA	20
Augochlora igniventris (Vachal, 1911)	1	NA	BeeBDC_TempCode_204	Augochlora igniventris	Halictidae	Halictinae	Augochlora	NA	igniventris	NA	(Vachal, 1911)	https://www.researchgate.net/publication/268383578_Joseph_Vachal_1838-1911_French_entomologist_and_politician	2012	NA	NJ	NA	Augochlora igniventris (Vachal, 1911)	TRUE	NA	literature	NA	NA	226
Augochlora intermedia Lepeco and Gonçalves, 2022	9	NA	BeeBDC_TempCode_198	Augochlora intermedia	Halictidae	Halictinae	Augochlora	NA	intermedia	NA	Lepeco and Gonçalves, 2022	https://www.researchgate.net/publication/359033178_Bayesian_and_parsimony_phylogeny_of_Augochlora_bees_Hymenoptera_Apoidea_based_on_morphology_insights_for_their_biogeography_and_natural_history	2022	NA	NJ	NA	Augochlora intermedia	TRUE	NA	literature	NA	NA	9
Augochlora mourei Michener, 1954	9	NA	BeeBDC_TempCode_162	Augochlora mourei	Halictidae	Halictinae	Augochlora	NA	mourei	NA	Michener, 1954	https://digitalcommons.usu.edu/cgi/viewcontent.cgi?article=1114&context=bee_lab_mc	1954	Originally Described as a subspecies under mulleri	NJ	NA	Augochlora mourei Michener, 1954	TRUE	NA	literature	NA	NA	9
Augochlora rohdei (Vachal, 1911)	1	NA	BeeBDC_TempCode_40	Augochlora rohdei	Halictidae	Halictinae	Augochlora	NA	rohdei	NA	(Vachal, 1911)	https://www.researchgate.net/publication/268383578_Joseph_Vachal_1838-1911_French_entomologist_and_politician	2012	NA	MCO	NA	Augochlora rohdei (Vachal, 1911)	TRUE	NA	literature	NA	NA	226
Augochlora_sensu_lato euryale (Schrottky, 1906)	1	NA	BeeBDC_TempCode_61	Augochlora_sensu_lato euryale	Halictidae	Halictinae	Augochlora	NA	euryale	NA	(Schrottky, 1906)	https://treatment.plazi.org/GgServer/html/507B87CDAD34B505FF722E50C8CEF92D	1906	NA	MCO	NA	Augochlora_sensu_lato euryale (Schrottky, 1906)	TRUE	NA	literature	NA	NA	226
Augochlora_sensu_lato laneifrons (Vachal, 1911)	2	NA	BeeBDC_TempCode_187	Augochlora_sensu_lato laneifrons	Halictidae	Halictinae	Augochlora	NA	laneifrons	NA	(Vachal, 1911)	https://www.biotaxa.org/Zootaxa/article/view/zootaxa.3442.1.1	2012	NA	NJ	NA	Augochlora_sensu_lato laneifrons (Vachal, 1911)	TRUE	NA	literature	NA	NA	96
Augochlorella kelliae Gonçalves, 2019	2	NA	BeeBDC_TempCode_325	Augochlorella kelliae	Halictidae	Halictinae	Augochlorella	NA	kelliae	NA	Gonçalves, 2019	chrome-extension://efaidnbmnnnibpcajpcglclefindmkaj/https://pdf.sciencedirectassets.com/312949/1-s2.0-S0085562619X00023/1-s2.0-S0085562618301390/main.pdf?X-Amz-Security-Token=IQoJb3JpZ2luX2VjEPn%2F%2F%2F%2F%2F%2F%2F%2F%2F%2FwEaCXVzLWVhc3QtMSJGMEQCIHyUc0ujDea5iSD%2Fk%2FYriAXCiTa68iGmeN4wZIgkhnBsAiAYNgbv9nnbHB8Yt79O1T10nPx7TVH6sIQWwllxhUfE%2Byq7BQiC%2F%2F%2F%2F%2F%2F%2F%2F%2F%2F8BEAUaDDA1OTAwMzU0Nj…	2019	NA	AMG	Some notes in paper that another collection may contain a snother specimen but I couldn’t be sure. Page 95	Augochlorella kelliae	TRUE	NA	literature	NA	NA	96
Augochlorella procliva Gonçalves, 2019	2	NA	BeeBDC_TempCode_261	Augochlorella procliva	Halictidae	Halictinae	Augochlorella	NA	procliva	NA	Gonçalves, 2019	https://doi.org/10.1016/j.rbe.2018.12.003�	2019	NA	DEG	NA	Augochlorella procliva	TRUE	NA	literature	NA	NA	96
Augochlorodes clementis Gonçalves and Melo, 2008	1	NA	BeeBDC_TempCode_301	Augochlorodes clementis	Halictidae	Halictinae	Augochlorodes	NA	clementis	NA	Gonçalves and Melo, 2008	https://doi.org/10.1080/00222930802105148	2008	NA	AMG	Others collected by Moure but doesn’t really indicate if they or all werent the same species.	Augochlorodes clementis	TRUE	NA	literature	NA	NA	226
Augochloropsis cupreotincta (Cockerell, 1900)	1	NA	BeeBDC_TempCode_75	Augochloropsis cupreotincta	Halictidae	Halictinae	Augochloropsis	NA	cupreotincta	NA	(Cockerell, 1900)	https://www.jstor.org/stable/4062631	1900	NA	MCO	NA	Augochloropsis cupreotincta (Cockerell, 1900)	TRUE	NA	literature	NA	NA	226
Augochloropsis holmbergi (Schrottky, 1910)	2	NA	BeeBDC_TempCode_53	Augochloropsis holmbergi	Halictidae	Halictinae	Augochloropsis	NA	holmbergi	NA	(Schrottky, 1910)	https://www.researchgate.net/publication/231181706_Curt_Schrottky_1874-1937_South_American_entomology_at_the_beginning_of_the_20th_century_Hymenoptera_Lepidoptera_Diptera	2009	NA	MCO	NA	Augochloropsis holmbergi (Schrottky, 1910)	TRUE	NA	literature	NA	NA	96
Augochloropsis perimede (Schrottky, 1908)	1	NA	BeeBDC_TempCode_277	Augochloropsis perimede	Halictidae	Halictinae	Augochloropsis	NA	perimede	NA	(Schrottky, 1908)	https://www.researchgate.net/profile/Bolivar-Rafael-Garcete-Barrett/publication/231181706_Curt_Schrottky_1874-1937_South_American_entomology_at_the_beginning_of_the_20th_century_Hymenoptera_Lepidoptera_Diptera/links/0fcfd5064cf7424d32000000/Curt-Schrottky-1874-1937-South-American-entomology-at-the-beginning-of-the-20th-century-Hymenoptera-Lepidoptera-Diptera.pdf	1908	NA	DEG	NA	Augochloropsis perimede (Schrottky, 1908)	TRUE	NA	literature	NA	NA	226
Austronomia lucidula (Vachal, 1910)	1	NA	BeeBDC_TempCode_110	Austronomia lucidula	Halictidae	NA	Austronomia	NA	lucidula	NA	(Vachal, 1910)	https://doi.org/10.11646/zootaxa.3442.1.1	2012	NA	MCO	NA	Austronomia lucidula (Vachal, 1910)	TRUE	NA	literature	NA	NA	226
Austronomia nivea Pauly, 2009	10	Ascher2024	NA	NA	NA	NA	NA	NA	NA	NA	NA	NA	NA	NA	NA	NA	NA	NA	NA	literature	NA	NA	6
Austronomia parcana (Strand, 1913)	1	NA	BeeBDC_TempCode_184	Austronomia parcana	Halictidae	NA	Austronomia	NA	parcana	NA	(Strand, 1913)	Type photo: http://twinsecttype.nmns.edu.tw/specimen/?id=NMNS-SDEI-01080	1913	Journal article is this, but I can only find vol 1 & 2 on BHL: H Sauter’s Formosa-Ausbeute Apidae I: Strand 1913 Supplementa Entomologica, No. 2, 1913.	NJ	NA	Austronomia parcana (Strand, 1913)	TRUE	NA	literature	NA	NA	226
Austronomia petterssoni Pauly, 1991	1	NA	BeeBDC_TempCode_293	Austronomia petterssoni	Halictidae	NA	Austronomia	NA	petterssoni	NA	Pauly, 1991	https://doi.org/10.1080/21686351.1991.12277639	1991	NA	AMG	CLASSIFICATION DES HALICTIDAE DE MADAGASCAR II. NOMIINAE (HYMENOPTERA : APOIDEA)	Austronomia petterssoni Pauly, 1991	TRUE	NA	literature	NA	NA	226
Austronomia sancristobali Pauly, 2009	13	Ascher2024	NA	NA	NA	NA	NA	NA	NA	NA	NA	NA	NA	NA	NA	NA	NA	NA	NA	literature	NA	NA	3
Austronomia tapiniensis Pauly, 2009	4	NA	BeeBDC_TempCode_12	Austronomia tapiniensis	Halictidae	NA	Austronomia	NA	tapiniensis	NA	Pauly, 2009	http://zoologie.umons.ac.be/hymenoptera/biblio/01000/Pauly%202009%20Oriental%20Nomiinae%20light.pdf	2009	NA	MCO	NA	Austronomia tapiniensis Pauly, 2009	TRUE	NA	literature	NA	NA	31
Austrostelis flava (Friese, 1925)	1	NA	BeeBDC_TempCode_222	Austrostelis flava	Megachilidae	Megachilinae	Austrostelis	NA	flava	NA	(Friese, 1925)	https://doi.org/10.1080/00222933.2017.1406167	2017	NA	NJ	NA	Austrostelis flava (Friese, 1925)	TRUE	NA	literature	NA	NA	226
Austrothurgus malgaru Gonzalez, Engel and Griswold, 2013	1	NA	BeeBDC_TempCode_117	Austrothurgus malgaru	Megachilidae	Lithurginae	Austrothurgus	NA	malgaru	NA	Gonzalez, Engel and Griswold, 2013	https://doi.org/10.17161/jom.v0i11.4520	2013	NA	MCO	NA	Austrothurgus malgaru Gonzalez, Engel and Griswold, 2013	TRUE	NA	literature	NA	NA	226
Biastes popovi Proshchalykin and Lelej, 2004	3	Ascher2024	NA	NA	NA	NA	NA	NA	NA	NA	NA	NA	NA	NA	NA	NA	NA	NA	NA	literature	NA	NA	34
Bombus validus Friese, 1905	5	NA	BeeBDC_TempCode_92	Bombus validus	Apidae	Apinae	Bombus	NA	validus	NA	Friese, 1905	https://doi.org/10.5852/ejt.2023.892.2283	2023	NA	MCO	NA	Bombus validus Friese, 1905	TRUE	NA	literature	NA	NA	20
Brachyglossula ancasti Roig-Alsina and Schlumpberger, 2008	9	NA	BeeBDC_TempCode_273	Brachyglossula ancasti	Colletidae	Neopasiphaeinae	Brachyglossula	NA	ancasti	NA	Roig-Alsina and Schlumpberger, 2008	https://doi.org/10.2317/JKES-706.19.1	2008	NA	DEG	NA	Brachyglossula ancasti Roig-Alsina and Schlumpberger, 2008	TRUE	NA	literature	NA	NA	9
Brachyglossula schlumpbergeri Compagnucci and Roig-Alsina, 2012	2	NA	BeeBDC_TempCode_170	Brachyglossula schlumpbergeri	Colletidae	Neopasiphaeinae	Brachyglossula	NA	schlumpbergeri	NA	Compagnucci and Roig-Alsina, 2012	https://ri.conicet.gov.ar/bitstream/handle/11336/57120/CONICET_Digital_Nro.fd26667c-2a77-4f49-9802-8da7faca3686_A.pdf?sequence=2&isAllowed=y	2012	NA	NJ	NA	Brachyglossula schlumpbergeri Compagnucci and Roig-Alsina, 2012	TRUE	NA	literature	NA	NA	96
Braunsapis flavitarsis (Gerstäcker, 1870)	1	Ascher2024	NA	NA	NA	NA	NA	NA	NA	NA	NA	NA	NA	NA	NA	NA	NA	NA	NA	literature	NA	NA	226
Caenaugochlora beethoveni Engel, 1995	1	NA	BeeBDC_TempCode_71	Caenaugochlora beethoveni	Halictidae	Halictinae	Caenaugochlora	NA	beethoveni	NA	Engel, 1995	https://www.researchgate.net/publication/273188118_Three_new_species_of_the_bee_genus_Caenaugochlora_from_Central_America_and_Colombia_Hymenoptera_Halictidae	2014	NA	MCO	NA	Caenaugochlora beethoveni Engel, 1995	TRUE	NA	literature	NA	NA	226
Caenohalictus alexandrei Celis, Cure and Aguilar-Benavides, 2014	1	Ascher2024	NA	NA	NA	NA	NA	NA	NA	NA	NA	NA	NA	NA	NA	NA	NA	NA	NA	literature	NA	NA	226
Centris flavopilosa Friese, 1925	2	NA	BeeBDC_TempCode_214	Centris flavopilosa	Apidae	Apinae	Centris	NA	flavopilosa	NA	Friese, 1925	Neue neotropische bienenarten, zugleich II. Nachtrag zur Bienenfauna von Costa Rica. Stettiner Entomologische Zeitung, 86, 1?41.	1925	types ("couple") described as lost in this paper: 10.11646/ZOOTAXA.4820.2.2	NJ	NA	Centris flavopilosa Friese, 1925	TRUE	NA	literature	NA	NA	96
Centris plumbea Moure, 2002	2	NA	BeeBDC_TempCode_317	Centris plumbea	Apidae	Apinae	Centris	NA	plumbea	NA	Moure, 2002	https://www.scielo.br/j/rbent/a/Cj9KzDcCpSCVbZyddRtbr4S/?lang=pt	2002	NA	AMG	Hollotype female, allotype male page 260 of pdf	Centris plumbea Moure, 2002	TRUE	NA	literature	NA	NA	96
Ceratina aenescens Friese, 1917	3	NA	BeeBDC_TempCode_134	Ceratina aenescens	Apidae	Xylocopinae	Ceratina	NA	aenescens	NA	Friese, 1917	https://doi.org/10.11646/zootaxa.1833.1.1	2008	NA	MCO	NA	Ceratina aenescens Friese, 1917	TRUE	NA	literature	NA	NA	34
Ceratina claripennis Friese, 1917	2	NA	BeeBDC_TempCode_154	Ceratina claripennis	Apidae	Xylocopinae	Ceratina	NA	claripennis	NA	Friese, 1917	https://doi.org/10.11646/zootaxa.1833.1.1	2008	NA	MCO	NA	Ceratina claripennis Friese, 1917	TRUE	NA	literature	NA	NA	96
Ceratina egeria Nurse, 1904	2	NA	BeeBDC_TempCode_186	Ceratina egeria	Apidae	Xylocopinae	Ceratina	NA	egeria	NA	Nurse, 1904	https://www.biodiversitylibrary.org/item/18581#page/652/mode/thumb; https://doi.org/10.11646/zootaxa.2455.1.1	1904	now synonymised under nomioides (as of 2010 afrotropical catalogue)	NJ	NA	Ceratina egeria Nurse, 1904	TRUE	NA	literature	NA	NA	96
Ceratina fastigiata Fox, 1896	1	NA	BeeBDC_TempCode_78	Ceratina fastigiata	Apidae	Xylocopinae	Ceratina	NA	fastigiata	NA	Fox, 1896	https://www.jstor.org/stable/pdf/25084453.pdf?refreqid=fastly-default%3A5a21cbf7a4b698de133be8b395cda3a3&ab_segments=&origin=&initiator=&acceptTC=1	1983	NA	MCO	NA	Ceratina fastigiata Fox, 1896	TRUE	NA	literature	NA	NA	226
Ceratina fimbriata Roig-Alsina, 2013	1	NA	BeeBDC_TempCode_246	Ceratina fimbriata	Apidae	Xylocopinae	Ceratina	NA	fimbriata	NA	Roig-Alsina, 2013	https://doi.org/10.22179/REVMACN.15.174	2013	NA	DEG	NA	Ceratina fimbriata Roig-Alsina, 2013	TRUE	NA	literature	NA	NA	226
Ceratina fioreseana Oliveira, 2020	4	NA	BeeBDC_TempCode_279	Ceratina fioreseana	Apidae	Xylocopinae	Ceratina	NA	fioreseana	NA	Oliveira, 2020	10.3897/zookeys.1006.57599	2020	NA	DEG	NA	Ceratina fioreseana Oliveira, 2020	TRUE	NA	literature	NA	NA	31
Ceratina gurkhana Shiokawa, 2008	64	NA	BeeBDC_TempCode_230	Ceratina gurkhana	Apidae	Xylocopinae	Ceratina	NA	gurkhana	NA	Shiokawa, 2008	https://www.jstage.jst.go.jp/article/specdiv/13/4/13_KJ00007106093/_pdf/-char/en	2008	NA	NJ	NA	Ceratina gurkhana Shiokawa, 2008	TRUE	NA	literature	NA	NA	2
Ceratina langenburgiae Strand, 1912	1	NA	BeeBDC_TempCode_225	Ceratina langenburgiae	Apidae	Xylocopinae	Ceratina	NA	langenburgiae	NA	Strand, 1912	https://www.biodiversitylibrary.org/page/15127077#page/1042/mode/1up	1912	NA	NJ	NA	Ceratina langenburgiae Strand, 1912	TRUE	NA	literature	NA	NA	226
Ceratina loa Strand, 1912	1	NA	BeeBDC_TempCode_278	Ceratina loa	Apidae	Xylocopinae	Ceratina	NA	loa	NA	Strand, 1912	https://www.biodiversitylibrary.org/page/56375780#page/412/mode/1up	1912	NA	DEG	NA	Ceratina loa Strand, 1912	TRUE	NA	literature	NA	NA	226
Ceratina quadripunctata Wu, 2000	2	Ascher2024	NA	NA	NA	NA	NA	NA	NA	NA	NA	NA	NA	NA	NA	NA	NA	NA	NA	literature	NA	NA	96
Ceratina wagneri Friese, 1910	1	NA	BeeBDC_TempCode_11	Ceratina wagneri	Apidae	Xylocopinae	Ceratina	NA	wagneri	NA	Friese, 1910	https://doi.org/10.11646/zootaxa.1833.1.1	2008	NA	MCO	NA	Ceratina wagneri Friese, 1910	TRUE	NA	literature	NA	NA	226
Ceratina xanthocera (Moure, 1941)	1	Ascher2024	NA	NA	NA	NA	NA	NA	NA	NA	NA	NA	NA	NA	NA	NA	NA	NA	NA	literature	NA	NA	226
Ceylalictus sylvestris Pesenko and Pauly, 2001	4	NA	BeeBDC_TempCode_182	Ceylalictus sylvestris	Halictidae	Halictinae	Ceylalictus	NA	sylvestris	NA	Pesenko and Pauly, 2001	http://www.atlashymenoptera.net/biblio/00500/Pauly_et_al_2001_Apoidea_Madagascar%20OCR_compact.pdf	2001	NA	NJ	NA	Ceylalictus sylvestris Pesenko and Pauly, 2001	TRUE	NA	literature	NA	NA	31
Chelostoma carinoclypeatum Wu, 1993	5	NA	BeeBDC_TempCode_118	Chelostoma carinoclypeatum	Megachilidae	Megachilinae	Chelostoma	NA	carinoclypeatum	NA	Wu, 1993	https://blogs.ethz.ch/osmiini/palaearctic-species/chelostoma/ceraheriades/	2024	NA	MCO	NA	Chelostoma carinoclypeatum Wu, 1993	TRUE	NA	literature	NA	NA	20
Chelostoma comosum Müller, 2012	36	NA	BeeBDC_TempCode_319	Chelostoma comosum	Megachilidae	Megachilinae	Chelostoma	NA	comosum	NA	Müller, 2012	https://www.researchgate.net/publication/259592436_New_European_bee_species_of_the_tribe_Osmiini_Hymenoptera_Apoidea_Megachilidae	2012	NA	AMG	NA	Chelostoma comosum	TRUE	NA	literature	NA	NA	2
Chiasmognathus rhagae Engel, 2008	1	NA	BeeBDC_TempCode_104	Chiasmognathus rhagae	Apidae	Nomadinae	Chiasmognathus	NA	rhagae	NA	Engel, 2008	https://doi.org/10.21248/contrib.entomol.58.2.223-226	2008	NA	MCO	NA	Chiasmognathus rhagae Engel, 2008	TRUE	NA	literature	NA	NA	226
Chilicola ashei Dumesh and Packer, 2019	1	litRecords	NA	NA	NA	NA	NA	NA	NA	NA	NA	NA	NA	NA	NA	NA	NA	NA	NA	literature	NA	NA	226
Chilicola boharti Packer and Dumesh, 2019	9	litRecords	NA	NA	NA	NA	NA	NA	NA	NA	NA	NA	NA	NA	NA	NA	NA	NA	NA	literature	NA	NA	9
Chilicola calchaqui Packer and Dumesh, 2019	1	litRecords	NA	NA	NA	NA	NA	NA	NA	NA	NA	NA	NA	NA	NA	NA	NA	NA	NA	literature	NA	NA	226
Chilicola carpenteri Packer and Dumesh, 2019	13	litRecords	NA	NA	NA	NA	NA	NA	NA	NA	NA	NA	NA	NA	NA	NA	NA	NA	NA	literature	NA	NA	3
Chilicola fritzi Packer and Dumesh, 2019	1	litRecords	NA	NA	NA	NA	NA	NA	NA	NA	NA	NA	NA	NA	NA	NA	NA	NA	NA	literature	NA	NA	226
Chilicola goloboffi Packer and Dumesh, 2019	2	litRecords	NA	NA	NA	NA	NA	NA	NA	NA	NA	NA	NA	NA	NA	NA	NA	NA	NA	literature	NA	NA	96
Chilicola jaguense Packer and Dumesh, 2019	1	litRecords	NA	NA	NA	NA	NA	NA	NA	NA	NA	NA	NA	NA	NA	NA	NA	NA	NA	literature	NA	NA	226
Chilicola orophila Toro and Moldenke, 1979	2	NA	BeeBDC_TempCode_221	Chilicola orophila	Colletidae	Xeromelissinae	Chilicola	NA	orophila	NA	Toro and Moldenke, 1979	https://www.biodiversitylibrary.org/item/257263#page/131/mode/1up	1979	NA	NJ	NA	Chilicola orophila Toro and Moldenke, 1979	TRUE	NA	literature	NA	NA	96
Chilicola pangue Toro and Moldenke, 1979	1	NA	BeeBDC_TempCode_74	Chilicola pangue	Colletidae	Xeromelissinae	Chilicola	NA	pangue	NA	Toro and Moldenke, 1979	https://zenodo.org/records/6262289	1979	NA	MCO	NA	Chilicola pangue Toro and Moldenke, 1979	TRUE	NA	literature	NA	NA	226
Chilicola pustulata Packer and Dumesh, 2019	4	litRecords	NA	NA	NA	NA	NA	NA	NA	NA	NA	NA	NA	NA	NA	NA	NA	NA	NA	literature	NA	NA	31
Chilicola venticola Packer, 2004	5	NA	BeeBDC_TempCode_28	Chilicola venticola	Colletidae	Xeromelissinae	Chilicola	NA	venticola	NA	Packer, 2004	https://treatment.plazi.org/id/03AB87B4-FFAD-FFC8-3F56-FB32FDD8FA79	2004	NA	MCO	NA	Chilicola venticola Packer, 2004	TRUE	NA	literature	NA	NA	20
Coelioxys ambrosettii Holmberg, 1918	1	NA	BeeBDC_TempCode_113	Coelioxys ambrosettii	Megachilidae	Megachilinae	Coelioxys	NA	ambrosettii	NA	Holmberg, 1918	https://doi.org/10.3161/00034541ANZ2015.65.4.011	2015	NA	MCO	NA	Coelioxys ambrosettii Holmberg, 1918	TRUE	NA	literature	NA	NA	226
Coelioxys anisitsi Schrottky, 1909	1	NA	BeeBDC_TempCode_226	Coelioxys anisitsi	Megachilidae	Megachilinae	Coelioxys	NA	anisitsi	NA	Schrottky, 1909	https://www.biodiversitylibrary.org/page/31047722#page/310/mode/1up	1909	NA	NJ	NA	Coelioxys anisitsi Schrottky, 1909	TRUE	NA	literature	NA	NA	226
Coelioxys bertonii Schrottky, 1909	2	Ascher2024	NA	NA	NA	NA	NA	NA	NA	NA	NA	NA	NA	NA	NA	NA	NA	NA	NA	literature	NA	NA	96
Coelioxys cochleariformis Friese, 1922	2	Ascher2024	NA	NA	NA	NA	NA	NA	NA	NA	NA	NA	NA	NA	NA	NA	NA	NA	NA	literature	NA	NA	96
Coelioxys elsei Schwarz, 2001	4	NA	BeeBDC_TempCode_152	Coelioxys elsei	Megachilidae	Megachilinae	Coelioxys	NA	elsei	NA	Schwarz, 2001	https://www.zobodat.at/pdf/LBB_0048_2_1753-1771.pdf	2016	NA	MCO	NA	Coelioxys elsei Schwarz, 2001	TRUE	NA	literature	NA	NA	31
Coelioxys holmbergi Schrottky, 1920	1	NA	BeeBDC_TempCode_203	Coelioxys holmbergi	Megachilidae	Megachilinae	Coelioxys	NA	holmbergi	NA	Schrottky, 1920	https://www.biodiversitylibrary.org/page/10804437#page/661/mode/1up	1920	NA	NJ	NA	Coelioxys holmbergi Schrottky, 1920	TRUE	NA	literature	NA	NA	226
Coelioxys huarpum Holmberg, 1916	1	NA	BeeBDC_TempCode_64	Coelioxys huarpum	Megachilidae	Megachilinae	Coelioxys	NA	huarpum	NA	Holmberg, 1916	https://www.biodiversitylibrary.org/partpdf/97747	1916	NA	MCO	NA	Coelioxys huarpum Holmberg, 1916	TRUE	NA	literature	NA	NA	226
Coelioxys iranicus Warncke, 1992	7	NA	BeeBDC_TempCode_258	Coelioxys iranicus	Megachilidae	Megachilinae	Coelioxys	NA	iranicus	NA	Warncke, 1992	https://d1wqtxts1xzle7.cloudfront.net/51810854/The_nominal_taxa_described_by_K._Warncke20170215-24913-rkbvnz-libre.pdf?1487190718=&response-content-disposition=inline%3B+filename%3DThe_nominal_taxa_described_by_K_Warncke.pdf&Expires=1717485291&Signature=EpVbgMclYYjZ8V4WjfjHto22ltKI4wnT6gublS3nsztSen1g-nlyUdhyWcjFqlVlE1t7anzfaJ1wQGQTjBGiase~1ET2YPzzFU1NwbrFEVP4yidPzDDuZkob2E1HDIU8sULyqWx7r6w4At441…	1992	NA	DEG	NA	Coelioxys iranicus Warncke, 1992	TRUE	NA	literature	NA	NA	10
Coelioxys nigrura Pasteels, 1977	1	Ascher2024	NA	NA	NA	NA	NA	NA	NA	NA	NA	NA	NA	NA	NA	NA	NA	NA	NA	literature	NA	NA	226
Coelioxys opacicollis Friese, 1922	1	NA	BeeBDC_TempCode_70	Coelioxys opacicollis	Megachilidae	Megachilinae	Coelioxys	NA	opacicollis	NA	Friese, 1922	https://doi.org/10.11646/zootaxa.1833.1.1	2008	NA	MCO	NA	Coelioxys opacicollis Friese, 1922	TRUE	NA	literature	NA	NA	226
Coelioxys scutellaris Schrottky, 1902	2	NA	BeeBDC_TempCode_208	Coelioxys scutellaris	Megachilidae	Megachilinae	Coelioxys	NA	scutellaris	NA	Schrottky, 1902	https://www.biodiversitylibrary.org/item/49778#page/82/mode/1up	1908	working from the description of C. fulvipes which was later synonymised under scuterllaris	NJ	NA	Coelioxys scutellaris Schrottky, 1902	TRUE	NA	literature	NA	NA	96
Coelioxys surinamensis Friese, 1922	1	NA	BeeBDC_TempCode_58	Coelioxys surinamensis	Megachilidae	Megachilinae	Coelioxys	NA	surinamensis	NA	Friese, 1922	https://doi.org/10.11646/zootaxa.1833.1.1	2008	NA	MCO	NA	Coelioxys surinamensis Friese, 1922	TRUE	NA	literature	NA	NA	226
Coelioxys xinjiangensis Wu, 2006	3	NA	BeeBDC_TempCode_130	Coelioxys xinjiangensis	Megachilidae	Megachilinae	Coelioxys	NA	xinjiangensis	NA	Wu, 2006	wu 2006 book	2006	NA	MCO	NA	Coelioxys xinjiangensis Wu, 2006	TRUE	NA	literature	NA	NA	34
Colletellus aberrans (Leijs, 2018)	2	litRecords	NA	NA	NA	NA	NA	NA	NA	NA	NA	NA	NA	NA	NA	NA	NA	NA	NA	literature	NA	NA	96
Colletellus albiscopis (Leijs, 2018)	2	litRecords	NA	NA	NA	NA	NA	NA	NA	NA	NA	NA	NA	NA	NA	NA	NA	NA	NA	literature	NA	NA	96
Colletellus altispinosus (Leijs, 2018)	28	litRecords	NA	NA	NA	NA	NA	NA	NA	NA	NA	NA	NA	NA	NA	NA	NA	NA	NA	literature	NA	NA	1
Colletellus aratus (Leijs, 2018)	1	litRecords	NA	NA	NA	NA	NA	NA	NA	NA	NA	NA	NA	NA	NA	NA	NA	NA	NA	literature	NA	NA	226
Colletellus bidentatus (Leijs, 2018)	19	litRecords	NA	NA	NA	NA	NA	NA	NA	NA	NA	NA	NA	NA	NA	NA	NA	NA	NA	literature	NA	NA	2
Colletellus ciliatus (Leijs, 2018)	7	litRecords	NA	NA	NA	NA	NA	NA	NA	NA	NA	NA	NA	NA	NA	NA	NA	NA	NA	literature	NA	NA	10
Colletellus consobrinus (Leijs, 2018)	3	litRecords	NA	NA	NA	NA	NA	NA	NA	NA	NA	NA	NA	NA	NA	NA	NA	NA	NA	literature	NA	NA	34
Colletellus constrictus (Leijs, 2018)	40	litRecords	NA	NA	NA	NA	NA	NA	NA	NA	NA	NA	NA	NA	NA	NA	NA	NA	NA	literature	NA	NA	2
Colletellus longivultu (Leijs, 2018)	4	litRecords	NA	NA	NA	NA	NA	NA	NA	NA	NA	NA	NA	NA	NA	NA	NA	NA	NA	literature	NA	NA	31
Colletellus lucidus (Leijs, 2018)	1	litRecords	NA	NA	NA	NA	NA	NA	NA	NA	NA	NA	NA	NA	NA	NA	NA	NA	NA	literature	NA	NA	226
Colletellus pectinatus (Leijs, 2018)	4	litRecords	NA	NA	NA	NA	NA	NA	NA	NA	NA	NA	NA	NA	NA	NA	NA	NA	NA	literature	NA	NA	31
Colletellus pilotapilus (Leijs, 2018)	10	litRecords	NA	NA	NA	NA	NA	NA	NA	NA	NA	NA	NA	NA	NA	NA	NA	NA	NA	literature	NA	NA	6
Colletellus quadripinnatus (Leijs, 2018)	1	litRecords	NA	NA	NA	NA	NA	NA	NA	NA	NA	NA	NA	NA	NA	NA	NA	NA	NA	literature	NA	NA	226
Colletellus rubicundus (Leijs, 2018)	7	litRecords	NA	NA	NA	NA	NA	NA	NA	NA	NA	NA	NA	NA	NA	NA	NA	NA	NA	literature	NA	NA	10
Colletellus rubricinctus (Leijs, 2018)	9	litRecords	NA	NA	NA	NA	NA	NA	NA	NA	NA	NA	NA	NA	NA	NA	NA	NA	NA	literature	NA	NA	9
Colletellus similis (Leijs, 2018)	4	litRecords	NA	NA	NA	NA	NA	NA	NA	NA	NA	NA	NA	NA	NA	NA	NA	NA	NA	literature	NA	NA	31
Colletellus splendens (Leijs, 2018)	2	litRecords	NA	NA	NA	NA	NA	NA	NA	NA	NA	NA	NA	NA	NA	NA	NA	NA	NA	literature	NA	NA	96
Colletes brunneitarsis Noskiewicz, 1958	1	NA	BeeBDC_TempCode_50	Colletes brunneitarsis	Colletidae	Colletinae	Colletes	NA	brunneitarsis	NA	Noskiewicz, 1958	https://www.researchgate.net/publication/267758154_The_genus_Colletes_Hymenoptera_Apoidea_Colletidae_in_Central_Asia	2013	NA	MCO	NA	Colletes brunneitarsis Noskiewicz, 1958	TRUE	NA	literature	NA	NA	226
Colletes diodontus Benoist, 1958	1	NA	BeeBDC_TempCode_24	Colletes diodontus	Colletidae	Colletinae	Colletes	NA	diodontus	NA	Benoist, 1958	https://www.researchgate.net/publication/316082222_The_bees_of_the_genus_Colletes_Latreille_Hymenoptera_Colletidae_of_the_Palaearctic_Region_taxonomic_diversity_and_distribution_patterns	2017	NA	MCO	NA	Colletes diodontus Benoist, 1958	TRUE	NA	literature	NA	NA	226
Colletes dlusskyi Kuhlmann and Proshchalykin, 2015	1	NA	BeeBDC_TempCode_213	Colletes dlusskyi	Colletidae	Colletinae	Colletes	NA	dlusskyi	NA	Kuhlmann and Proshchalykin, 2015	https://www.researchgate.net/publication/307881652_A_new_species_of_the_genus_Colletes_Latreille_1802_Hymenoptera_Colletidae_from_Azerbaijan	2015	NA	NJ	NA	Colletes dlusskyi Kuhlmann and Proshchalykin, 2015	TRUE	NA	literature	NA	NA	226
Colletes grisellus Michener, 1989	1	NA	BeeBDC_TempCode_48	Colletes grisellus	Colletidae	Colletinae	Colletes	NA	grisellus	NA	Michener, 1989	https://digitalcommons.usu.edu/cgi/viewcontent.cgi?article=1174&context=bee_lab_mi	1989	NA	MCO	NA	Colletes grisellus Michener, 1989	TRUE	NA	literature	NA	NA	226
Colletes hawkingi Ferrari, 2019	2	NA	BeeBDC_TempCode_345	Colletes hawkingi	Colletidae	Colletinae	Colletes	NA	hawkingi	NA	Ferrari, 2019	https://zenodo.org/records/10446763	2019	NA	AMG	Found a shortened or early version of paper, can't seem to find the actual paper.	Colletes hawkingi Ferrari, 2019	TRUE	NA	literature	NA	NA	96
Colletes himalayensis Kuhlmann, 2002	2	NA	BeeBDC_TempCode_5	Colletes himalayensis	Colletidae	Colletinae	Colletes	NA	himalayensis	NA	Kuhlmann, 2002	https://doi.org/10.11646/zootaxa.5022.1.1	2021	NA	MCO	NA	Colletes himalayensis Kuhlmann, 2002	TRUE	NA	literature	NA	NA	96
Colletes imbricatus Ferrari, 2019	1	Ascher2024	NA	NA	NA	NA	NA	NA	NA	NA	NA	NA	NA	NA	NA	NA	NA	NA	NA	literature	NA	NA	226
Colletes inspersus Niu, Zhu and Kuhlmann, 2013	2	NA	BeeBDC_TempCode_256	Colletes inspersus	Colletidae	Colletinae	Colletes	NA	inspersus	NA	Niu, Zhu and Kuhlmann, 2013	https://www.researchgate.net/publication/259081677_Bees_of_the_Colletes_clypearis-group_Hymenoptera_Apoidea_Colletidae_from_China_with_descriptions_of_seven_new_species	2013	NA	DEG	NA	Colletes inspersus Niu, Zhu and Kuhlmann, 2013	TRUE	NA	literature	NA	NA	96
Colletes jovel Kuhlmann and Proshchalykin, 2016	1	Ascher2024	NA	NA	NA	NA	NA	NA	NA	NA	NA	NA	NA	NA	NA	NA	NA	NA	NA	literature	NA	NA	226
Colletes montefragus Raw, 1984	6	NA	BeeBDC_TempCode_27	Colletes montefragus	Colletidae	Colletinae	Colletes	NA	montefragus	NA	Raw, 1984	https://www.scielo.br/j/rbzool/a/W9NnsQZfvs5zSw3rzrcRB8S/?format=pdf&lang=pt	2002	NA	MCO	NA	Colletes montefragus Raw, 1984	TRUE	NA	literature	NA	NA	12
Colletes morawitzensis Kuhlmann and Proshchalykin, 2015	1	NA	BeeBDC_TempCode_212	Colletes morawitzensis	Colletidae	Colletinae	Colletes	NA	morawitzensis	NA	Kuhlmann and Proshchalykin, 2015	https://mapress.com/zt/article/view/zootaxa.3949.4.4	2015	NA	NJ	NA	Colletes morawitzensis Kuhlmann and Proshchalykin, 2015	TRUE	NA	literature	NA	NA	226
Colletes pampeanus Ferrari, 2019	3	NA	BeeBDC_TempCode_283	Colletes pampeanus	Colletidae	Colletinae	Colletes	NA	pampeanus	NA	Ferrari, 2019	https://www.mapress.com/zt/article/view/zootaxa.4606.1.1	2019	NA	DEG	NA	Colletes pampeanus Ferrari, 2019	TRUE	NA	literature	NA	NA	34
Colletes pannonicus Hölzler and Mazzucco, 2011	1	NA	BeeBDC_TempCode_133	Colletes pannonicus	Colletidae	Colletinae	Colletes	NA	pannonicus	NA	Hölzler and Mazzucco, 2011	https://www.researchgate.net/publication/282505141_Preliminary_description_of_Colletes_pannonicus_novsp_a_member_of_the_Colletes_succinctus_group_from_Eastern_Austria_Insecta_Hymenoptera_Colletidae	2011	NA	MCO	NA	Colletes pannonicus	TRUE	NA	literature	NA	NA	226
Colletes pseudomirabilis Kuhlmann and Proshchalykin, 2014	1	NA	BeeBDC_TempCode_297	Colletes pseudomirabilis	Colletidae	Colletinae	Colletes	NA	pseudomirabilis	NA	Kuhlmann and Proshchalykin, 2014	Kuhlmann, M. and Proshchalykin, M.Y., 2014. New and little known bees of the genus Colletes Latreille 1802 (Hymenoptera: Colletidae) from Central Asia. Zootaxa, 3846(4), pp.591-596.	2014	NA	AMG	1 male holotype	Colletes pseudomirabilis Kuhlmann and Proshchalykin, 2014	TRUE	NA	literature	NA	NA	226
Colletes ravulus Noskiewicz, 1936	2	NA	BeeBDC_TempCode_309	Colletes ravulus	Colletidae	Colletinae	Colletes	NA	ravulus	NA	Noskiewicz, 1936	https://sci-hub.se/10.11646/zootaxa.3949.3.2	2015	NA	AMG	2 different locations, Mongolia and Russia	Colletes ravulus Noskiewicz, 1936	TRUE	NA	literature	NA	NA	96
Colletes stachi Noskiewicz, 1958	3	NA	BeeBDC_TempCode_255	Colletes stachi	Colletidae	Colletinae	Colletes	NA	stachi	NA	Noskiewicz, 1958	https://www.researchgate.net/profile/Michael-Kuhlmann/publication/282899936_New_and_remarkable_Asian_and_North_African_species_of_Colletes_Latreille_Hymenoptera_Colletidae/links/57876b8608ae78057de18f40/New-and-remarkable-Asian-and-North-African-species-of-Colletes-Latreille-Hymenoptera-Colletidae.pdf	1958	NA	DEG	NA	Colletes stachi Noskiewicz, 1958	TRUE	NA	literature	NA	NA	34
Colletes striginasis Vachal, 1909	1	NA	BeeBDC_TempCode_242	Colletes striginasis	Colletidae	Colletinae	Colletes	NA	striginasis	NA	Vachal, 1909	https://doi.org/10.11646/zootaxa.3442.1.1	2012	NA	NJ	NA	Colletes striginasis Vachal, 1909	TRUE	NA	literature	NA	NA	226
Corynura callaina González-Vaquero and Roig-Alsina, 2017	29	NA	BeeBDC_TempCode_100	Corynura callaina	Halictidae	Halictinae	Corynura	NA	callaina	NA	González-Vaquero and Roig-Alsina, 2017	https://doi.org/10.3897/asp.75.e31917	2017	NA	MCO	NA	Corynura callaina	TRUE	NA	literature	NA	NA	1
Cyphanthidium sheppardi (Mavromoustakis, 1937)	2	NA	BeeBDC_TempCode_333	Cyphanthidium sheppardi	Megachilidae	Megachilinae	Cyphanthidium	NA	sheppardi	NA	(Mavromoustakis, 1937)	chrome-extension://efaidnbmnnnibpcajpcglclefindmkaj/https://www.biorxiv.org/content/10.1101/2022.12.17.520875v1.full.pdf	2022	NA	AMG	No descirption just the location and speciemns	Cyphanthidium sheppardi (Mavromoustakis, 1937)	TRUE	NA	literature	NA	NA	96
Dasypoda gusenleitneri Michez, 2004	1	NA	BeeBDC_TempCode_236	Dasypoda gusenleitneri	Melittidae	Dasypodainae	Dasypoda	NA	gusenleitneri	NA	Michez, 2004	https://www.zobodat.at/pdf/LBB_0036_2_0847-0900.pdf	2004	NA	NJ	NA	Dasypoda gusenleitneri Michez, 2004	TRUE	NA	literature	NA	NA	226
Diadasia mendozana (Brèthes, 1910)	1	Ascher2024	NA	NA	NA	NA	NA	NA	NA	NA	NA	NA	NA	NA	NA	NA	NA	NA	NA	literature	NA	NA	226
Doeringiella indecissa Holmberg, 1886	27	NA	BeeBDC_TempCode_323	Doeringiella indecissa	Apidae	Nomadinae	Doeringiella	NA	indecissa	NA	Holmberg, 1886	chrome-extension://efaidnbmnnnibpcajpcglclefindmkaj/https://ia801407.us.archive.org/13/items/biostor-40437/biostor-40437.pdf	1989	NA	AMG	Page 607 at the bottom of description I belive it tallies the number of individuals the description is based off.	Doeringiella indecissa Holmberg, 1886	TRUE	NA	literature	NA	NA	2
Dufourea balearica Ebmer, 2015	1	Ascher2024	NA	NA	NA	NA	NA	NA	NA	NA	NA	NA	NA	NA	NA	NA	NA	NA	NA	literature	NA	NA	226
Dufourea muoti Vachal, 1900	20	NA	BeeBDC_TempCode_57	Dufourea muoti	Halictidae	Rophitinae	Dufourea	NA	muoti	NA	Vachal, 1900	https://www.researchgate.net/publication/268383578_Joseph_Vachal_1838-1911_French_entomologist_and_politician	2012	NA	MCO	NA	Dufourea muoti Vachal, 1900	TRUE	NA	literature	NA	NA	2
Dufourea zacatecas Bohart, 1980	3	NA	BeeBDC_TempCode_346	Dufourea zacatecas	Halictidae	Rophitinae	Dufourea	NA	zacatecas	NA	Bohart, 1980	https://books.google.com.au/books?hl=en&lr=&id=Do0oAAAAYAAJ&oi=fnd&pg=PP2&dq=Dufourea+zacatecas+Bohart,+1980&ots=_9OwDCbIh5&sig=m09Szoss7TBb15SvKUij0kr0NQY#v=onepage&q=Dufourea%20zacatecas%20Bohart%2C%201980&f=false	1980	NA	AMG	NA	Dufourea zacatecas Bohart, 1980	TRUE	NA	literature	NA	NA	34
Elaphropoda pulcherrima Wu, 1985	1	NA	BeeBDC_TempCode_210	Elaphropoda pulcherrima	Apidae	Apinae	Elaphropoda	NA	pulcherrima	NA	Wu, 1985	https://archive.org/details/2bba326a52b7e04f3ad76ab54bdd19ae9252bd05/page/n1/mode/2up	1985	NA	NJ	NA	Elaphropoda pulcherrima Wu, 1985	TRUE	NA	literature	NA	NA	226
Eoanthidium flavifrontale Kasparek, 2021	9	NA	BeeBDC_TempCode_254	Eoanthidium flavifrontale	Megachilidae	Megachilinae	Eoanthidium	NA	flavifrontale	NA	Kasparek, 2021	https://www.tandfonline.com/doi/epdf/10.1080/00222933.2021.1977406?needAccess=true	2022	NA	DEG	NA	Eoanthidium flavifrontale Kasparek, 2021	TRUE	NA	literature	NA	NA	9
Eucera mavromoustakisi (Tkalců, 1984)	1	NA	BeeBDC_TempCode_35	Eucera mavromoustakisi	Apidae	Apinae	Eucera	NA	mavromoustakisi	NA	(Tkalců, 1984)	https://www.ncbi.nlm.nih.gov/pmc/articles/PMC7154044/	2020	NA	MCO	NA	Eucera mavromoustakisi (Tkalců, 1984)	TRUE	NA	literature	NA	NA	226
Eucera odontophora Kohl, 1906	3	NA	BeeBDC_TempCode_303	Eucera odontophora	Apidae	Apinae	Eucera	NA	odontophora	NA	Kohl, 1906	https://www.biodiversitylibrary.org/item/246320#page/227/mode/1up	1907	NA	AMG	Ferdinand Kohl, South Arabia. PDF on James' hardrive found in Biodiversity Heritage Library	Eucera odontophora Kohl, 1906	TRUE	NA	literature	NA	NA	34
Eucera yunnanensis (Wu, 2000)	1	Ascher2024	NA	NA	NA	NA	NA	NA	NA	NA	NA	NA	NA	NA	NA	NA	NA	NA	NA	literature	NA	NA	226
Eufriesea longipennis (Friese, 1925)	1	NA	BeeBDC_TempCode_149	Eufriesea longipennis	Apidae	Apinae	Eufriesea	NA	longipennis	NA	(Friese, 1925)	https://doi.org/10.11646/zootaxa.1833.1.1	2008	NA	MCO	NA	Eufriesea longipennis (Friese, 1925)	TRUE	NA	literature	NA	NA	226
Euglossa adiastola Hinojosa-Díaz, Nemésio and Engel, 2012	16	NA	BeeBDC_TempCode_320	Euglossa adiastola	Apidae	Apinae	Euglossa	NA	adiastola	NA	Hinojosa-Díaz, Nemésio and Engel, 2012	https://www.researchgate.net/publication/232922343_Two_new_species_of_Euglossa_from_South_America_with_notes_on_their_taxonomic_affinities_Hymenoptera_Apidae	2012	NA	AMG	I think this is 16 based on the ecsription in the paper	Euglossa adiastola	TRUE	NA	literature	NA	NA	1
Euryglossa aulaca (Hogendoorn and Leijs, 2015)	14	NA	BeeBDC_TempCode_178	Euryglossa aulaca	Colletidae	Euryglossinae	Euryglossa	NA	aulaca	NA	(Hogendoorn and Leijs, 2015)	https://doi.org/10.3897/zookeys.520.6185	2015	NA	NJ	NA	Euryglossa aulaca (Hogendoorn and Leijs, 2015)	TRUE	NA	literature	NA	NA	3
Euryglossa catanii Rayment, 1949	1	NA	BeeBDC_TempCode_314	Euryglossa catanii	Colletidae	Euryglossinae	Euryglossa	NA	catanii	NA	Rayment, 1949	https://www.biodiversitylibrary.org/page/40966269#page/284/mode/1up	1949	NA	AMG	Page 271	Euryglossa catanii Rayment, 1949	TRUE	NA	literature	NA	NA	226
Euryglossidia singularis (Rayment, 1935)	1	Ascher2024	NA	NA	NA	NA	NA	NA	NA	NA	NA	NA	NA	NA	NA	NA	NA	NA	NA	literature	NA	NA	226
Exomalopsis neglecta Buysson, 1892	1	NA	BeeBDC_TempCode_84	Exomalopsis neglecta	Apidae	Apinae	Exomalopsis	NA	neglecta	NA	Buysson, 1892	https://www.jstor.org/stable/41767919	1899	NA	MCO	NA	Exomalopsis neglecta Buysson, 1892	TRUE	NA	literature	NA	NA	226
Exoneura abstrusa Cockerell, 1922	1	NA	BeeBDC_TempCode_43	Exoneura abstrusa	Apidae	Xylocopinae	Exoneura	NA	abstrusa	NA	Cockerell, 1922	https://www.biodiversitylibrary.org/partpdf/5029	1922	NA	MCO	NA	Exoneura abstrusa Cockerell, 1922	TRUE	NA	literature	NA	NA	226
Exoneura subbaculifera Rayment, 1948	1	NA	BeeBDC_TempCode_76	Exoneura subbaculifera	Apidae	Xylocopinae	Exoneura	NA	subbaculifera	NA	Rayment, 1948	https://www.biodiversitylibrary.org/partpdf/244892	1948	NA	MCO	NA	Exoneura subbaculifera Rayment, 1948	TRUE	NA	literature	NA	NA	226
Flavomeliturgula berangeriae Patiny, 2002	1	NA	BeeBDC_TempCode_192	Flavomeliturgula berangeriae	Andrenidae	Panurginae	Flavomeliturgula	NA	berangeriae	NA	Patiny, 2002	https://www.researchgate.net/publication/233843836_New_species_of_Panurginae_Hymenoptera_Apoidea_Andrenidae_from_South_of_West-Palearctic	2002	NA	NJ	NA	Flavomeliturgula berangeriae Patiny, 2002	TRUE	NA	literature	NA	NA	226
Gaesischia similis Urban, 1989	33	Ascher2024	NA	NA	NA	NA	NA	NA	NA	NA	NA	NA	NA	NA	NA	NA	NA	NA	NA	literature	NA	NA	1
Geodiscelis antiminera Ferrari, 2015	2	NA	BeeBDC_TempCode_174	Geodiscelis antiminera	Colletidae	Xeromelissinae	Geodiscelis	NA	antiminera	NA	Ferrari, 2015	10.11646/zootaxa.4033.2.10	2015	NA	NJ	NA	Geodiscelis antiminera Ferrari, 2015	TRUE	NA	literature	NA	NA	96
Goniocolletes ciliatus Maynard, 2013	4	NA	BeeBDC_TempCode_263	Goniocolletes ciliatus	Colletidae	Neopasiphaeinae	Goniocolletes	NA	ciliatus	NA	Maynard, 2013	https://www.biotaxa.org/Zootaxa/article/view/zootaxa.3715.1.1	2013	NA	DEG	NA	Goniocolletes ciliatus Maynard, 2013	TRUE	NA	literature	NA	NA	31
Goniocolletes dasypus Maynard, 2013	10	NA	BeeBDC_TempCode_259	Goniocolletes dasypus	Colletidae	Neopasiphaeinae	Goniocolletes	NA	dasypus	NA	Maynard, 2013	https://www.biotaxa.org/Zootaxa/article/view/zootaxa.3715.1.1	2013	NA	DEG	NA	Goniocolletes dasypus Maynard, 2013	TRUE	NA	literature	NA	NA	6
Habralictus macrospilophorus Moure, 1941	2	Ascher2024	NA	NA	NA	NA	NA	NA	NA	NA	NA	NA	NA	NA	NA	NA	NA	NA	NA	literature	NA	NA	96
Habralictus xanthogastris (Vachal, 1911)	1	Ascher2024	NA	NA	NA	NA	NA	NA	NA	NA	NA	NA	NA	NA	NA	NA	NA	NA	NA	literature	NA	NA	226
Habropoda schafelneri Schwarz and Gusenleitner, 2001	1	Ascher2024	NA	NA	NA	NA	NA	NA	NA	NA	NA	NA	NA	NA	NA	NA	NA	NA	NA	literature	NA	NA	226
Haetosmia ethiopiensis Müller and Griswold, 2017	40	NA	BeeBDC_TempCode_139	Haetosmia ethiopiensis	Megachilidae	Megachilinae	Haetosmia	NA	ethiopiensis	NA	Müller and Griswold, 2017	10.11646/zootaxa.4358.2.8	2017	NA	MCO	NA	Haetosmia ethiopiensis	TRUE	NA	literature	NA	NA	2
Halictus albozonatus Dours, 1872	3	NA	BeeBDC_TempCode_106	Halictus albozonatus	Halictidae	Halictinae	Halictus	NA	albozonatus	NA	Dours, 1872	http://www.atlashymenoptera.net/page.aspx?id=70	2016	NA	MCO	NA	Halictus albozonatus Dours, 1872	TRUE	NA	literature	NA	NA	34
Halictus argilos Ebmer, 2005	2	NA	BeeBDC_TempCode_14	Halictus argilos	Halictidae	Halictinae	Halictus	NA	argilos	NA	Ebmer, 2005	https://www.researchgate.net/publication/31900403_Contributions_to_the_Halictid_Fauna_of_the_Eastern_Palaearctic_Region_Genus_Seladonia_Robertson_Hymenoptera_Halictidae_Halictinae	2006	NA	MCO	NA	Halictus argilos Ebmer, 2005	TRUE	NA	literature	NA	NA	96
Halictus chalybaeus Friese, 1909	2	NA	BeeBDC_TempCode_142	Halictus chalybaeus	Halictidae	Halictinae	Halictus	NA	chalybaeus	NA	Friese, 1909	https://doi.org/10.11646/zootaxa.1833.1.1	2008	NA	MCO	NA	Halictus chalybaeus Friese, 1909	TRUE	NA	literature	NA	NA	96
Halictus ferreotus Fan, 1991	5	NA	BeeBDC_TempCode_63	Halictus ferreotus	Halictidae	Halictinae	Halictus	NA	ferreotus	NA	Fan, 1991	https://www.researchgate.net/publication/231181498_A_TAXONOMIC_STUDY_OF_THE_SUBGENUS_VESTITOHALICTUS_OF_THE_GENUS_HALICTUS_HYMENOPTERA_HALICTIDAE_HALICTINAE_FROM_CHINA	2007	NA	MCO	NA	Halictus ferreotus Fan, 1991	TRUE	NA	literature	NA	NA	20
Halictus kuschkensis Ebmer, 1975	2	NA	BeeBDC_TempCode_17	Halictus kuschkensis	Halictidae	Halictinae	Halictus	NA	kuschkensis	NA	Ebmer, 1975	http://www.atlashymenoptera.net/pagetaxon.aspx?tx_id=1217	NA	NA	MCO	NA	Halictus kuschkensis Ebmer, 1975	TRUE	NA	literature	NA	NA	96
Halictus secundus Dalla Torre, 1896	1	NA	BeeBDC_TempCode_126	Halictus secundus	Halictidae	Halictinae	Halictus	NA	secundus	NA	Dalla Torre, 1896	NA	NA	NA	MCO	NA	Halictus secundus Dalla Torre, 1896	TRUE	NA	literature	NA	NA	226
Halictus turkmenorum Pesenko, 1984	1	NA	BeeBDC_TempCode_115	Halictus turkmenorum	Halictidae	Halictinae	Halictus	NA	turkmenorum	NA	Pesenko, 1984	https://doi.org/10.11646/zootaxa.4790.3.1	2020	NA	MCO	NA	Halictus turkmenorum Pesenko, 1984	TRUE	NA	literature	NA	NA	226
Halictus vansoni Cockerell, 1935	2	NA	BeeBDC_TempCode_172	Halictus vansoni	Halictidae	Halictinae	Halictus	NA	vansoni	NA	Cockerell, 1935	https://journals.co.za/doi/epdf/10.10520/AJA00411752_521	1935	NA	NJ	NA	Halictus vansoni Cockerell, 1935	TRUE	NA	literature	NA	NA	96
Heriades ellenbergeri Benoist, 1931	1	NA	BeeBDC_TempCode_98	Heriades ellenbergeri	Megachilidae	Megachilinae	Heriades	NA	ellenbergeri	NA	Benoist, 1931	https://www.tandfonline.com/action/showCitFormats?doi=10.1080/21686351.1931.12280124	1931	NA	MCO	NA	Heriades ellenbergeri Benoist, 1931	TRUE	NA	literature	NA	NA	226
Heriades filicornis Friese, 1915	2	NA	BeeBDC_TempCode_20	Heriades filicornis	Megachilidae	Megachilinae	Heriades	NA	filicornis	NA	Friese, 1915	https://doi.org/10.11646/zootaxa.1833.1.1	2008	NA	MCO	NA	Heriades filicornis Friese, 1915	TRUE	NA	literature	NA	NA	96
Holmbergeria cristariae Jörgensen, 1912	1	NA	BeeBDC_TempCode_241	Holmbergeria cristariae	Colletidae	Neopasiphaeinae	Holmbergeria	NA	cristariae	NA	Jörgensen, 1912	https://www.biodiversitylibrary.org/item/38503#page/110/mode/1up	1912	NA	NJ	NA	Holmbergeria cristariae	TRUE	NA	literature	NA	NA	226
Hoplitis abbreviata (Morawitz, 1875)	1	NA	BeeBDC_TempCode_326	Hoplitis abbreviata	Megachilidae	Megachilinae	Hoplitis	NA	abbreviata	NA	(Morawitz, 1875)	chrome-extension://efaidnbmnnnibpcajpcglclefindmkaj/http://www.atlashymenoptera.net/biblio/01500/Ungricht_et_al_2008_Osmiini_Catalogue.pdf	2008	NA	AMG	Perhaps synonym Osmia abbreviata? Page 114 only mention, not full description	Hoplitis abbreviata (Morawitz, 1875)	TRUE	NA	literature	NA	NA	226
Hoplitis coreensis Müller and Mauss, 2016	1	NA	BeeBDC_TempCode_313	Hoplitis coreensis	Megachilidae	Megachilinae	Hoplitis	NA	coreensis	NA	Müller and Mauss, 2016	https://treatment.plazi.org/id/3526F1394833C517FF2F0D406D6DF497/7	2016	NA	AMG	NA	Hoplitis coreensis Müller and Mauss, 2016	TRUE	NA	literature	NA	NA	226
Hoplitis denudata (Morawitz, 1880)	2	Ascher2024	NA	NA	NA	NA	NA	NA	NA	NA	NA	NA	NA	NA	NA	NA	NA	NA	NA	literature	NA	NA	96
Hoplitis fascicularia (Radoszkowski, 1886)	6	NA	BeeBDC_TempCode_103	Hoplitis fascicularia	Megachilidae	Megachilinae	Hoplitis	NA	fascicularia	NA	(Radoszkowski, 1886)	https://www.researchgate.net/publication/360373950_New_records_of_bees_of_the_genus_Hoplitis_Klug_1807_Hymenoptera_Megachilidae_from_Central_Asia	2022	NA	MCO	NA	Hoplitis fascicularia (Radoszkowski, 1886)	TRUE	NA	literature	NA	NA	12
Hoplitis glasunovi (Morawitz, 1893)	1	Ascher2024	NA	NA	NA	NA	NA	NA	NA	NA	NA	NA	NA	NA	NA	NA	NA	NA	NA	literature	NA	NA	226
Hoplitis tenuicornis (Morawitz, 1875)	1	NA	BeeBDC_TempCode_185	Hoplitis tenuicornis	Megachilidae	Megachilinae	Hoplitis	NA	tenuicornis	NA	(Morawitz, 1875)	https://inpn.mnhn.fr/docs-web/docs/download/142870	1875	NA	NJ	NA	Hoplitis tenuicornis (Morawitz, 1875)	TRUE	NA	literature	NA	NA	226
Hoplitis tkalcuella Le Goff, 2003	6	NA	BeeBDC_TempCode_108	Hoplitis tkalcuella	Megachilidae	Megachilinae	Hoplitis	NA	tkalcuella	NA	Le Goff, 2003	https://www.persee.fr/doc/bsef_0037-928x_2003_num_108_1_16924	2003	NA	MCO	NA	Hoplitis tkalcuella Le Goff, 2003	TRUE	NA	literature	NA	NA	12
Hylaeus albaeus Dorey, Davies, and Parslow, 2024	12	litRecords	NA	NA	NA	NA	NA	NA	NA	NA	NA	NA	NA	NA	NA	NA	NA	NA	NA	literature	NA	NA	2
Hylaeus apertus Dorey, Davies, and Parslow, 2024	22	litRecords	NA	NA	NA	NA	NA	NA	NA	NA	NA	NA	NA	NA	NA	NA	NA	NA	NA	literature	NA	NA	3
Hylaeus aureaviridis Dorey, Magnacca, and Parslow, 2024	6	litRecords	NA	NA	NA	NA	NA	NA	NA	NA	NA	NA	NA	NA	NA	NA	NA	NA	NA	literature	NA	NA	12
Hylaeus birmanicus Dathe, 2011	10	NA	BeeBDC_TempCode_8	Hylaeus birmanicus	Colletidae	Hylaeinae	Hylaeus	NA	birmanicus	NA	Dathe, 2011	https://zenodo.org/records/10084472	2011	NA	MCO	NA	Hylaeus birmanicus Dathe, 2011	TRUE	NA	literature	NA	NA	6
Hylaeus breviflavus Magnacca, 2024	1	litRecords	NA	NA	NA	NA	NA	NA	NA	NA	NA	NA	NA	NA	NA	NA	NA	NA	NA	literature	NA	NA	226
Hylaeus cervinus (Warncke, 1992)	2	Ascher2024	NA	NA	NA	NA	NA	NA	NA	NA	NA	NA	NA	NA	NA	NA	NA	NA	NA	literature	NA	NA	96
Hylaeus chuukensis Dorey, Davies, and Parslow, 2024	3	litRecords	NA	NA	NA	NA	NA	NA	NA	NA	NA	NA	NA	NA	NA	NA	NA	NA	NA	literature	NA	NA	34
Hylaeus culiciformis (Schrottky, 1906)	1	NA	BeeBDC_TempCode_245	Hylaeus culiciformis	Colletidae	Hylaeinae	Hylaeus	NA	culiciformis	NA	(Schrottky, 1906)	https://www.biodiversitylibrary.org/item/326035#page/500/mode/1up	1906	NA	NJ	NA	Hylaeus culiciformis (Schrottky, 1906)	TRUE	NA	literature	NA	NA	226
Hylaeus derectus Dorey, Davies, and Parslow, 2024	8	litRecords	NA	NA	NA	NA	NA	NA	NA	NA	NA	NA	NA	NA	NA	NA	NA	NA	NA	literature	NA	NA	8
Hylaeus eardleyi Dathe, 2014	5	Ascher2024	NA	NA	NA	NA	NA	NA	NA	NA	NA	NA	NA	NA	NA	NA	NA	NA	NA	literature	NA	NA	20
Hylaeus guptai Saini and Chandra, 2021	2	NA	BeeBDC_TempCode_23	Hylaeus guptai	Colletidae	Hylaeinae	Hylaeus	NA	guptai	NA	Saini and Chandra, 2021	https://www.tandfonline.com/doi/full/10.1080/00305316.2021.1930229	2022	NA	MCO	NA	Hylaeus guptai Saini and Chandra, 2021	TRUE	NA	literature	NA	NA	96
Hylaeus haladanius Dathe, 2015	59	NA	BeeBDC_TempCode_205	Hylaeus haladanius	Colletidae	Hylaeinae	Hylaeus	NA	haladanius	NA	Dathe, 2015	https://www.researchgate.net/publication/347918546_Studies_on_the_systematics_and_taxonomy_of_the_genus_Hylaeus_F_9_Supplement_to_the_taxonomy_and_distribution_of_Afrotropical_Hylaeus_F_species_Hymenoptera_Anthophila_Colletidae	2015	NA	NJ	NA	Hylaeus haladanius Dathe, 2015	TRUE	NA	literature	NA	NA	1
Hylaeus ikudomei Chen and Xu, 2013	25	NA	BeeBDC_TempCode_223	Hylaeus ikudomei	Colletidae	Hylaeinae	Hylaeus	NA	ikudomei	NA	Chen and Xu, 2013	10.11646/zootaxa.3669.3.8	2013	NA	NJ	NA	Hylaeus ikudomei Chen and Xu, 2013	TRUE	NA	literature	NA	NA	1
Hylaeus kaszabi Dathe, 1986	2	NA	BeeBDC_TempCode_62	Hylaeus kaszabi	Colletidae	Hylaeinae	Hylaeus	NA	kaszabi	NA	Dathe, 1986	https://treatment.plazi.org/id/A66987C5-FFA9-FFDB-F395-94A2FD8FCA84	1986	NA	MCO	NA	Hylaeus kaszabi Dathe, 1986	TRUE	NA	literature	NA	NA	96
Hylaeus larocai Moure, 1972	1	Ascher2024	NA	NA	NA	NA	NA	NA	NA	NA	NA	NA	NA	NA	NA	NA	NA	NA	NA	literature	NA	NA	226
Hylaeus leleji Proshchalykin and Dathe, 2016	1	NA	BeeBDC_TempCode_45	Hylaeus leleji	Colletidae	Hylaeinae	Hylaeus	NA	leleji	NA	Proshchalykin and Dathe, 2016	https://www.researchgate.net/publication/307875597_A_new_species_of_the_genus_Hylaeus_Fabricius_1793_Hymenoptera_Colletidae_from_Siberia	2016	NA	MCO	NA	Hylaeus leleji Proshchalykin and Dathe, 2016	TRUE	NA	literature	NA	NA	226
Hylaeus lionotus (Alfken, 1909)	2	NA	BeeBDC_TempCode_66	Hylaeus lionotus	Colletidae	Hylaeinae	Hylaeus	NA	lionotus	NA	(Alfken, 1909)	https://www.researchgate.net/publication/357632376_A_Checklist_of_the_bees_of_the_genus_Hylaeus_Fabricius_1793_Hymenoptera_Apoidea_Colletidae_of_Iran	2022	NA	MCO	NA	Hylaeus lionotus (Alfken, 1909)	TRUE	NA	literature	NA	NA	96
Hylaeus luna Chen and Xu, 2009	2	NA	BeeBDC_TempCode_196	Hylaeus luna	Colletidae	Hylaeinae	Hylaeus	NA	luna	NA	Chen and Xu, 2009	https://www.researchgate.net/publication/291732868_A_key_to_species_of_the_genus_Hylaeus_Hymenoptera_Colletidae_from_mainland_of_China_with_descriptions_of_new_species_and_new_records	2009	NA	NJ	NA	Hylaeus luna Chen and Xu, 2009	TRUE	NA	literature	NA	NA	96
Hylaeus navai Dorey, Davies, and Parslow, 2024	6	litRecords	NA	NA	NA	NA	NA	NA	NA	NA	NA	NA	NA	NA	NA	NA	NA	NA	NA	literature	NA	NA	12
Hylaeus nigricans (Friese, 1913)	1	NA	BeeBDC_TempCode_135	Hylaeus nigricans	Colletidae	Hylaeinae	Hylaeus	NA	nigricans	NA	(Friese, 1913)	https://doi.org/10.11646/zootaxa.1833.1.1	2008	NA	MCO	NA	Hylaeus nigricans (Friese, 1913)	TRUE	NA	literature	NA	NA	226
Hylaeus nigricollis Morawitz, 1876	5	NA	BeeBDC_TempCode_300	Hylaeus nigricollis	Colletidae	Hylaeinae	Hylaeus	NA	nigricollis	NA	Morawitz, 1876	DOI: 10.11646/ZOOTAXA.4227.1.1	2017	NA	AMG	Don’t consider the synonym Hylaeus nigricollis with H. distingguendas to be correct. 5 bees in total from description but look to be from different people. P29	Hylaeus nigricollis Morawitz, 1876	TRUE	NA	literature	NA	NA	20
Hylaeus nimbatus Dathe, 1986	2	NA	BeeBDC_TempCode_232	Hylaeus nimbatus	Colletidae	Hylaeinae	Hylaeus	NA	nimbatus	NA	Dathe, 1986	doi:10.11646/zootaxa.4105.4.1�	1986	NA	NJ	NA	Hylaeus nimbatus Dathe, 1986	TRUE	NA	literature	NA	NA	96
Hylaeus pumilus Dathe, 2015	3	NA	BeeBDC_TempCode_344	Hylaeus pumilus	Colletidae	Hylaeinae	Hylaeus	NA	pumilus	NA	Dathe, 2015	https://www.researchgate.net/publication/347918546_Studies_on_the_systematics_and_taxonomy_of_the_genus_Hylaeus_F_9_Supplement_to_the_taxonomy_and_distribution_of_Afrotropical_Hylaeus_F_species_Hymenoptera_Anthophila_Colletidae/link/639f5c0c024dc52c8a2e557d/download?_tp=eyJjb250ZXh0Ijp7ImZpcnN0UGFnZSI6InB1YmxpY2F0aW9uIiwicGFnZSI6InB1YmxpY2F0aW9uIn19	2015	NA	AMG	NA	Hylaeus pumilus Dathe, 2015	TRUE	NA	literature	NA	NA	34
Hylaeus rubosus (Warncke, 1981)	3	NA	BeeBDC_TempCode_128	Hylaeus rubosus	Colletidae	Hylaeinae	Hylaeus	NA	rubosus	NA	(Warncke, 1981)	https://doi.org/ 10.21248/contrib.entomol.70.2.273-346	2020	NA	MCO	NA	Hylaeus rubosus (Warncke, 1981)	TRUE	NA	literature	NA	NA	34
Hylaeus veli Dorey, Davies, and Parslow, 2024	3	litRecords	NA	NA	NA	NA	NA	NA	NA	NA	NA	NA	NA	NA	NA	NA	NA	NA	NA	literature	NA	NA	34
Hylaeus wuae Chen and Xu, 2013	6	NA	BeeBDC_TempCode_124	Hylaeus wuae	Colletidae	Hylaeinae	Hylaeus	NA	wuae	NA	Chen and Xu, 2013	https://zenodo.org/records/5267541	2013	NA	MCO	NA	Hylaeus wuae Chen and Xu, 2013	TRUE	NA	literature	NA	NA	12
Hypanthidioides nigripes_homonym (Urban, 1996)	2	NA	BeeBDC_TempCode_299	Hypanthidioides nigripes_homonym	Megachilidae	Megachilinae	Hypanthidioides	NA	nigripes	NA	(Urban, 1996)	https://doi.org/10.1590/S0101-81751996000100011	1996	NA	AMG	Paper in Portuguese but also the species name in the paper seems to be Mielkeanlhidium nigripes. It also refers to Megchilidae as well	Hypanthidioides nigripes_homonym (Urban, 1996)	TRUE	NA	literature	NA	NA	96
Hypanthidium costaricense (Friese, 1917)	6	NA	BeeBDC_TempCode_163	Hypanthidium costaricense	Megachilidae	Megachilinae	Hypanthidium	NA	costaricense	NA	(Friese, 1917)	https://www.biodiversitylibrary.org/page/8826443#page/741/mode/1up	1917	described under Anthidium	NJ	NA	Hypanthidium costaricense (Friese, 1917)	TRUE	NA	literature	NA	NA	12
Icteranthidium aurantiacum Pasteels, 1969	2	NA	BeeBDC_TempCode_343	Icteranthidium aurantiacum	Megachilidae	Megachilinae	Icteranthidium	NA	aurantiacum	NA	Pasteels, 1969	https://sci-hub.se/https://doi.org/10.1002/mmnz.19690450205	1969	NA	AMG	NA	Icteranthidium aurantiacum Pasteels, 1969	TRUE	NA	literature	NA	NA	96
Larinostelis scapulata Michener and Griswold, 1994	1	NA	BeeBDC_TempCode_80	Larinostelis scapulata	Megachilidae	Megachilinae	Larinostelis	NA	scapulata	NA	Michener and Griswold, 1994	https://digitalcommons.usu.edu/cgi/viewcontent.cgi?article=1185&context=bee_lab_mi	1994	NA	MCO	NA	Larinostelis scapulata Michener and Griswold, 1994	TRUE	NA	literature	NA	NA	226
Lasioglossum Species D	2	litRecords	NA	NA	NA	NA	NA	NA	NA	NA	NA	NA	NA	NA	NA	NA	NA	NA	NA	literature	NA	NA	96
Lasioglossum Species F	1	litRecords	NA	NA	NA	NA	NA	NA	NA	NA	NA	NA	NA	NA	NA	NA	NA	NA	NA	literature	NA	NA	226
Lasioglossum Species G	3	litRecords	NA	NA	NA	NA	NA	NA	NA	NA	NA	NA	NA	NA	NA	NA	NA	NA	NA	literature	NA	NA	34
Lasioglossum Species H	1	litRecords	NA	NA	NA	NA	NA	NA	NA	NA	NA	NA	NA	NA	NA	NA	NA	NA	NA	literature	NA	NA	226
Lasioglossum Species I	1	litRecords	NA	NA	NA	NA	NA	NA	NA	NA	NA	NA	NA	NA	NA	NA	NA	NA	NA	literature	NA	NA	226
Lasioglossum Species J	2	litRecords	NA	NA	NA	NA	NA	NA	NA	NA	NA	NA	NA	NA	NA	NA	NA	NA	NA	literature	NA	NA	96
Lasioglossum Species K	2	litRecords	NA	NA	NA	NA	NA	NA	NA	NA	NA	NA	NA	NA	NA	NA	NA	NA	NA	literature	NA	NA	96
Lasioglossum Species N	1	litRecords	NA	NA	NA	NA	NA	NA	NA	NA	NA	NA	NA	NA	NA	NA	NA	NA	NA	literature	NA	NA	226
Lasioglossum Species O	3	litRecords	NA	NA	NA	NA	NA	NA	NA	NA	NA	NA	NA	NA	NA	NA	NA	NA	NA	literature	NA	NA	34
Lasioglossum Species S	37	litRecords	NA	NA	NA	NA	NA	NA	NA	NA	NA	NA	NA	NA	NA	NA	NA	NA	NA	literature	NA	NA	1
Lasioglossum acherontion Ebmer, 1978	1	NA	BeeBDC_TempCode_199	Lasioglossum acherontion	Halictidae	Halictinae	Lasioglossum	NA	acherontion	NA	Ebmer, 1978	https://www.zobodat.at/pdf/LBB_0010_1_0001-0109.pdf	1978	NA	NJ	NA	Lasioglossum acherontion Ebmer, 1978	TRUE	NA	literature	NA	NA	226
Lasioglossum adriani Genaro, 2001	2	NA	BeeBDC_TempCode_290	Lasioglossum adriani	Halictidae	Halictinae	Lasioglossum	NA	adriani	NA	Genaro, 2001	https://www.researchgate.net/publication/242410158	2001	Cuba type specimen. Collector A, Gonzalez Aug 2000, Sierra de Gabino, Sierra de Guane, Pinar del Río, Cuba. Paper is Spanish, not sure if theer is a number of individuals caught any where in the paper	AMG	title of paper (only pdf) Genaro, J.A., 2001. Tres especies nuevas del género Lasioglossum (Dialictus), grupo Habralictellus para Cuba (Hymenoptera: Halictidae). Solenodon, 1, pp.38-44.	Lasioglossum adriani Genaro, 2001	TRUE	NA	literature	NA	NA	96
Lasioglossum anguligulare (Blüthgen, 1929)	2	Ascher2024	NA	NA	NA	NA	NA	NA	NA	NA	NA	NA	NA	NA	NA	NA	NA	NA	NA	literature	NA	NA	96
Lasioglossum argammon Gardner and Gibbs, 2020	2	Ascher2024	NA	NA	NA	NA	NA	NA	NA	NA	NA	NA	NA	NA	NA	NA	NA	NA	NA	literature	NA	NA	96
Lasioglossum aruwimiense (Strand, 1911)	4	NA	BeeBDC_TempCode_207	Lasioglossum aruwimiense	Halictidae	Halictinae	Lasioglossum	NA	aruwimiense	NA	(Strand, 1911)	https://archive.org/details/wissenschaftlich03adol/page/140/mode/2up	1911	NA	NJ	NA	Lasioglossum aruwimiense (Strand, 1911)	TRUE	NA	literature	NA	NA	31
Lasioglossum bivarum (Vachal, 1904)	1	NA	BeeBDC_TempCode_197	Lasioglossum bivarum	Halictidae	Halictinae	Lasioglossum	NA	bivarum	NA	(Vachal, 1904)	https://www.researchgate.net/publication/268383578_Joseph_Vachal_1838-1911_French_entomologist_and_politician	2012	NA	NJ	NA	Lasioglossum bivarum (Vachal, 1904)	TRUE	NA	literature	NA	NA	226
Lasioglossum cavillosum (Vachal, 1895)	8	Ascher2024	NA	NA	NA	NA	NA	NA	NA	NA	NA	NA	NA	NA	NA	NA	NA	NA	NA	literature	NA	NA	8
Lasioglossum chalybaeum (Friese, 1917)	1	NA	BeeBDC_TempCode_60	Lasioglossum chalybaeum	Halictidae	Halictinae	Lasioglossum	NA	chalybaeum	NA	(Friese, 1917)	https://doi.org/10.11646/zootaxa.1833.1.1	2008	NA	MCO	NA	Lasioglossum chalybaeum (Friese, 1917)	TRUE	NA	literature	NA	NA	226
Lasioglossum chloronotulum (Cockerell, 1940)	1	NA	BeeBDC_TempCode_51	Lasioglossum chloronotulum	Halictidae	Halictinae	Lasioglossum	NA	chloronotulum	NA	(Cockerell, 1940)	NA	NA	NA	MCO	NA	Lasioglossum chloronotulum (Cockerell, 1940)	TRUE	NA	literature	NA	NA	226
Lasioglossum circularum Fan and Ebmer, 1992	4	NA	BeeBDC_TempCode_2	Lasioglossum circularum	Halictidae	Halictinae	Lasioglossum	NA	circularum	NA	Fan and Ebmer, 1992	https://doi.org/10.11646/zootaxa.4044.4.3	2015	NA	MCO	NA	Lasioglossum circularum Fan and Ebmer, 1992	TRUE	NA	literature	NA	NA	31
Lasioglossum congoense (Friese, 1921)	1	NA	BeeBDC_TempCode_177	Lasioglossum congoense	Halictidae	Halictinae	Lasioglossum	NA	congoense	NA	(Friese, 1921)	https://www.biodiversitylibrary.org/item/156413#page/556/mode/1up	1921	NA	NJ	NA	Lasioglossum congoense (Friese, 1921)	TRUE	NA	literature	NA	NA	226
Lasioglossum cribrum Ebmer, 2008	1	Ascher2024	NA	NA	NA	NA	NA	NA	NA	NA	NA	NA	NA	NA	NA	NA	NA	NA	NA	literature	NA	NA	226
Lasioglossum euxanthopus Pesenko, 1986	5	NA	BeeBDC_TempCode_77	Lasioglossum euxanthopus	Halictidae	Halictinae	Lasioglossum	NA	euxanthopus	NA	Pesenko, 1986	https://treatment.plazi.org/id/038387D0EA67FFB665C2F935A861FEA4	2018	NA	MCO	NA	Lasioglossum euxanthopus Pesenko, 1986	TRUE	NA	literature	NA	NA	20
Lasioglossum feai (Vachal, 1895)	5	NA	BeeBDC_TempCode_244	Lasioglossum feai	Halictidae	Halictinae	Lasioglossum	NA	feai	NA	(Vachal, 1895)	https://doi.org/10.11646/zootaxa.3442.1.1	2012	NA	NJ	NA	Lasioglossum feai (Vachal, 1895)	TRUE	NA	literature	NA	NA	20
Lasioglossum fulviventre (Friese, 1924)	1	NA	BeeBDC_TempCode_18	Lasioglossum fulviventre (Friese, 1924)	NA	NA	NA	NA	NA	NA	NA	https://doi.org/10.11646/zootaxa.1833.1.1	2008	NA	MCO	NA	NA	FALSE	NA	literature	NA	NA	226
Lasioglossum furunculum Gibbs, 2011	1	NA	BeeBDC_TempCode_274	Lasioglossum furunculum	Halictidae	Halictinae	Lasioglossum	NA	furunculum	NA	Gibbs, 2011	https://journal.lib.uoguelph.ca/index.php/eso/article/view/3692	2015	NA	DEG	NA	Lasioglossum furunculum Gibbs, 2011	TRUE	NA	literature	NA	NA	226
Lasioglossum gedehense (Friese, 1914)	4	NA	BeeBDC_TempCode_166	Lasioglossum gedehense	Halictidae	Halictinae	Lasioglossum	NA	gedehense	NA	(Friese, 1914)	https://www.biodiversitylibrary.org/page/10860619#page/110/mode/1up	1914	description is in an appendix to the chapter	NJ	NA	Lasioglossum gedehense (Friese, 1914)	TRUE	NA	literature	NA	NA	31
Lasioglossum gorgasi (Cockerell, 1928)	1	NA	BeeBDC_TempCode_307	Lasioglossum gorgasi	Halictidae	Halictinae	Lasioglossum	NA	gorgasi	NA	(Cockerell, 1928)	https://www.biodiversitylibrary.org/page/50893846#page/483/mode/1up	1928	NA	AMG	Female	Lasioglossum gorgasi (Cockerell, 1928)	TRUE	NA	literature	NA	NA	226
Lasioglossum hintzi (Strand, 1911)	1	Ascher2024	NA	NA	NA	NA	NA	NA	NA	NA	NA	NA	NA	NA	NA	NA	NA	NA	NA	literature	NA	NA	226
Lasioglossum imbriumbrae Gardner and Gibbs, 2020	9	NA	BeeBDC_TempCode_95	Lasioglossum imbriumbrae	Halictidae	Halictinae	Lasioglossum	NA	imbriumbrae	NA	Gardner and Gibbs, 2020	https://doi.org/10.5852/ejt.2020.725.1167	2020	NA	MCO	NA	Lasioglossum imbriumbrae Gardner and Gibbs, 2020	TRUE	NA	literature	NA	NA	9
Lasioglossum insigne (Meyer, 1920)	1	NA	BeeBDC_TempCode_302	Lasioglossum insigne (Meyer, 1920)	NA	NA	NA	NA	NA	NA	NA	NA	1920	NA	AMG	female holotype Original article Meyer, R. 1920. Apidae—Halictinae. I. Gatt. Parasphecodes Sm. Archiv für Naturgeschichte 85((A)11): 112-137 [Date published 31/12/1920] [123]. But cant find it anywhere.	NA	FALSE	NA	literature	NA	NA	226
Lasioglossum leucorhinus (Cockerell, 1926)	472	NA	BeeBDC_TempCode_247	Lasioglossum leucorhinus (Cockerell, 1926)	NA	NA	NA	NA	NA	NA	NA	https://doi.org/10.11646/zootaxa.5408.1.1	2024	NA	DEG	NA	NA	FALSE	NA	literature	NA	NA	1
Lasioglossum lichatinum	1	Dorey_etal_2021	NA	NA	NA	NA	NA	NA	NA	NA	NA	NA	NA	NA	NA	NA	NA	NA	NA	literature	NA	NA	226
Lasioglossum linctum (Vachal, 1904)	1	NA	BeeBDC_TempCode_148	Lasioglossum linctum	Halictidae	Halictinae	Lasioglossum	NA	linctum	NA	(Vachal, 1904)	https://doi.org/10.11646/zootaxa.3442.1.1	2012	NA	MCO	NA	Lasioglossum linctum (Vachal, 1904)	TRUE	NA	literature	NA	NA	226
Lasioglossum longmani	1	Dorey_etal_2021	NA	NA	NA	NA	NA	NA	NA	NA	NA	NA	NA	NA	NA	NA	NA	NA	NA	literature	NA	NA	226
Lasioglossum lubumbashicum (Cockerell, 1945)	2	Ascher2024	NA	NA	NA	NA	NA	NA	NA	NA	NA	NA	NA	NA	NA	NA	NA	NA	NA	literature	NA	NA	96
Lasioglossum luridipes (Vachal, 1892)	1	NA	BeeBDC_TempCode_306	Lasioglossum luridipes	Halictidae	Halictinae	Lasioglossum	NA	luridipes	NA	(Vachal, 1892)	https://www.researchgate.net/publication/268383578_Joseph_Vachal_1838-1911_French_entomologist_and_politician	2012	NA	AMG	Female page 34 of document	Lasioglossum luridipes (Vachal, 1892)	TRUE	NA	literature	NA	NA	226
Lasioglossum mergense (Blüthgen, 1925)	1	NA	BeeBDC_TempCode_169	Lasioglossum mergense	Halictidae	Halictinae	Lasioglossum	NA	mergense	NA	(Blüthgen, 1925)	https://www.zobodat.at/pdf/Archiv-Naturgeschichte_90A_10_0086-0136.pdf	1925	NA	NJ	NA	Lasioglossum mergense	TRUE	NA	literature	NA	NA	226
Lasioglossum meruraptor Pauly, 2019	4	NA	BeeBDC_TempCode_37	Lasioglossum meruraptor	Halictidae	Halictinae	Lasioglossum	NA	meruraptor	NA	Pauly, 2019	https://www.researchgate.net/publication/333310970_Collecting_bees_on_Mount_Meru_in_Tanzania_and_the_discovery_of_a_new_cleptoparasitic_species_of_Lasioglossum_Hymenoptera_Apoidea_Halictidae	2019	NA	MCO	NA	Lasioglossum meruraptor Pauly, 2019	TRUE	NA	literature	NA	NA	31
Lasioglossum monachus (Blüthgen, 1928)	1	Ascher2024	NA	NA	NA	NA	NA	NA	NA	NA	NA	NA	NA	NA	NA	NA	NA	NA	NA	literature	NA	NA	226
Lasioglossum muaranum (Blüthgen, 1926)	1	Ascher2024	NA	NA	NA	NA	NA	NA	NA	NA	NA	NA	NA	NA	NA	NA	NA	NA	NA	literature	NA	NA	226
Lasioglossum normale (Baker, 1906)	1	NA	BeeBDC_TempCode_231	Lasioglossum normale	Halictidae	Halictinae	Lasioglossum	NA	normale	NA	(Baker, 1906)	https://digitalcommons.usu.edu/cgi/viewcontent.cgi?article=1253&context=bee_lab_an	1906	NA	NJ	NA	Lasioglossum normale (Baker, 1906)	TRUE	NA	literature	NA	NA	226
Lasioglossum ocellare (Michener, 1980)	1	NA	BeeBDC_TempCode_30	Lasioglossum ocellare	Halictidae	Halictinae	Lasioglossum	NA	ocellare	NA	(Michener, 1980)	https://digitallibrary.amnh.org/items/ee2faeaa-0463-45d9-896c-4415cd975d11	1980	NA	MCO	NA	Lasioglossum ocellare (Michener, 1980)	TRUE	NA	literature	NA	NA	226
Lasioglossum ochreohirtum (Blüthgen, 1934)	27	NA	BeeBDC_TempCode_327	Lasioglossum ochreohirtum	Halictidae	Halictinae	Lasioglossum	NA	ochreohirtum	NA	(Blüthgen, 1934)	chrome-extension://efaidnbmnnnibpcajpcglclefindmkaj/https://zin.ru/journals/zsr/content/2006/zr_2006_15_1_Pesenko.pdf	2006	NA	AMG	I believe all the specimens combined with the addition of a new male = 27.	Lasioglossum ochreohirtum	TRUE	NA	literature	NA	NA	2
Lasioglossum opacolampron Ebmer, 1997	1	Ascher2024	NA	NA	NA	NA	NA	NA	NA	NA	NA	NA	NA	NA	NA	NA	NA	NA	NA	literature	NA	NA	226
Lasioglossum papuarum (Cockerell, 1910)	1	NA	BeeBDC_TempCode_304	Lasioglossum papuarum	Halictidae	Halictinae	Lasioglossum	NA	papuarum	NA	(Cockerell, 1910)	https://www.biodiversitylibrary.org/page/10444763#page/269/mode/1up	1910	NA	AMG	Page 235, Theodore Cockerell 1 female. Biodiversity Heritage Library	Lasioglossum papuarum (Cockerell, 1910)	TRUE	NA	literature	NA	NA	226
Lasioglossum paralphenum Sakagami, Ebmer and Tadauchi, 1996	22	NA	BeeBDC_TempCode_217	Lasioglossum paralphenum	Halictidae	Halictinae	Lasioglossum	NA	paralphenum	NA	Sakagami, Ebmer and Tadauchi, 1996	https://www.researchgate.net/publication/255599750_The_Halictine_Bees_of_Sri_Lanka_and_the_Vicinity	1996	NA	NJ	NA	Lasioglossum paralphenum Sakagami, Ebmer and Tadauchi, 1996	TRUE	NA	literature	NA	NA	3
Lasioglossum pavo Sakagami, 1989	4	NA	BeeBDC_TempCode_316	Lasioglossum pavo	Halictidae	Halictinae	Lasioglossum	NA	pavo	NA	Sakagami, 1989	https://www.jstor.org/stable/25085126?casa_token=OPAPRs80aW0AAAAA%3ANBvdk_QzY3IHk59s0At7m6uw6Y_hcRh18JNlKx-wXtjIy79MNFp6h7ZD8aX6S-PdSzonSdLr0StaN4MaaXGtO8vkCipoPb0iR-bLwUNywZPJPwSMZdA	1989	NA	AMG	Page 505	Lasioglossum pavo Sakagami, 1989	TRUE	NA	literature	NA	NA	31
Lasioglossum phoebos Ebmer, 1978	3	NA	BeeBDC_TempCode_3	Lasioglossum phoebos	Halictidae	Halictinae	Lasioglossum	NA	phoebos	NA	Ebmer, 1978	https://www.zobodat.at/pdf/LBB_0030_1_0365-0430.pdf	1998	NA	MCO	NA	Lasioglossum phoebos Ebmer, 1978	TRUE	NA	literature	NA	NA	34
Lasioglossum resplendens (Morawitz, 1890)	2	NA	BeeBDC_TempCode_340	Lasioglossum resplendens	Halictidae	Halictinae	Lasioglossum	NA	resplendens	NA	(Morawitz, 1890)	https://sci-hub.se/10.11646/ZOOTAXA.4408.1.1	2018	NA	AMG	Could this formerly have been Halictus resplendens? Page 41 https://sci-hub.se/10.11646/ZOOTAXA.4408.1.1	Lasioglossum resplendens (Morawitz, 1890)	TRUE	NA	literature	NA	NA	96
Lasioglossum shestakovi Pesenko, 1986	1	NA	BeeBDC_TempCode_228	Lasioglossum shestakovi	Halictidae	Halictinae	Lasioglossum	NA	shestakovi	NA	Pesenko, 1986	10.11646/zootaxa.4408.1.1	2018	NA	NJ	NA	Lasioglossum shestakovi Pesenko, 1986	TRUE	NA	literature	NA	NA	226
Lasioglossum solis	1	Dorey_etal_2021	NA	NA	NA	NA	NA	NA	NA	NA	NA	NA	NA	NA	NA	NA	NA	NA	NA	literature	NA	NA	226
Lasioglossum sordidulum	1	Dorey_etal_2021	NA	NA	NA	NA	NA	NA	NA	NA	NA	NA	NA	NA	NA	NA	NA	NA	NA	literature	NA	NA	226
Lasioglossum speculiferum	2	Dorey_etal_2021	NA	NA	NA	NA	NA	NA	NA	NA	NA	NA	NA	NA	NA	NA	NA	NA	NA	literature	NA	NA	96
Lasioglossum speculum (Benoist, 1964)	2	NA	BeeBDC_TempCode_102	Lasioglossum speculum	Halictidae	Halictinae	Lasioglossum	NA	speculum	NA	(Benoist, 1964)	http://www.atlashymenoptera.net/biblio/00500/Pauly_et_al_2001_Apoidea_Madagascar%20OCR_compact.pdf	2001	NA	MCO	NA	Lasioglossum speculum (Benoist, 1964)	TRUE	NA	literature	NA	NA	96
Lasioglossum stenorhynchus (Blüthgen, 1928)	1	Ascher2024	NA	NA	NA	NA	NA	NA	NA	NA	NA	NA	NA	NA	NA	NA	NA	NA	NA	literature	NA	NA	226
Lasioglossum subequestre (Blüthgen, 1931)	22	NA	BeeBDC_TempCode_243	Lasioglossum subequestre	Halictidae	Halictinae	Lasioglossum	NA	subequestre	NA	(Blüthgen, 1931)	https://doi.org/10.3897/BDJ.5.e15050	2017	NA	NJ	NA	Lasioglossum subequestre	TRUE	NA	literature	NA	NA	3
Lasioglossum sutshanicum Pesenko, 1986	1	NA	BeeBDC_TempCode_87	Lasioglossum sutshanicum	Halictidae	Halictinae	Lasioglossum	NA	sutshanicum	NA	Pesenko, 1986	https://www.zobodat.at/pdf/LBB_0030_1_0365-0430.pdf	1998	NA	MCO	NA	Lasioglossum sutshanicum Pesenko, 1986	TRUE	NA	literature	NA	NA	226
Lasioglossum talchius (Smith, 1853)	5	Ascher2024	NA	NA	NA	NA	NA	NA	NA	NA	NA	NA	NA	NA	NA	NA	NA	NA	NA	literature	NA	NA	20
Lasioglossum tauricum Ebmer, 1972	1	NA	BeeBDC_TempCode_156	Lasioglossum tauricum	Halictidae	Halictinae	Lasioglossum	NA	tauricum	NA	Ebmer, 1972	https://onlinelibrary.wiley.com/doi/pdf/10.1002/mmnz.19720480202?casa_token=oNGfYEWP6-AAAAAA:RXPVjxFTTd-mBRKp2Ej9X2rPkuClu3jc89zNm3sIJ1x09pQntnvsTtamDZYVIbddu34BXZ_yW-i9gA4	1972	NA	MCO	NA	Lasioglossum tauricum Ebmer, 1972	TRUE	NA	literature	NA	NA	226
Lasioglossum tilachiforme (Cockerell, 1907)	5	Ascher2024	NA	NA	NA	NA	NA	NA	NA	NA	NA	NA	NA	NA	NA	NA	NA	NA	NA	literature	NA	NA	20
Lasioglossum xitle Engel, Hinojosa-Díaz and Bennett, 2012	1	NA	BeeBDC_TempCode_165	Lasioglossum xitle	Halictidae	Halictinae	Lasioglossum	NA	xitle	NA	Engel, Hinojosa-Díaz and Bennett, 2012	https://doi.org/10.3161/000345412X652837	2012	NA	NJ	NA	Lasioglossum xitle	TRUE	NA	literature	NA	NA	226
Leioproctus anthedonus Maynard, 2013	1	NA	BeeBDC_TempCode_131	Leioproctus anthedonus Maynard, 2013	NA	NA	NA	NA	NA	NA	NA	http://dx.doi.org/10.11646/zootaxa.3715.1.1	2013	NA	MCO	NA	NA	FALSE	NA	literature	NA	NA	226
Leioproctus boroniae	1	Dorey_etal_2021	NA	NA	NA	NA	NA	NA	NA	NA	NA	NA	NA	NA	NA	NA	NA	NA	NA	literature	NA	NA	226
Leioproctus helichrysi	7	Dorey_etal_2021	NA	NA	NA	NA	NA	NA	NA	NA	NA	NA	NA	NA	NA	NA	NA	NA	NA	literature	NA	NA	10
Leioproctus_sensu_lato chalybaeus (Friese, 1909)	2	NA	BeeBDC_TempCode_294	Leioproctus_sensu_lato chalybaeus	NA	NA	Leioproctus	NA	chalybaeus	NA	(Friese, 1909)	Die Bienen Afrikas nach dem Stande unserer heutigen Kenntnisse	1909	NA	AMG	Biodiversity Heritage Library	Leioproctus chalybaeus	TRUE	NA	literature	NA	NA	96
Lestrimelitta galvisi Guevara, Gonzalez and Ospina, 2020	7	NA	BeeBDC_TempCode_270	Lestrimelitta galvisi	Apidae	Apinae	Lestrimelitta	NA	galvisi	NA	Guevara, Gonzalez and Ospina, 2020	http://www.scielo.org.co/pdf/cal/v42n1/0366-5232-cal-42-01-17.pdf	2020	NA	DEG	NA	Lestrimelitta galvisi Guevara, Gonzalez and Ospina, 2020	TRUE	NA	literature	NA	NA	10
Liotrigona baleensis Pauly and Hora, 2013	1	Ascher2024	NA	NA	NA	NA	NA	NA	NA	NA	NA	NA	NA	NA	NA	NA	NA	NA	NA	literature	NA	NA	226
Liphanthus aliavenus Mir Sharifi and Packer, 2019	2	NA	BeeBDC_TempCode_215	Liphanthus aliavenus	Andrenidae	Panurginae	Liphanthus	NA	aliavenus	NA	Mir Sharifi and Packer, 2019	10.11646/ZOOTAXA.4645.1.1	2019	NA	NJ	NA	Liphanthus aliavenus Mir Sharifi and Packer, 2019	TRUE	NA	literature	NA	NA	96
Liphanthus fritzi Mir Sharifi and Packer, 2019	1	Ascher2024	NA	NA	NA	NA	NA	NA	NA	NA	NA	NA	NA	NA	NA	NA	NA	NA	NA	literature	NA	NA	226
Liphanthus sparsipunctus Packer, 2019	1	NA	BeeBDC_TempCode_119	Liphanthus sparsipunctus	Andrenidae	Panurginae	Liphanthus	NA	sparsipunctus	NA	Packer, 2019	https://doi.org/10.11646/zootaxa.4645.1.1	2019	NA	MCO	NA	Liphanthus sparsipunctus Packer, 2019	TRUE	NA	literature	NA	NA	226
Lipotriches generanii Pauly, 2014	100	NA	BeeBDC_TempCode_19	Lipotriches generanii	Halictidae	Nomiinae	Lipotriches	NA	generanii	NA	Pauly, 2014	https://www.researchgate.net/publication/283854274_Les_Abeilles_des_Graminees_ou_Lipotriches_Gerstaecker_1858_sensu_stricto_Hymenoptera_Apoidea_Halictidae_Nomiinae_de_l'Afrique_subsaharienne	2014	NA	MCO	NA	Lipotriches generanii Pauly, 2014	TRUE	NA	literature	NA	NA	1
Lipotriches karibibensis Pauly, 2014	30	NA	BeeBDC_TempCode_85	Lipotriches karibibensis	Halictidae	Nomiinae	Lipotriches	NA	karibibensis	NA	Pauly, 2014	https://www.researchgate.net/publication/283854274_Les_Abeilles_des_Graminees_ou_Lipotriches_Gerstaecker_1858_sensu_stricto_Hymenoptera_Apoidea_Halictidae_Nomiinae_de_l'Afrique_subsaharienne	2014	NA	MCO	NA	Lipotriches karibibensis Pauly, 2014	TRUE	NA	literature	NA	NA	1
Lipotriches speculina (Cockerell, 1942)	2	Ascher2024	NA	NA	NA	NA	NA	NA	NA	NA	NA	NA	NA	NA	NA	NA	NA	NA	NA	literature	NA	NA	96
Lisotrigona chandrai Viraktamath and Sajan Jose, 2017	35	NA	BeeBDC_TempCode_287	Lisotrigona chandrai	Apidae	Apinae	Lisotrigona	NA	chandrai	NA	Viraktamath and Sajan Jose, 2017	https://www.researchgate.net/profile/Shashidhar-Viraktamath/publication/343574945_TWO_NEW_SPECIES_OF_LISOTRIGONA_MOURE_HYMENOPTERA_APIDAE_MELIPONINI_FROM_INDIA_WITH_NOTES_ON_NEST_STRUCTURE/links/5f325c02458515b72915687b/TWO-NEW-SPECIES-OF-LISOTRIGONA-MOURE-HYMENOPTERA-APIDAE-MELIPONINI-FROM-INDIA-WITH-NOTES-ON-NEST-STRUCTURE.pdf	2017	NA	DEG	NA	Lisotrigona chandrai Viraktamath and Sajan Jose, 2017	TRUE	NA	literature	NA	NA	1
Lisotrigona mohandasi Jobiraj and Narendran, 2004	3	NA	BeeBDC_TempCode_132	Lisotrigona mohandasi	Apidae	Apinae	Lisotrigona	NA	mohandasi	NA	Jobiraj and Narendran, 2004	https://doi.org/ 10.11646/zootaxa.3647.3.1	2013	NA	MCO	NA	Lisotrigona mohandasi Jobiraj and Narendran, 2004	TRUE	NA	literature	NA	NA	34
Macronomia katonana (Strand, 1913)	2	NA	BeeBDC_TempCode_160	Macronomia katonana	Halictidae	NA	Macronomia	NA	katonana	NA	(Strand, 1913)	biodiversitylibrary.org/page/13320473	1913	originally Nomia katonana, then Lipotriches. Combined in Eardley and Urban 2006, African Entomology 14(1):161-174	NJ	NA	Macronomia katonana (Strand, 1913)	TRUE	NA	literature	NA	NA	96
Macronomia quartinae (Gribodo, 1884)	3	NA	BeeBDC_TempCode_324	Macronomia quartinae	Halictidae	NA	Macronomia	NA	quartinae	NA	(Gribodo, 1884)	https://www.biodiversitylibrary.org/page/29845980#page/358/mode/1up	1884	NA	AMG	Formerly Megachile quartinae, I think. Page 352	Macronomia quartinae (Gribodo, 1884)	TRUE	NA	literature	NA	NA	34
Maynenomia adamaouaensis Pauly and Soukontoua, 2016	13	NA	BeeBDC_TempCode_127	Maynenomia adamaouaensis	Halictidae	NA	Maynenomia	NA	adamaouaensis	NA	Pauly and Soukontoua, 2016	https://www.researchgate.net/publication/294781615_Deux_nouvelles_especes_d'abeilles_du_Massif_de_l'Adamaoua_au_Cameroun_Hymenoptera_Apoidea_Halictidae_Nomiinae	2016	NA	MCO	NA	Maynenomia adamaouaensis Pauly and Soukontoua, 2016	TRUE	NA	literature	NA	NA	3
Maynenomia lonavlaensis Pauly, 2009	4	NA	BeeBDC_TempCode_183	Maynenomia lonavlaensis	Halictidae	NA	Maynenomia	NA	lonavlaensis	NA	Pauly, 2009	https://biblio.naturalsciences.be/rbins-publications/bulletin-of-the-royal-belgian-institute-of-natural-sciences-biologie/79-2009/entomologie-79-2009_151-229.pdf	2009	NA	NJ	NA	Maynenomia lonavlaensis Pauly, 2009	TRUE	NA	literature	NA	NA	31
Maynenomia poonaensis Pauly, 2009	2	NA	BeeBDC_TempCode_1	Maynenomia poonaensis	Halictidae	NA	Maynenomia	NA	poonaensis	NA	Pauly, 2009	http://zoologie.umons.ac.be/hymenoptera/biblio/01000/Pauly%202009%20Oriental%20Nomiinae%20light.pdf	2009	NA	MCO	NA	Maynenomia poonaensis Pauly, 2009	TRUE	NA	literature	NA	NA	96
Megachile acutiventris Friese, 1903	1	NA	BeeBDC_TempCode_107	Megachile acutiventris	Megachilidae	Megachilinae	Megachile	NA	acutiventris	NA	Friese, 1903	https://doi.org/10.11646/zootaxa.1833.1.1	2008	NA	MCO	NA	Megachile acutiventris Friese, 1903	TRUE	NA	literature	NA	NA	226
Megachile adusta	2	Dorey_etal_2021	NA	NA	NA	NA	NA	NA	NA	NA	NA	NA	NA	NA	NA	NA	NA	NA	NA	literature	NA	NA	96
Megachile albispinis Vachal, 1908	1	NA	BeeBDC_TempCode_32	Megachile albispinis	Megachilidae	Megachilinae	Megachile	NA	albispinis	NA	Vachal, 1908	https://www.researchgate.net/publication/268383578_Joseph_Vachal_1838-1911_French_entomologist_and_politician	2012	NA	MCO	NA	Megachile albispinis Vachal, 1908	TRUE	NA	literature	NA	NA	226
Megachile albolineata Cameron, 1897	1	NA	BeeBDC_TempCode_211	Megachile albolineata	Megachilidae	Megachilinae	Megachile	NA	albolineata	NA	Cameron, 1897	https://www.biodiversitylibrary.org/item/109914#page/190/mode/1up	1897	NA	NJ	NA	Megachile albolineata Cameron, 1897	TRUE	NA	literature	NA	NA	226
Megachile atahualpa Schrottky, 1913	1	NA	BeeBDC_TempCode_298	Megachile atahualpa	Megachilidae	Megachilinae	Megachile	NA	atahualpa	NA	Schrottky, 1913	DOI:10.11646/zootaxa.2282.1.1	2009	NA	AMG	1 female. Rasmussen, Claus & Garcete Barrett, Bolívar Rafael & Gonçalves, Rodrigo. (2009). Curt Schrottky (1874–1937): South American entomology at the beginning of the 20th century (Hymenoptera, Lepidoptera, Diptera). Zootaxa. 2282. 1-50. 10.11646/zootaxa.2282.1.1.	Megachile atahualpa Schrottky, 1913	TRUE	NA	literature	NA	NA	226
Megachile bisinua Vachal, 1908	1	NA	BeeBDC_TempCode_318	Megachile bisinua	Megachilidae	Megachilinae	Megachile	NA	bisinua	NA	Vachal, 1908	chrome-extension://efaidnbmnnnibpcajpcglclefindmkaj/https://www.researchgate.net/profile/Claus-Rasmussen/publication/268383578_Joseph_Vachal_1838-1911_French_entomologist_and_politician/links/55014c1c0cf2aee14b590f74/Joseph-Vachal-1838-1911-French-entomologist-and-politician.pdf	2012	NA	AMG	Only mention is in this paper of one female. Cannot find original descirption chrome-extension://efaidnbmnnnibpcajpcglclefindmkaj/https://www.researchgate.net/profile/Anthony-Raw/publication/263543744_New_combinations_and_synonymies_of_leafcutter_and_mason_bees_of_the_Americas_Megachile_Hymenoptera_Megachilidae/links/0c96053beb7447e801000000/New-combinations-and-synonymies-of-leafcutter-and-mason…	Megachile bisinua Vachal, 1908	TRUE	NA	literature	NA	NA	226
Megachile breviceps Friese, 1898	1	NA	BeeBDC_TempCode_143	Megachile breviceps	Megachilidae	Megachilinae	Megachile	NA	breviceps	NA	Friese, 1898	https://doi.org/10.11646/zootaxa.1833.1.1	2008	NA	MCO	NA	Megachile breviceps Friese, 1898	TRUE	NA	literature	NA	NA	226
Megachile bridarollii Moure, 1947	1	Ascher2024	NA	NA	NA	NA	NA	NA	NA	NA	NA	NA	NA	NA	NA	NA	NA	NA	NA	literature	NA	NA	226
Megachile compta Vachal, 1908	1	NA	BeeBDC_TempCode_56	Megachile compta	Megachilidae	Megachilinae	Megachile	NA	compta	NA	Vachal, 1908	https://www.researchgate.net/publication/268383578_Joseph_Vachal_1838-1911_French_entomologist_and_politician	2012	NA	MCO	NA	Megachile compta Vachal, 1908	TRUE	NA	literature	NA	NA	226
Megachile corduvensis Schrottky, 1909	1	NA	BeeBDC_TempCode_26	Megachile corduvensis	Megachilidae	Megachilinae	Megachile	NA	corduvensis	NA	Schrottky, 1909	http://www.faunaparaguay.com/schrottky.pdf	2009	NA	MCO	NA	Megachile corduvensis Schrottky, 1909	TRUE	NA	literature	NA	NA	226
Megachile crassepunctata Yasumatsu and Hirashima, 1965	1	Ascher2024	NA	NA	NA	NA	NA	NA	NA	NA	NA	NA	NA	NA	NA	NA	NA	NA	NA	literature	NA	NA	226
Megachile dalmeidai Moure, 1944	1	NA	BeeBDC_TempCode_188	Megachile dalmeidai	Megachilidae	Megachilinae	Megachile	NA	dalmeidai	NA	Moure, 1944	https://www.biodiversitylibrary.org/part/168109	1944	NA	NJ	NA	Megachile dalmeidai Moure, 1944	TRUE	NA	literature	NA	NA	226
Megachile diasi Raw, 2006	18	NA	BeeBDC_TempCode_315	Megachile diasi	Megachilidae	Megachilinae	Megachile	NA	diasi	NA	Raw, 2006	https://treatment.plazi.org/GgServer/html/242A87BD020CD133FEBDFA0D75A7FA3E	2006	NA	AMG	All female	Megachile diasi Raw, 2006	TRUE	NA	literature	NA	NA	1
Megachile edwardsiana Friese, 1925	1	Ascher2024	NA	NA	NA	NA	NA	NA	NA	NA	NA	NA	NA	NA	NA	NA	NA	NA	NA	literature	NA	NA	226
Megachile fuliginosa Friese, 1925	2	NA	BeeBDC_TempCode_234	Megachile fuliginosa	Megachilidae	Megachilinae	Megachile	NA	fuliginosa	NA	Friese, 1925	doi:10.11646/zootaxa.3159.1.1�	2012	revisionary work says types are lost but there was a male and female syntype	NJ	NA	Megachile fuliginosa Friese, 1925	TRUE	NA	literature	NA	NA	96
Megachile fulvovestita Smith, 1853	1	NA	BeeBDC_TempCode_145	Megachile fulvovestita	Megachilidae	Megachilinae	Megachile	NA	fulvovestita	NA	Smith, 1853	NA	1853	NA	MCO	NA	Megachile fulvovestita Smith, 1853	TRUE	NA	literature	NA	NA	226
Megachile fusca Friese, 1903	3	NA	BeeBDC_TempCode_233	Megachile fusca	Megachilidae	Megachilinae	Megachile	NA	fusca	NA	Friese, 1903	https://archive.org/details/zeitschrift-systematische-hymenopterologie-dipterologie-3-349-361/mode/2up	1903	NA	NJ	NA	Megachile fusca Friese, 1903	TRUE	NA	literature	NA	NA	34
Megachile futilis Mitchell, 1930	1	NA	BeeBDC_TempCode_305	Megachile futilis	Megachilidae	Megachilinae	Megachile	NA	futilis	NA	Mitchell, 1930	https://www.jstor.org/stable/25077245?casa_token=FplNeA_lmo0AAAAA%3A6fr6v8rWzR1l5wVOgE5euAEIpaVxrWcczWPyuiegHiDRQbBc0c_ofAOEqEqpNE6zm6GXoM5gkxPQUP3RfIFAW5qHbkbpErAZ2XKUDwpPHEsz3Ib9dfo&seq=15	1930	NA	AMG	NA	Megachile futilis Mitchell, 1930	TRUE	NA	literature	NA	NA	226
Megachile galactogagates Gribodo, 1894	1	Ascher2024	NA	NA	NA	NA	NA	NA	NA	NA	NA	NA	NA	NA	NA	NA	NA	NA	NA	literature	NA	NA	226
Megachile goegabensis Eardley, 2013	1	NA	BeeBDC_TempCode_82	Megachile goegabensis	Megachilidae	Megachilinae	Megachile	NA	goegabensis	NA	Eardley, 2013	https://mapress.com/zt/article/view/zootaxa.3601.1.1	2013	NA	MCO	NA	Megachile goegabensis Eardley, 2013	TRUE	NA	literature	NA	NA	226
Megachile hei Wu, 2005	5	NA	BeeBDC_TempCode_89	Megachile hei	Megachilidae	Megachilinae	Megachile	NA	hei	NA	Wu, 2005	Acta Zootaxonomica Sinica , 30 (1) : 155 - 165 (J an. , 2005)	2005	NA	MCO	NA	Megachile hei Wu, 2005	TRUE	NA	literature	NA	NA	20
Megachile implicator Cameron, 1897	1	Ascher2024	NA	NA	NA	NA	NA	NA	NA	NA	NA	NA	NA	NA	NA	NA	NA	NA	NA	literature	NA	NA	226
Megachile krebsiana Strand, 1911	1	NA	BeeBDC_TempCode_220	Megachile krebsiana	Megachilidae	Megachilinae	Megachile	NA	krebsiana	NA	Strand, 1911	https://ia803102.us.archive.org/4/items/biostor-192905/biostor-192905.pdf	1911	NA	NJ	NA	Megachile krebsiana Strand, 1911	TRUE	NA	literature	NA	NA	226
Megachile latula Vachal, 1908	2	NA	BeeBDC_TempCode_140	Megachile latula	Megachilidae	Megachilinae	Megachile	NA	latula	NA	Vachal, 1908	https://doi.org/10.11646/zootaxa.3442.1.1	2012	NA	MCO	NA	Megachile latula Vachal, 1908	TRUE	NA	literature	NA	NA	96
Megachile lucidifrons Ferton, 1905	1	Ascher2024	NA	NA	NA	NA	NA	NA	NA	NA	NA	NA	NA	NA	NA	NA	NA	NA	NA	literature	NA	NA	226
Megachile luteoalba Pasteels, 1973	1	Ascher2024	NA	NA	NA	NA	NA	NA	NA	NA	NA	NA	NA	NA	NA	NA	NA	NA	NA	literature	NA	NA	226
Megachile luteohirta Pasteels, 1973	1	Ascher2024	NA	NA	NA	NA	NA	NA	NA	NA	NA	NA	NA	NA	NA	NA	NA	NA	NA	literature	NA	NA	226
Megachile maculariformis Cockerell, 1907	1	Dorey_etal_2021	NA	NA	NA	NA	NA	NA	NA	NA	NA	NA	NA	NA	NA	NA	NA	NA	NA	literature	NA	NA	226
Megachile mixtula Cockerell, 1907	1	Ascher2024	NA	NA	NA	NA	NA	NA	NA	NA	NA	NA	NA	NA	NA	NA	NA	NA	NA	literature	NA	NA	226
Megachile nigrofulva Hedicke, 1940	4	NA	BeeBDC_TempCode_25	Megachile nigrofulva	Megachilidae	Megachilinae	Megachile	NA	nigrofulva	NA	Hedicke, 1940	https://treatment.plazi.org/id/481E7707FFF94E36FF5AFD32FD20FEDC/8	2018	NA	MCO	NA	Megachile nigrofulva Hedicke, 1940	TRUE	NA	literature	NA	NA	31
Megachile nigropectoralis Wu, 2005	1	Ascher2024	NA	NA	NA	NA	NA	NA	NA	NA	NA	NA	NA	NA	NA	NA	NA	NA	NA	literature	NA	NA	226
Megachile pasteelsi (van der Zanden, 1998)	2	NA	BeeBDC_TempCode_73	Megachile pasteelsi	Megachilidae	Megachilinae	Megachile	NA	pasteelsi	NA	(van der Zanden, 1998)	https://www.zobodat.at/pdf/LBB_0030_2_0523-0527.pdf	1998	NA	MCO	NA	Megachile pasteelsi (van der Zanden, 1998)	TRUE	NA	literature	NA	NA	96
Megachile plumata Wu, 2005	2	NA	BeeBDC_TempCode_129	Megachile plumata	Megachilidae	Megachilinae	Megachile	NA	plumata	NA	Wu, 2005	wu 2005	2005	NA	MCO	NA	Megachile plumata Wu, 2005	TRUE	NA	literature	NA	NA	96
Megachile reepeni Friese, 1918	1	NA	BeeBDC_TempCode_94	Megachile reepeni	Megachilidae	Megachilinae	Megachile	NA	reepeni	NA	Friese, 1918	https://doi.org/10.11646/zootaxa.1833.1.1	2008	NA	MCO	NA	Megachile reepeni Friese, 1918	TRUE	NA	literature	NA	NA	226
Megachile rotundiceps Smith, 1857	1	NA	BeeBDC_TempCode_322	Megachile rotundiceps	Megachilidae	Megachilinae	Megachile	NA	rotundiceps	NA	Smith, 1857	https://www.biodiversitylibrary.org/page/8580113#page/56/mode/1up	1858	NA	AMG	page 47	Megachile rotundiceps Smith, 1857	TRUE	NA	literature	NA	NA	226
Megachile serrigera Cockerell, 1937	1	NA	BeeBDC_TempCode_141	Megachile serrigera	Megachilidae	Megachilinae	Megachile	NA	serrigera	NA	Cockerell, 1937	book, not public https://digitalcommons.usu.edu/bee_lab_co/223/	1937	NA	MCO	NA	Megachile serrigera Cockerell, 1937	TRUE	NA	literature	NA	NA	226
Megachile sladeni Friese, 1903	2	NA	BeeBDC_TempCode_171	Megachile sladeni	Megachilidae	Megachilinae	Megachile	NA	sladeni	NA	Friese, 1903	https://www.biodiversitylibrary.org/item/48816#page/269/mode/1up	1903	NA	NJ	NA	Megachile sladeni Friese, 1903	TRUE	NA	literature	NA	NA	96
Megachile taraxis Eardley, 2012	2	Ascher2024	NA	NA	NA	NA	NA	NA	NA	NA	NA	NA	NA	NA	NA	NA	NA	NA	NA	literature	NA	NA	96
Megachile tenuistriga Alfken, 1938	131	Ascher2024	NA	NA	NA	NA	NA	NA	NA	NA	NA	NA	NA	NA	NA	NA	NA	NA	NA	literature	NA	NA	1
Megachile utra Vachal, 1903	1	NA	BeeBDC_TempCode_341	Megachile utra	Megachilidae	Megachilinae	Megachile	NA	utra	NA	Vachal, 1903	https://www.biodiversitylibrary.org/page/8248246#page/1/mode/1up	1903	NA	AMG	page 370-371 https://www.biodiversitylibrary.org/page/8248246#page/1/mode/1up and in this reference chrome-extension://efaidnbmnnnibpcajpcglclefindmkaj/https://www.researchgate.net/profile/Claus-Rasmussen/publication/268383578_Joseph_Vachal_1838-1911_French_entomologist_and_politician/links/55014c1c0cf2aee14b590f74/Joseph-Vachal-1838-1911-French-entomologist-and-politician.pdf	Megachile utra Vachal, 1903	TRUE	NA	literature	NA	NA	226
Megachile vandeveldii (Meunier, 1888)	1	NA	BeeBDC_TempCode_189	Megachile vandeveldii	Megachilidae	Megachilinae	Megachile	NA	vandeveldii	NA	(Meunier, 1888)	https://www.biodiversitylibrary.org/page/3267501#page/1/mode/1up	1997	likely lost type & monobasic	NJ	NA	Megachile vandeveldii (Meunier, 1888)	TRUE	NA	literature	NA	NA	226
Megachile varipes Vachal, 1908	1	NA	BeeBDC_TempCode_193	Megachile varipes	Megachilidae	Megachilinae	Megachile	NA	varipes	NA	Vachal, 1908	https://www.biodiversitylibrary.org/item/81023#page/238/mode/1up (original); https://www.researchgate.net/publication/263543744_New_combinations_and_synonymies_of_leafcutter_and_mason_bees_of_the_Americas_Megachile_Hymenoptera_Megachilidae	1908	NA	NJ	NA	Megachile varipes Vachal, 1908	TRUE	NA	literature	NA	NA	226
Megalopta xavante Santos and Melo, 2014	2	NA	BeeBDC_TempCode_311	Megalopta xavante	Halictidae	Halictinae	Megalopta	NA	xavante	NA	Santos and Melo, 2014	https://www.tandfonline.com/doi/epdf/10.1080/00222933.2014.946106?needAccess=true	2015	NA	AMG	male and female	Megalopta xavante Santos and Melo, 2014	TRUE	NA	literature	NA	NA	96
Melanomia melanosoma (Benoist, 1964)	5	NA	BeeBDC_TempCode_120	Melanomia melanosoma	Halictidae	NA	Melanomia	NA	melanosoma	NA	(Benoist, 1964)	http://www.atlashymenoptera.net/biblio/00500/Pauly_et_al_2001_Apoidea_Madagascar%20OCR_compact.pdf	2001	NA	MCO	NA	Melanomia melanosoma (Benoist, 1964)	TRUE	NA	literature	NA	NA	20
Melecta chalybeia (Lieftinck, 1972)	5	NA	BeeBDC_TempCode_157	Melecta chalybeia	Apidae	Apinae	Melecta	NA	chalybeia	NA	(Lieftinck, 1972)	http://www.atlashymenoptera.net/biblio/01500/Lieftinck_1972_Further_studies_Old_World_Melectine_Bees_full.pdf	1972	NA	MCO	NA	Melecta chalybeia (Lieftinck, 1972)	TRUE	NA	literature	NA	NA	20
Melissoptila aliceae Urban, 1998	5	NA	BeeBDC_TempCode_216	Melissoptila aliceae	Apidae	Apinae	Melissoptila	NA	aliceae	NA	Urban, 1998	https://www.researchgate.net/publication/262558957_New_species_of_Melissoptila_Holmberg_from_South_America_and_taxonomic_notes_Hymenoptera_Anthophoridae	1998	NA	NJ	NA	Melissoptila aliceae Urban, 1998	TRUE	NA	literature	NA	NA	20
Melissoptila bahiana Urban, 1998	11	NA	BeeBDC_TempCode_239	Melissoptila bahiana	Apidae	Apinae	Melissoptila	NA	bahiana	NA	Urban, 1998	https://www.researchgate.net/publication/262558957_New_species_of_Melissoptila_Holmberg_from_South_America_and_taxonomic_notes_Hymenoptera_Anthophoridae	1998	NA	NJ	NA	Melissoptila bahiana Urban, 1998	TRUE	NA	literature	NA	NA	2
Melissoptila catamarcensis Urban, 1998	1	NA	BeeBDC_TempCode_342	Melissoptila catamarcensis	Apidae	Apinae	Melissoptila	NA	catamarcensis	NA	Urban, 1998	chrome-extension://efaidnbmnnnibpcajpcglclefindmkaj/https://www.scielo.br/j/rbzool/a/WrxFHfxHWxTBgHY3HM7RJpS/?format=pdf&lang=pt	1998	NA	AMG	chrome-extension://efaidnbmnnnibpcajpcglclefindmkaj/https://www.scielo.br/j/rbzool/a/WrxFHfxHWxTBgHY3HM7RJpS/?format=pdf&lang=pt page 15	Melissoptila catamarcensis Urban, 1998	TRUE	NA	literature	NA	NA	226
Melissoptila mielkei Urban, 1998	1	Ascher2024	NA	NA	NA	NA	NA	NA	NA	NA	NA	NA	NA	NA	NA	NA	NA	NA	NA	literature	NA	NA	226
Melitta fulvescenta Wu, 2000	1	NA	BeeBDC_TempCode_13	Melitta fulvescenta	Melittidae	Melittinae	Melitta	NA	fulvescenta	NA	Wu, 2000	wu 2000	2000	NA	MCO	NA	Melitta fulvescenta Wu, 2000	TRUE	NA	literature	NA	NA	226
Meliturgula ornata (Popov, 1951)	3	NA	BeeBDC_TempCode_229	Meliturgula ornata	Andrenidae	Panurginae	Meliturgula	NA	ornata	NA	(Popov, 1951)	https://www.zobodat.at/pdf/MON-E-HYM_0152_0003-0044.pdf	2000	NA	NJ	NA	Meliturgula ornata (Popov, 1951)	TRUE	NA	literature	NA	NA	34
Mellitidia nigricus (Hirashima, 1967)	1	NA	BeeBDC_TempCode_202	Mellitidia nigricus	Halictidae	Nomiinae	Mellitidia	NA	nigricus	NA	(Hirashima, 1967)	https://catalog.lib.kyushu-u.ac.jp/opac_download_md/22764/p311.pdf	1967	NA	NJ	NA	Mellitidia nigricus (Hirashima, 1967)	TRUE	NA	literature	NA	NA	226
Meroglossa ocellata Michener, 1965	8	NA	BeeBDC_TempCode_42	Meroglossa ocellata	Colletidae	Hylaeinae	Meroglossa	NA	ocellata	NA	Michener, 1965	book	NA	you do this one!!!! You published on it, nerd	MCO	NA	Meroglossa ocellata Michener, 1965	TRUE	NA	literature	NA	NA	8
Mesonychium violaceum (Friese, 1900)	1	Ascher2024	NA	NA	NA	NA	NA	NA	NA	NA	NA	NA	NA	NA	NA	NA	NA	NA	NA	literature	NA	NA	226
Mexalictus hondurensis Dumesh, 2013	1	NA	BeeBDC_TempCode_267	Mexalictus hondurensis	Halictidae	Halictinae	Mexalictus	NA	hondurensis	NA	Dumesh, 2013	https://www.researchgate.net/profile/Sheila-Dumesh-2/publication/266969278_Revision_of_the_rare_Mesoamerican_bee_genus_Mexalictus_Hymenoptera_Halictidae_with_the_description_of_21_new_species/links/544006f90cf2fd72f99dcd02/Revision-of-the-rare-Mesoamerican-bee-genus-Mexalictus-Hymenoptera-Halictidae-with-the-description-of-21-new-species.pdf	2013	NA	DEG	NA	Mexalictus hondurensis Dumesh, 2013	TRUE	NA	literature	NA	NA	226
Microsphecodes stenochorus Engel, 2013	1	NA	BeeBDC_TempCode_265	Microsphecodes stenochorus	Halictidae	Halictinae	Microsphecodes	NA	stenochorus	NA	Engel, 2013	https://kuscholarworks.ku.edu/bitstream/handle/1808/14431/Engel_MicrosphecodesPeru.pdf?sequence=1&isAllowed=y	2013	NA	DEG	NA	Microsphecodes stenochorus Engel, 2013	TRUE	NA	literature	NA	NA	226
Monoeca campestris Aguiar, 2012	21	NA	BeeBDC_TempCode_116	Monoeca campestris	Apidae	Apinae	Monoeca	NA	campestris	NA	Aguiar, 2012	https://mapress.com/zt/article/view/zootaxa.3564.1.2	2012	NA	MCO	NA	Monoeca campestris Aguiar, 2012	TRUE	NA	literature	NA	NA	2
Mourecotelles subandinus (Toro and Cabezas, 1978)	2	NA	BeeBDC_TempCode_179	Mourecotelles subandinus	Colletidae	Colletinae	Mourecotelles	NA	subandinus	NA	(Toro and Cabezas, 1978)	https://bibliotecadigital.ciren.cl/server/api/core/bitstreams/f23ed05d-ae2c-486a-95e0-781a7685acca/content	1978	NA	NJ	NA	Mourecotelles subandinus (Toro and Cabezas, 1978)	TRUE	NA	literature	NA	NA	96
Neocorynura spizion (Vachal, 1904)	1	NA	BeeBDC_TempCode_337	Neocorynura spizion	Halictidae	Halictinae	Neocorynura	NA	spizion	NA	(Vachal, 1904)	chrome-extension://efaidnbmnnnibpcajpcglclefindmkaj/https://www.researchgate.net/profile/Claus-Rasmussen/publication/268383578_Joseph_Vachal_1838-1911_French_entomologist_and_politician/links/55014c1c0cf2aee14b590f74/Joseph-Vachal-1838-1911-French-entomologist-and-politician.pdf	2005	NA	AMG	This paper mentions the specimen as well. No descirption though https://www.proquest.com/docview/304990699?pq-origsite=gscholar&fromopenview=true&sourcetype=Dissertations%20&%20Theses	Neocorynura spizion (Vachal, 1904)	TRUE	NA	literature	NA	NA	226
Neocorynura sulfurea Engel, 1997	1	Ascher2024	NA	NA	NA	NA	NA	NA	NA	NA	NA	NA	NA	NA	NA	NA	NA	NA	NA	literature	NA	NA	226
Nomada abnormipes Schwarz and Smit, 2020	2	NA	BeeBDC_TempCode_111	Nomada abnormipes	Apidae	Nomadinae	Nomada	NA	abnormipes	NA	Schwarz and Smit, 2020	https://www.zobodat.at/pdf/LBB_0052_1_0683-0694.pdf	2020	NA	MCO	NA	Nomada abnormipes Schwarz and Smit, 2020	TRUE	NA	literature	NA	NA	96
Nomada accentifera Pérez, 1895	5	NA	BeeBDC_TempCode_238	Nomada accentifera	Apidae	Nomadinae	Nomada	NA	accentifera	NA	Pérez, 1895	https://www.biodiversitylibrary.org/part/67719	1977	NA	NJ	NA	Nomada accentifera	TRUE	NA	literature	NA	NA	20
Nomada aprilina Swenk, 1913	1	Ascher2024	NA	NA	NA	NA	NA	NA	NA	NA	NA	NA	NA	NA	NA	NA	NA	NA	NA	literature	NA	NA	226
Nomada chacoana Roig-Alsina, 2009	14	NA	BeeBDC_TempCode_280	Nomada chacoana	Apidae	Nomadinae	Nomada	NA	chacoana	NA	Roig-Alsina, 2009	http://www.scielo.org.ar/scielo.php?pid=S1853-04002009000200008&script=sci_arttext&tlng=pt	2009	NA	DEG	NA	Nomada chacoana Roig-Alsina, 2009	TRUE	NA	literature	NA	NA	3
Nomada cordilabris Schwarz, 1990	1	NA	BeeBDC_TempCode_52	Nomada cordilabris	Apidae	Nomadinae	Nomada	NA	cordilabris	NA	Schwarz, 1990	https://www.zobodat.at/pdf/ENTS_S5_0001-0056.pdf	1990	NA	MCO	NA	Nomada cordilabris Schwarz, 1990	TRUE	NA	literature	NA	NA	226
Nomada hammarstroemi Morawitz, 1888	7	NA	BeeBDC_TempCode_330	Nomada hammarstroemi	Apidae	Nomadinae	Nomada	NA	hammarstroemi	NA	Morawitz, 1888	chrome-extension://efaidnbmnnnibpcajpcglclefindmkaj/https://www.researchgate.net/profile/Maxim-Proshchalykin/publication/319006526_The_genus_Nomada_Hymenoptera_Apidae_in_Siberia/links/598aa8a9aca272435852421f/The-genus-Nomada-Hymenoptera-Apidae-in-Siberia.pdf	2017	NA	AMG	Fairly sure this means that there are 7 in total.	Nomada hammarstroemi Morawitz, 1888	TRUE	NA	literature	NA	NA	10
Nomada mitaii Proshchalykin and Lelej, 2010	5	NA	BeeBDC_TempCode_69	Nomada mitaii	Apidae	Nomadinae	Nomada	NA	mitaii	NA	Proshchalykin and Lelej, 2010	https://treatment.plazi.org/id/CA2687B39C524C09FF1FFA2E9DC0D34B	2010	NA	MCO	NA	Nomada mitaii Proshchalykin and Lelej, 2010	TRUE	NA	literature	NA	NA	20
Nomada nepalensis Schwarz, 1990	4	NA	BeeBDC_TempCode_237	Nomada nepalensis	Apidae	Nomadinae	Nomada	NA	nepalensis	NA	Schwarz, 1990	https://www.zobodat.at/pdf/ENTS_S5_0001-0056.pdf	1990	NA	NJ	NA	Nomada nepalensis Schwarz, 1990	TRUE	NA	literature	NA	NA	31
Nomada nigritula Schwarz and Smit, 2018	3	NA	BeeBDC_TempCode_250	Nomada nigritula	Apidae	Nomadinae	Nomada	NA	nigritula	NA	Schwarz and Smit, 2018	https://www.zobodat.at/pdf/ENT_0039_0881-0908.pdf	2018	NA	DEG	NA	Nomada nigritula Schwarz and Smit, 2018	TRUE	NA	literature	NA	NA	34
Nomada obscurifrons Schwarz and Smit, 2018	2	NA	BeeBDC_TempCode_321	Nomada obscurifrons	Apidae	Nomadinae	Nomada	NA	obscurifrons	NA	Schwarz and Smit, 2018	chrome-extension://efaidnbmnnnibpcajpcglclefindmkaj/https://www.zobodat.at/pdf/ENT_0039_0881-0908.pdf	2018	NA	AMG	NA	Nomada obscurifrons Schwarz and Smit, 2018	TRUE	NA	literature	NA	NA	96
Nomada ochrohirta Swenk, 1913	3	NA	BeeBDC_TempCode_65	Nomada ochrohirta	Apidae	Nomadinae	Nomada	NA	ochrohirta	NA	Swenk, 1913	https://digitalcommons.unl.edu/cgi/viewcontent.cgi?article=1037&context=museumbulletin	1952	NA	MCO	NA	Nomada ochrohirta Swenk, 1913	TRUE	NA	literature	NA	NA	34
Nomada pyrgosica Schwarz and Smit, 2018	1	NA	BeeBDC_TempCode_295	Nomada pyrgosica	Apidae	Nomadinae	Nomada	NA	pyrgosica	NA	Schwarz and Smit, 2018	https://www.mapress.com/zt/article/view/zootaxa.5327.1.1	2023	NA	AMG	Holotype female, Only cited in DOI:10.11646/zootaxa.5327.1.1	Nomada pyrgosica Schwarz and Smit, 2018	TRUE	NA	literature	NA	NA	226
Nomada ressli Schwarz and Smit, 2018	4	NA	BeeBDC_TempCode_4	Nomada ressli	Apidae	Nomadinae	Nomada	NA	ressli	NA	Schwarz and Smit, 2018	https://www.zobodat.at/pdf/ENT_0039_0881-0908.pdf	2018	NA	MCO	NA	Nomada ressli Schwarz and Smit, 2018	TRUE	NA	literature	NA	NA	31
Nomada subscopifera Ducke, 1908	1	Ascher2024	NA	NA	NA	NA	NA	NA	NA	NA	NA	NA	NA	NA	NA	NA	NA	NA	NA	literature	NA	NA	226
Nomada tarsalis Schwarz and Smit, 2018	5	Ascher2024	NA	NA	NA	NA	NA	NA	NA	NA	NA	NA	NA	NA	NA	NA	NA	NA	NA	literature	NA	NA	20
Nomada umbrosa Schmiedeknecht, 1882	2	NA	BeeBDC_TempCode_90	Nomada umbrosa	Apidae	Nomadinae	Nomada	NA	umbrosa	NA	Schmiedeknecht, 1882	https://www.zobodat.at/pdf/LBB_0047_1_1003-1044.pdf	2015	NA	MCO	NA	Nomada umbrosa Schmiedeknecht, 1882	TRUE	NA	literature	NA	NA	96
Nomioides abudhabiensis Pesenko and Pauly, 2009	1	NA	BeeBDC_TempCode_291	Nomioides abudhabiensis	Halictidae	Halictinae	Nomioides	NA	abudhabiensis	NA	Pesenko and Pauly, 2009	NA	2009	Couldn’t see anywhere in the paper that mentions the number observed	AMG	Pesenko, Y.A. and Pauly, A., 2009. A contribution to the fauna of the Nomioidine bees of the Arabian Peninsula (Hymenoptera: Halictidae). Fauna of Arabia, 24, pp.217-236.	Nomioides abudhabiensis Pesenko and Pauly, 2009	TRUE	NA	literature	NA	NA	226
Nomioides socotranus Blüthgen, 1925	6	NA	BeeBDC_TempCode_292	Nomioides socotranus	Halictidae	Halictinae	Nomioides	NA	socotranus	NA	Blüthgen, 1925	https://www.aemnp.eu/acta-entomologica/volume-57-s/1723/bees-of-the-socotra-archipelago-hymenoptera-anthophila-their-biogeography-and-association-with-parasites.html	2017	NA	AMG	Descriptions from 3 males and 3 females only	Nomioides socotranus	TRUE	NA	literature	NA	NA	12
Noteriades spinosa Griswold and Gonzalez, 2011	10	NA	BeeBDC_TempCode_161	Noteriades spinosa	Megachilidae	Megachilinae	Noteriades	NA	spinosa	NA	Griswold and Gonzalez, 2011	10.3897/zookeys.159.2283	2011	NA	NJ	NA	Noteriades spinosa Griswold and Gonzalez, 2011	TRUE	NA	literature	NA	NA	6
Odontocolletes xanthozoster (Maynard, 1997)	11	NA	BeeBDC_TempCode_272	Odontocolletes xanthozoster	NA	NA	Odontocolletes	NA	xanthozoster	NA	(Maynard, 1997)	https://onlinelibrary.wiley.com/doi/epdf/10.1111/j.1440-6055.1997.tb01446.x	1997	NA	DEG	NA	Leioproctus xanthozoster Maynard, 1997	TRUE	NA	literature	NA	NA	2
Odyneropsis melancholica Schrottky, 1914	2	Ascher2024	NA	NA	NA	NA	NA	NA	NA	NA	NA	NA	NA	NA	NA	NA	NA	NA	NA	literature	NA	NA	96
Osiris duckei Friese, 1930	75	NA	BeeBDC_TempCode_218	Osiris duckei	Apidae	Apinae	Osiris	NA	duckei	NA	Friese, 1930	https://www.mapress.com/zt/article/view/zootaxa.5188.3.1	2022	NA	NJ	NA	Osiris duckei Friese, 1930	TRUE	NA	literature	NA	NA	1
Osiris fulvicornis Friese, 1930	1	NA	BeeBDC_TempCode_227	Osiris fulvicornis	Apidae	Apinae	Osiris	NA	fulvicornis	NA	Friese, 1930	https://www.zobodat.at/pdf/Entomologische-Zeitung-Stettin_91_0103-0127.pdf	1930	NA	NJ	NA	Osiris fulvicornis Friese, 1930	TRUE	NA	literature	NA	NA	226
Osiris longipes Friese, 1930	2	Ascher2024	NA	NA	NA	NA	NA	NA	NA	NA	NA	NA	NA	NA	NA	NA	NA	NA	NA	literature	NA	NA	96
Osmia brevipes van der Zanden, 1994	3	NA	BeeBDC_TempCode_180	Osmia brevipes	Megachilidae	Megachilinae	Osmia	NA	brevipes	NA	van der Zanden, 1994	https://archive.org/details/linzer-lbb-0026-2-1113-1124	1994	NA	NJ	NA	Osmia brevipes van der Zanden, 1994	TRUE	NA	literature	NA	NA	34
Osmia picena (Tkalců, 1999)	4	NA	BeeBDC_TempCode_97	Osmia picena	Megachilidae	Megachilinae	Osmia	NA	picena	NA	(Tkalců, 1999)	https://blogs.ethz.ch/osmiini/2010/08/06/unknown-male-of-osmia-picena-discovered/, http://www.atlashymenoptera.net/biblio/01500/Ungricht_et_al_2008_Osmiini_Catalogue.pdf	2010	NA	MCO	NA	Osmia picena	TRUE	NA	literature	NA	NA	31
Osmia spinicoxa Müller, 2020	4	NA	BeeBDC_TempCode_59	Osmia spinicoxa	Megachilidae	Megachilinae	Osmia	NA	spinicoxa	NA	Müller, 2020	https://treatment.plazi.org/id/9341B44A1016A14703E3FDBEFEF2FBC5	2020	NA	MCO	NA	Osmia spinicoxa	TRUE	NA	literature	NA	NA	31
Oxaea alvarengai Moure and Urban, 1963	4	NA	BeeBDC_TempCode_44	Oxaea alvarengai	Andrenidae	Oxaeinae	Oxaea	NA	alvarengai	NA	Moure and Urban, 1963	https://www.scielo.br/j/rbzool/a/hNYZQSv3D8zmb538hb3w68P/?format=pdf&lang=pt	1963	NA	MCO	NA	Oxaea alvarengai Moure and Urban, 1963	TRUE	NA	literature	NA	NA	31
Oxaea rufa Friese, 1899	2	Ascher2024	NA	NA	NA	NA	NA	NA	NA	NA	NA	NA	NA	NA	NA	NA	NA	NA	NA	literature	NA	NA	96
Packercolletes idiotropoptera (Packer, 2006)	1	Ascher2024	NA	NA	NA	NA	NA	NA	NA	NA	NA	NA	NA	NA	NA	NA	NA	NA	NA	literature	NA	NA	226
Palaeorhiza aenea Hirashima and Lieftinck, 1983	2	NA	BeeBDC_TempCode_49	Palaeorhiza aenea	Colletidae	Hylaeinae	Palaeorhiza	NA	aenea	NA	Hirashima and Lieftinck, 1983	https://archive.org/details/esakia-20-093-129	1983	NA	MCO	NA	Palaeorhiza aenea Hirashima and Lieftinck, 1983	TRUE	NA	literature	NA	NA	96
Palaeorhiza malachisis (Smith, 1859)	1	NA	BeeBDC_TempCode_175	Palaeorhiza malachisis	Colletidae	Hylaeinae	Palaeorhiza	NA	malachisis	NA	(Smith, 1859)	https://archive.org/details/ants_10342/10342/	1859	theres some strangeness with friese also describing a prosopis malachisis (but this was synomyised under Palaeorhiza imperialis (Smith). See: https://digitalcommons.usu.edu/cgi/viewcontent.cgi?article=1198&context=bee_lab_bo	NJ	NA	Palaeorhiza malachisis (Smith, 1859)	TRUE	NA	literature	NA	NA	226
Palaeorhiza morpho Hirashima and Abe, 2011	1	Ascher2024	NA	NA	NA	NA	NA	NA	NA	NA	NA	NA	NA	NA	NA	NA	NA	NA	NA	literature	NA	NA	226
Palaeorhiza purpureoventris Hirashima, 1975	1	NA	BeeBDC_TempCode_16	Palaeorhiza purpureoventris	Colletidae	Hylaeinae	Palaeorhiza	NA	purpureoventris	NA	Hirashima, 1975	https://catalog.lib.kyushu-u.ac.jp/opac_detail_md/?lang=1&amode=MD100000&bibid=2376	1978	NA	MCO	NA	Palaeorhiza purpureoventris Hirashima, 1975	TRUE	NA	literature	NA	NA	226
Palaeorhiza trigona Hirashima and Lieftinck, 1983	6	NA	BeeBDC_TempCode_257	Palaeorhiza trigona	Colletidae	Hylaeinae	Palaeorhiza	NA	trigona	NA	Hirashima and Lieftinck, 1983	https://catalog.lib.kyushu-u.ac.jp/opac_download_md/2439/93.pdf	1983	NA	DEG	NA	Palaeorhiza trigona Hirashima and Lieftinck, 1983	TRUE	NA	literature	NA	NA	12
Panurginus kropotkini Romankova and Astafurova, 2011	1	Ascher2024	NA	NA	NA	NA	NA	NA	NA	NA	NA	NA	NA	NA	NA	NA	NA	NA	NA	literature	NA	NA	226
Paracorynurella difficillima (Ducke, 1906)	5	NA	BeeBDC_TempCode_168	Paracorynurella difficillima	Halictidae	Halictinae	Paracorynurella	NA	difficillima	NA	(Ducke, 1906)	DOI:Â 10.1111/j.1365-3113.2009.00491.x	2010	NA	NJ	NA	Paracorynurella difficillima (Ducke, 1906)	TRUE	NA	literature	NA	NA	20
Paratetrapedia alsinai Aguiar and Melo, 2011	1	Ascher2024	NA	NA	NA	NA	NA	NA	NA	NA	NA	NA	NA	NA	NA	NA	NA	NA	NA	literature	NA	NA	226
Paratetrapedia pulchra (Aguiar, 2009)	2	Ascher2024	NA	NA	NA	NA	NA	NA	NA	NA	NA	NA	NA	NA	NA	NA	NA	NA	NA	literature	NA	NA	96
Paratetrapedia savanicola (Aguiar, 2009)	21	NA	BeeBDC_TempCode_34	Paratetrapedia savanicola	Apidae	Apinae	Paratetrapedia	NA	savanicola	NA	(Aguiar, 2009)	https://zenodo.org/records/6215291	2009	NA	MCO	NA	Paratetrapedia savanicola (Aguiar, 2009)	TRUE	NA	literature	NA	NA	2
Patellapis flavofasciata (Friese, 1915)	1	NA	BeeBDC_TempCode_101	Patellapis flavofasciata	Halictidae	Halictinae	Patellapis	NA	flavofasciata	NA	(Friese, 1915)	https://doi.org/10.11646/zootaxa.1833.1.1	2008	NA	MCO	NA	Patellapis flavofasciata (Friese, 1915)	TRUE	NA	literature	NA	NA	226
Patellapis kocki (Blüthgen, 1931)	1	Ascher2024	NA	NA	NA	NA	NA	NA	NA	NA	NA	NA	NA	NA	NA	NA	NA	NA	NA	literature	NA	NA	226
Patellapis suarezensis (Benoist, 1962)	1	NA	BeeBDC_TempCode_146	Patellapis suarezensis	Halictidae	Halictinae	Patellapis	NA	suarezensis	NA	(Benoist, 1962)	http://www.atlashymenoptera.net/biblio/00500/Pauly_et_al_2001_Apoidea_Madagascar%20OCR_compact.pdf	2001	NA	MCO	NA	Patellapis suarezensis (Benoist, 1962)	TRUE	NA	literature	NA	NA	226
Peponapis parkeri Ayala and Griswold, 2012	20	NA	BeeBDC_TempCode_286	Peponapis parkeri	Apidae	Apinae	Peponapis	NA	parkeri	NA	Ayala and Griswold, 2012	https://www.scielo.org.mx/scielo.php?pid=S1870-34532012000200010&script=sci_arttext	2012	NA	DEG	NA	Peponapis parkeri Ayala and Griswold, 2012	TRUE	NA	literature	NA	NA	2
Perdita boharti Portman and Griswold, 2016	98	NA	BeeBDC_TempCode_268	Perdita boharti	Andrenidae	Panurginae	Perdita	NA	boharti	NA	Portman and Griswold, 2016	https://www.biotaxa.org/Zootaxa/article/view/zootaxa.4097.4.8	2016	NA	DEG	NA	Perdita boharti Portman and Griswold, 2016	TRUE	NA	literature	NA	NA	1
Perdita cochiseana Timberlake, 1971	1	NA	BeeBDC_TempCode_99	Perdita cochiseana	Andrenidae	Panurginae	Perdita	NA	cochiseana	NA	Timberlake, 1971	https://digitalcommons.usu.edu/cgi/viewcontent.cgi?article=1053&context=bee_lab_th	1971	NA	MCO	NA	Perdita cochiseana Timberlake, 1971	TRUE	NA	literature	NA	NA	226
Perdita fidissima Timberlake, 1968	1	NA	BeeBDC_TempCode_123	Perdita fidissima	Andrenidae	Panurginae	Perdita	NA	fidissima	NA	Timberlake, 1968	https://digitalcommons.usu.edu/cgi/viewcontent.cgi?article=1816&context=piru_pubs	1968	NA	MCO	NA	Perdita fidissima Timberlake, 1968	TRUE	NA	literature	NA	NA	226
Perdita stabilis Timberlake, 1968	1	NA	BeeBDC_TempCode_36	Perdita stabilis	Andrenidae	Panurginae	Perdita	NA	stabilis	NA	Timberlake, 1968	https://www.zportman.com/uploads/8/3/5/4/83540892/timberlake-1968.pdf	1968	NA	MCO	NA	Perdita stabilis Timberlake, 1968	TRUE	NA	literature	NA	NA	226
Protandrena adjuncta (Timberlake, 1975)	2	NA	BeeBDC_TempCode_9	Protandrena adjuncta	Andrenidae	Panurginae	Protandrena	NA	adjuncta	NA	(Timberlake, 1975)	https://www.researchgate.net/publication/327120700_Situacion_actual_del_conocimiento_de_la_fauna_abejas_Apoidea_Anthophila_del_estado_de_Chiapas_Mexico	2018	NA	MCO	NA	Protandrena adjuncta (Timberlake, 1975)	TRUE	NA	literature	NA	NA	96
Psaenythia cockerelli Holmberg, 1921	1	NA	BeeBDC_TempCode_235	Psaenythia cockerelli	Andrenidae	Panurginae	Psaenythia	NA	cockerelli	NA	Holmberg, 1921	https://www.biodiversitylibrary.org/item/50891#page/374/mode/1up	1921	NA	NJ	NA	Psaenythia cockerelli Holmberg, 1921	TRUE	NA	literature	NA	NA	226
Psaenythia gerstaeckeri Friese, 1908	2	NA	BeeBDC_TempCode_176	Psaenythia gerstaeckeri	Andrenidae	Panurginae	Psaenythia	NA	gerstaeckeri	NA	Friese, 1908	https://www.biodiversitylibrary.org/item/49778#page/42/mode/1up	1908	NA	NJ	NA	Psaenythia gerstaeckeri Friese, 1908	TRUE	NA	literature	NA	NA	96
Psaenythia hesperidium Holmberg, 1921	1	NA	BeeBDC_TempCode_219	Psaenythia hesperidium	Andrenidae	Panurginae	Psaenythia	NA	hesperidium	NA	Holmberg, 1921	https://www.biodiversitylibrary.org/item/50891#page/346/mode/1up	1921	NA	NJ	NA	Psaenythia hesperidium Holmberg, 1921	TRUE	NA	literature	NA	NA	226
Psaenythia modesta Holmberg, 1921	1	Ascher2024	NA	NA	NA	NA	NA	NA	NA	NA	NA	NA	NA	NA	NA	NA	NA	NA	NA	literature	NA	NA	226
Psaenythia tucumana Holmberg, 1921	2	NA	BeeBDC_TempCode_31	Psaenythia tucumana	Andrenidae	Panurginae	Psaenythia	NA	tucumana	NA	Holmberg, 1921	https://moure.cria.org.br/catalogue?id=83907	2002	NA	MCO	NA	Psaenythia tucumana Holmberg, 1921	TRUE	NA	literature	NA	NA	96
Pseudaugochlora crawfordi (Vachal, 1904)	7	NA	BeeBDC_TempCode_312	Pseudaugochlora crawfordi	Halictidae	Halictinae	Pseudaugochlora	NA	crawfordi	NA	(Vachal, 1904)	https://www.researchgate.net/publication/268383578_Joseph_Vachal_1838-1911_French_entomologist_and_politician	2012	NA	AMG	Page 235, Theodore Cockerell 1 female. Biodiversity Heritage Library	Pseudaugochlora crawfordi (Vachal, 1904)	TRUE	NA	literature	NA	NA	10
Pseudoheriades rufomandibulata (Gupta and Sharma, 1993)	2	NA	BeeBDC_TempCode_159	Pseudoheriades rufomandibulata	Megachilidae	Megachilinae	Pseudoheriades	NA	rufomandibulata	NA	(Gupta and Sharma, 1993)	https://www.researchgate.net/publication/373823399_New_distributional_record_of_Anthidiine_bee_Apoidea_Megachilidae_from_Ladakh_India_and_a_checklist_of_the_family_Megachilidae_Latreille_1802_Hymenoptera_Insecta_of_India	2023	NA	MCO	NA	Pseudoheriades rufomandibulata (Gupta and Sharma, 1993)	TRUE	NA	literature	NA	NA	96
Ptiloglossa immixta Moure, 1945	1	NA	BeeBDC_TempCode_336	Ptiloglossa immixta	Colletidae	Diphaglossinae	Ptiloglossa	NA	immixta	NA	Moure, 1945	chrome-extension://efaidnbmnnnibpcajpcglclefindmkaj/https://openprairie.sdstate.edu/cgi/viewcontent.cgi?article=2893&context=etd	2015	NA	AMG	1 holotype and 1 unsighted at a different musuem therfeore I have said that there was one only.	Ptiloglossa immixta Moure, 1945	TRUE	NA	literature	NA	NA	226
Ptiloglossa psednozona Moure, 1947	2	NA	BeeBDC_TempCode_136	Ptiloglossa psednozona	Colletidae	Diphaglossinae	Ptiloglossa	NA	psednozona	NA	Moure, 1947	https://openprairie.sdstate.edu/cgi/viewcontent.cgi?referer=&httpsredir=1&article=2893&context=etd	2015	NA	MCO	NA	Ptiloglossa psednozona Moure, 1947	TRUE	NA	literature	NA	NA	96
Rophites leclercqi Schwammberger, 1971	3	NA	BeeBDC_TempCode_41	Rophites leclercqi	Halictidae	Rophitinae	Rophites	NA	leclercqi	NA	Schwammberger, 1971	http://www.atlashymenoptera.net/pagetaxon.aspx?TX_ID=3745	2011	NA	MCO	NA	Rophites leclercqi Schwammberger, 1971	TRUE	NA	literature	NA	NA	34
Ruizantheda aerugineus Coelho, Felizardo and Engel, 2014	3	NA	BeeBDC_TempCode_67	Ruizantheda aerugineus	Halictidae	Halictinae	Ruizantheda	NA	aerugineus	NA	Coelho, Felizardo and Engel, 2014	https://www.researchgate.net/publication/270221714_Three_new_species_of_the_bee_genus_Ruizantheda_sensu_lato_Hymenoptera_Halictidae_Caenohalictina	2014	NA	MCO	NA	Ruizantheda aerugineus Coelho, Felizardo and Engel, 2014	TRUE	NA	literature	NA	NA	34
Samba turkana Packer, 2015	8	NA	BeeBDC_TempCode_7	Samba turkana	Melittidae	Dasypodainae	Samba	NA	turkana	NA	Packer, 2015	https://zenodo.org/records/6120466	2015	NA	MCO	NA	Samba turkana Packer, 2015	TRUE	NA	literature	NA	NA	8
Scrapter punctulatus Kuhlmann, 2020	1	NA	BeeBDC_TempCode_47	Scrapter punctulatus	Colletidae	Scraptrinae	Scrapter	NA	punctulatus	NA	Kuhlmann, 2020	https://europeanjournaloftaxonomy.eu/index.php/ejt/article/view/937/2241	2020	NA	MCO	NA	Scrapter punctulatus Kuhlmann, 2020	TRUE	NA	literature	NA	NA	226
Sphecodes fumipennis Smith, 1853	4	NA	BeeBDC_TempCode_68	Sphecodes fumipennis	Halictidae	Halictinae	Sphecodes	NA	fumipennis	NA	Smith, 1853	https://tb.plazi.org/GgServer/html/DFEE4DF2F5E250579E109233D24B1068/1	1853	NA	MCO	NA	Sphecodes fumipennis Smith, 1853	TRUE	NA	literature	NA	NA	31
Sphecodes manchurianus Strand and Yasumatsu, 1938	1	NA	BeeBDC_TempCode_81	Sphecodes manchurianus	Halictidae	Halictinae	Sphecodes	NA	manchurianus	NA	Strand and Yasumatsu, 1938	https://zookeys.pensoft.net/article/28042/	2018	NA	MCO	NA	Sphecodes manchurianus Strand and Yasumatsu, 1938	TRUE	NA	literature	NA	NA	226
Sphecodes manskii (Rayment, 1935)	2	NA	BeeBDC_TempCode_10	Sphecodes manskii	Halictidae	Halictinae	Sphecodes	NA	manskii	NA	(Rayment, 1935)	https://zookeys.pensoft.net/articles.php?id=2710	2011	NA	MCO	NA	Sphecodes manskii (Rayment, 1935)	TRUE	NA	literature	NA	NA	96
Sphecodes nyassanus Strand, 1912	2	Ascher2024	NA	NA	NA	NA	NA	NA	NA	NA	NA	NA	NA	NA	NA	NA	NA	NA	NA	literature	NA	NA	96
Sphecodes rufiscapis Vachal, 1909	1	Ascher2024	NA	NA	NA	NA	NA	NA	NA	NA	NA	NA	NA	NA	NA	NA	NA	NA	NA	literature	NA	NA	226
Sphecodes sandykachis Astafurova and Proshchalykin, 2018	9	NA	BeeBDC_TempCode_121	Sphecodes sandykachis	Halictidae	Halictinae	Sphecodes	NA	sandykachis	NA	Astafurova and Proshchalykin, 2018	https://doi.org/10.11646/zootaxa.4441.1.4	2018	NA	MCO	NA	Sphecodes sandykachis Astafurova and Proshchalykin, 2018	TRUE	NA	literature	NA	NA	9
Sphegocephala castaneiceps (Benoist, 1964)	19	NA	BeeBDC_TempCode_33	Sphegocephala castaneiceps	Halictidae	Nomiinae	Sphegocephala	NA	castaneiceps	NA	(Benoist, 1964)	http://www.atlashymenoptera.net/biblio/01000/Pauly_2001_Nomiinae_Madagascar.pdf	2001	NA	MCO	NA	Sphegocephala castaneiceps (Benoist, 1964)	TRUE	NA	literature	NA	NA	2
Spinolapis nitidiventris (Compagnucci and Roig-Alsina, 2008)	7	NA	BeeBDC_TempCode_201	Spinolapis nitidiventris	Colletidae	Neopasiphaeinae	Spinolapis	NA	nitidiventris	NA	(Compagnucci and Roig-Alsina, 2008)	10.22179/REVMACN.10.286	2008	NA	NJ	NA	Spinolapis nitidiventris (Compagnucci and Roig-Alsina, 2008)	TRUE	NA	literature	NA	NA	10
Steganomus ennediensis Pauly, 1990	1	Ascher2024	NA	NA	NA	NA	NA	NA	NA	NA	NA	NA	NA	NA	NA	NA	NA	NA	NA	literature	NA	NA	226
Steganomus tessmanni Pauly, 1990	1	Ascher2024	NA	NA	NA	NA	NA	NA	NA	NA	NA	NA	NA	NA	NA	NA	NA	NA	NA	literature	NA	NA	226
Stelis bengala Warncke, 1992	1	NA	BeeBDC_TempCode_251	Stelis bengala	Megachilidae	Megachilinae	Stelis	NA	bengala	NA	Warncke, 1992	https://onlinelibrary.wiley.com/doi/epdf/10.1002/mmnd.4800460209	1999	NA	DEG	NA	Stelis bengala Warncke, 1992	TRUE	NA	literature	NA	NA	226
Stenoheriades bifida Griswold, 2018	2	NA	BeeBDC_TempCode_249	Stenoheriades bifida	Megachilidae	Megachilinae	Stenoheriades	NA	bifida	NA	Griswold, 2018	https://doi.org/10.11646/zootaxa.4370.3.7	2018	NA	DEG	NA	Stenoheriades bifida Griswold, 2018	TRUE	NA	literature	NA	NA	96
Stenoheriades blommersi Pauly and Griswold, 2001	1	Ascher2024	NA	NA	NA	NA	NA	NA	NA	NA	NA	NA	NA	NA	NA	NA	NA	NA	NA	literature	NA	NA	226
Stenoheriades levantica Müller, 2014	36	NA	BeeBDC_TempCode_282	Stenoheriades levantica	Megachilidae	Megachilinae	Stenoheriades	NA	levantica	NA	Müller, 2014	https://www.researchgate.net/profile/Vincent-Trunz/publication/260177908_Palaearctic_osmiine_bees_of_the_genera_Hofferia_and_Stenoheriades_Megachilidae_Osmiini_Biology_taxonomy_and_key_to_species/links/0a85e53cd1e00c6852000000/Palaearctic-osmiine-bees-of-the-genera-Hofferia-and-Stenoheriades-Megachilidae-Osmiini-Biology-taxonomy-and-key-to-species.pdf	2014	NA	DEG	NA	Stenoheriades levantica	TRUE	NA	literature	NA	NA	2
Systropha martiali Patiny and Michez, 2007	1	NA	BeeBDC_TempCode_296	Systropha martiali	Halictidae	Rophitinae	Systropha	NA	martiali	NA	Patiny and Michez, 2007	Patiny, S. and Michez, D., 2007. New insights on the distribution and floral choices of Systropha Illiger, 1806 in Africa (Hymenoptera, Apoidea), with description of a new species from Sudan. Zootaxa, 1461(1), pp.59-68.	2007	NA	AMG	1 male	Systropha martiali Patiny and Michez, 2007	TRUE	NA	literature	NA	NA	226
Systropha popovi Ponomareva, 1967	4	Ascher2024	NA	NA	NA	NA	NA	NA	NA	NA	NA	NA	NA	NA	NA	NA	NA	NA	NA	literature	NA	NA	31
Tapinotaspis latitarsis (Friese, 1899)	2	NA	BeeBDC_TempCode_6	Tapinotaspis latitarsis	Apidae	Apinae	Tapinotaspis	NA	latitarsis	NA	(Friese, 1899)	https://doi.org/10.11646/zootaxa.1833.1.1	2008	NA	MCO	NA	Tapinotaspis latitarsis (Friese, 1899)	TRUE	NA	literature	NA	NA	96
Tetraloniella viciniformis (Kerenskij, 1919)	6	NA	BeeBDC_TempCode_114	Tetraloniella viciniformis	Apidae	Apinae	Tetraloniella	NA	viciniformis	NA	(Kerenskij, 1919)	https://www.researchgate.net/profile/Maxim-Proshchalykin/publication/337780792_The_species-group_names_of_bees_Hymenoptera_Apoidea_Apiformes_described_from_Crimea_North_Caucasus_European_part_of_Russia_and_Ural_Part_III_Families_Melittidae_and_Apidae_Except_Bombus_Latreille_and_/links/5de9b132299bf10bc3437038/The-species-group-names-of-bees-Hymenoptera-Apoidea-Apiformes-described-from-Crimea-Nort…	2019	NA	MCO	NA	Tetraloniella viciniformis (Kerenskij, 1919)	TRUE	NA	literature	NA	NA	12
Tetralonioidella damenglongensis Niu and Zhu, 2017	1	NA	BeeBDC_TempCode_271	Tetralonioidella damenglongensis	Apidae	Apinae	Tetralonioidella	NA	damenglongensis	NA	Niu and Zhu, 2017	10.11865/zs.201718	2017	NA	DEG	NA	Tetralonioidella damenglongensis Niu and Zhu, 2017	TRUE	NA	literature	NA	NA	226
Tetralonioidella longqiensis Niu and Zhu, 2017	2	NA	BeeBDC_TempCode_284	Tetralonioidella longqiensis	Apidae	Apinae	Tetralonioidella	NA	longqiensis	NA	Niu and Zhu, 2017	10.11865/zs.201718	2017	NA	DEG	NA	Tetralonioidella longqiensis Niu and Zhu, 2017	TRUE	NA	literature	NA	NA	96
Tetrapedia nigropilosa Moure, 1999	1	NA	BeeBDC_TempCode_334	Tetrapedia nigropilosa	Apidae	Apinae	Tetrapedia	NA	nigropilosa	NA	Moure, 1999	chrome-extension://efaidnbmnnnibpcajpcglclefindmkaj/https://www.scielo.br/j/rbzool/a/wxHjDqZhcrBxRr49zSc5Bcz/?format=pdf&lang=pt	1999	NA	AMG	In another language but I belive there is only one male holotype.	Tetrapedia nigropilosa Moure, 1999	TRUE	NA	literature	NA	NA	226
Thrinchostoma brunneum Blüthgen, 1926	1	NA	BeeBDC_TempCode_93	Thrinchostoma brunneum	Halictidae	Halictinae	Thrinchostoma	NA	brunneum	NA	Blüthgen, 1926	http://www.atlashymenoptera.net/biblio/01000/Michener%20&%20Engel%20Thrinchostoma%202010.pdf	2010	NA	MCO	NA	Thrinchostoma brunneum	TRUE	NA	literature	NA	NA	226
Thrinchostoma bryanti Meade-Waldo, 1914	1	NA	BeeBDC_TempCode_331	Thrinchostoma bryanti	Halictidae	Halictinae	Thrinchostoma	NA	bryanti	NA	Meade-Waldo, 1914	https://doi.org/10.1080/00222931408693601	1914	NA	AMG	chrome-extension://efaidnbmnnnibpcajpcglclefindmkaj/https://www.tandfonline.com/doi/pdf/10.1080/00222931408693601?casa_token=9yEDy10orxwAAAAA:QPpHI4ZNIqskKKV2-RCQI_ja9v-bSBytUbrgwr879qf4QlJoIWBK_3kHhnTTwIOoTaie5tmWLJPE	Thrinchostoma bryanti Meade-Waldo, 1914	TRUE	NA	literature	NA	NA	226
Trachusa fulvopilosa Thorp and Brooks, 1994	1	NA	BeeBDC_TempCode_151	Trachusa fulvopilosa	Megachilidae	Megachilinae	Trachusa	NA	fulvopilosa	NA	Thorp and Brooks, 1994	https://www.biodiversitylibrary.org/part/777	1994	NA	MCO	NA	Trachusa fulvopilosa Thorp and Brooks, 1994	TRUE	NA	literature	NA	NA	226
Trigonopedia ferruginea (Friese, 1899)	4	Ascher2024	NA	NA	NA	NA	NA	NA	NA	NA	NA	NA	NA	NA	NA	NA	NA	NA	NA	literature	NA	NA	31
Xanthesma perpulchra	26	Dorey_etal_2021	NA	NA	NA	NA	NA	NA	NA	NA	NA	NA	NA	NA	NA	NA	NA	NA	NA	literature	NA	NA	1
Xylocopa bilineata Friese, 1914	1	Ascher2024	NA	NA	NA	NA	NA	NA	NA	NA	NA	NA	NA	NA	NA	NA	NA	NA	NA	literature	NA	NA	226
Xylocopa fabriciana Moure, 1960	1	Ascher2024	NA	NA	NA	NA	NA	NA	NA	NA	NA	NA	NA	NA	NA	NA	NA	NA	NA	literature	NA	NA	226
Xylocopa fortuita Melo, 2017	3	NA	BeeBDC_TempCode_310	Xylocopa fortuita	Apidae	Xylocopinae	Xylocopa	NA	fortuita	NA	Melo, 2017	https://www.tandfonline.com/doi/epdf/10.1080/00222933.2016.1272724?needAccess=true	2017	NA	AMG	1 female holotype, 1 female paratype 1 male "variation"?	Xylocopa fortuita Melo, 2017	TRUE	NA	literature	NA	NA	34
Xylocopa hedickei Ozdikmen, 2010	1	Ascher2024	NA	NA	NA	NA	NA	NA	NA	NA	NA	NA	NA	NA	NA	NA	NA	NA	NA	literature	NA	NA	226
Xylocopa orthogonaspis Moure, 2003	4	Ascher2024	NA	NA	NA	NA	NA	NA	NA	NA	NA	NA	NA	NA	NA	NA	NA	NA	NA	literature	NA	NA	31
Xylocopa povolnyi Tkalců, 1969	1	Ascher2024	NA	NA	NA	NA	NA	NA	NA	NA	NA	NA	NA	NA	NA	NA	NA	NA	NA	literature	NA	NA	226
Xylocopa punctigena Maa, 1938	6	NA	BeeBDC_TempCode_167	Xylocopa punctigena	Apidae	Xylocopinae	Xylocopa	NA	punctigena	NA	Maa, 1938	faunaofindia.nic.in/PDFVolumes/records/040/03/0265-0329.pdf	1938	NA	NJ	NA	Xylocopa punctigena Maa, 1938	TRUE	NA	literature	NA	NA	12
Xylocopa sycophanta Pérez, 1901	1	Ascher2024	NA	NA	NA	NA	NA	NA	NA	NA	NA	NA	NA	NA	NA	NA	NA	NA	NA	literature	NA	NA	226
Xylocopa vogtiana Enderlein, 1913	1	NA	BeeBDC_TempCode_240	Xylocopa vogtiana	Apidae	Xylocopinae	Xylocopa	NA	vogtiana	NA	Enderlein, 1913	https://www.biodiversitylibrary.org/item/164987#page/338/mode/1up	1913	NA	NJ	NA	Xylocopa vogtiana Enderlein, 1913	TRUE	NA	literature	NA	NA	226
