# Supplementary material for: Estimating global bee species richness and taxonomic gaps
Source: Nat Commun. 2026 Feb 24;17:1762. doi: 10.1038/s41467-026-69029-4 (PMC12932799; doi:10.1038/s41467-026-69029-4)
Supplement: Supplementary file 4 — Source Data [file 41467_2026_69029_MOESM4_ESM.zip › FigTables/Fig2/Fig2b_and_d_continent.csv]

continent	scale	nChao	iChao_est	iChao_lower	iChao_upper	observedRichness	level	niNEXT	iNEXT_est	iNEXT_lower	iNEXT_upper	iNEXT_increasePercent	iNEXT_increase	iChao_increasePercent	iChao_increase
Africa	Continent	254147.5	6644.9085	6510.496	6792.3544999999995	4976	Continent	254147.5	6344.443990269794	6181.957860192377	6513.658049082891	27.500884048830265	1368.443990269794	33.539157958199354	1668.9084999999995
Asia	Continent	198360.5	8708.945	8528.682499999999	8902.7475	6184	Continent	198360.5	8275.592965005559	8057.924148946481	8473.483704432398	33.822654673440475	2091.5929650055587	40.83028783958602	2524.9449999999997
Europe	Continent	3390912.5	3206.9404999999997	3114.3594999999996	3310.6085000000003	2516	Continent	3390912.5	3084.226817385833	2974.0083199631763	3189.5882069809877	22.584531692600663	568.2268173858329	27.461864069952306	690.9404999999997
North America	Continent	2772783	6536.17	6420.1145	6666.733	5526	Continent	2772783	6367.530656118126	6240.958143102877	6493.428037610102	15.228567790773171	841.530656118126	18.280311255881298	1010.17
Oceania	Continent	267828	2521.029	2445.03	2612.611	2049	Continent	267828	2451.202804934797	2356.4576298866264	2540.5008898546093	19.629224252552312	402.20280493479686	23.037042459736455	472.029
South America	Continent	398767.5	5616.912	5496.6725	5750.909	4349	Continent	398767.5	5388.743948597173	5244.888849423178	5532.7535276638755	23.907655750682277	1039.743948597173	29.154104391814208	1267.9120000000005
