# Supplementary material for: Estimating global bee species richness and taxonomic gaps
Source: Nat Commun. 2026 Feb 24;17:1762. doi: 10.1038/s41467-026-69029-4 (PMC12932799; doi:10.1038/s41467-026-69029-4)
Supplement: Supplementary file 4 — Source Data [file 41467_2026_69029_MOESM4_ESM.zip › FigTables/Fig_S2/FigS2_iNEXTsize.csv]

Assemblage	m	Method	Order.q	qD	qD.LCL	qD.UCL	SC	SC.LCL	SC.UCL
Assemblage1	1	Rarefaction	0	1	0.9999999999999992	1.0000000000000007	0.012278876506072511	0.012252280060265897	0.012305472951879125
Assemblage1	465224	Rarefaction	0	10532.064103729948	10517.05017555445	10547.078031905447	0.9936448210725178	0.9936218961278537	0.993667746017182
Assemblage1	930447	Rarefaction	0	12683.185190047563	12661.750290804206	12704.62008929092	0.9964988198852428	0.9964811115400812	0.9965165282304044
Assemblage1	1395671	Rarefaction	0	14042.925592898679	14015.647266419646	14070.203919377711	0.9975276427000442	0.9975108066452169	0.9975444787548716
Assemblage1	1860894	Rarefaction	0	15055.551443632647	15022.519617661505	15088.583269603789	0.9980713037677089	0.9980553207275352	0.9980872868078826
Assemblage1	2326117	Rarefaction	0	15868.26681529551	15829.588046154424	15906.945584436597	0.9984116162832203	0.9983966246054322	0.99842660796100835
Assemblage1	2791341	Rarefaction	0	16549.62822952407	16505.506850565438	16593.749608482703	0.9986461051642985	0.9986320431644146	0.9986601671641825
Assemblage1	3256564	Rarefaction	0	17137.583230573608	17088.275956351572	17186.890504795643	0.9988181308059907	0.9988048453817938	0.9988314162301876
Assemblage1	3721788	Rarefaction	0	17655.45305695864	17601.225116568097	17709.68099734918	0.9989501477119392	0.9989374691962665	0.998962826227612
Assemblage1	4187011	Rarefaction	0	18118.60170694093	18059.702888875643	18177.50052500622	0.9990550119707344	0.9990427884747396	0.9990672354667293
Assemblage1	4652234	Rarefaction	0	18537.685804012017	18474.34077017823	18601.030837845803	0.9991406199865092	0.9991287291780867	0.9991525107949316
Assemblage1	5117458	Rarefaction	0	18920.395268783537	18852.801712026925	18987.98882554015	0.999212077908479	0.999200426338089	0.999223729478869
Assemblage1	5582681	Rarefaction	0	19272.46184777019	19200.79220992768	19344.131485612703	0.9992728220537765	0.9992613385815576	0.9992843055259955
Assemblage1	6047905	Rarefaction	0	19598.283095436604	19522.6873674012	19673.87882347201	0.9993252430623576	0.9993138705999262	0.999336615524789
Assemblage1	6513128	Rarefaction	0	19901.31069411767	19821.919210139044	19980.702178096297	0.9993710509548942	0.9993597386822958	0.9993823632274926
Assemblage1	6978351	Rarefaction	0	20184.315617129632	20101.241133695494	20267.39010056377	0.9994115005512815	0.9994001974378613	0.9994228036647016
Assemblage1	7443575	Rarefaction	0	20449.562069126336	20362.900957953243	20536.22318029943	0.9994475335064881	0.9994361833508542	0.999458883662122
Assemblage1	7908798	Rarefaction	0	20698.92871416261	20608.76116589981	20789.096262425406	0.9994798710945565	0.9994684091422825	0.9994913330468305
Assemblage1	8374022	Rarefaction	0	20933.999509076955	20840.388656054663	21027.610362099247	0.9995090770588999	0.9994974282201335	0.9995207258976663
Assemblage1	8374023	Observed	0	20934	20840.389139631072	21027.610860368928	0.999509077118651	0.9994974282793946	0.9995207259579074
Assemblage1	8374024	Extrapolation	0	20934.000490922987	20840.389623207422	21027.61135863855	0.999509077178402	0.9994974283386554	0.9995207260181486
Assemblage1	8814762	Extrapolation	0	21144.667960276314	21047.83373813324	21241.50218241939	0.9995347178729493	0.9995228391289195	0.9995465966169792
Assemblage1	9255500	Extrapolation	0	21344.33235317231	21244.284037466066	21444.380668878555	0.9995590193646975	0.9995469016095149	0.9995711371198801
Assemblage1	9696238	Extrapolation	0	21533.568355830434	21430.289267788772	21636.847443872095	0.9995820515996511	0.9995697067004934	0.9995943964988088
Assemblage1	10136976	Extrapolation	0	21712.920638842053	21606.373704280177	21819.46757340393	0.9996038808705637	0.999591334191075	0.9996164275500524
Assemblage1	10577714	Extrapolation	0	21882.905424874516	21773.03872001442	21992.77212973461	0.9996245700077466	0.9996118550131933	0.9996372850023
Assemblage1	11018452	Extrapolation	0	22044.011974494682	21930.76395089662	22157.259998092744	0.9996441785599095	0.9996313330327318	0.9996570240870872
Assemblage1	11459190	Extrapolation	0	22196.703994388507	22080.008178472337	22313.399810304676	0.9996627629655582	0.9996498264034134	0.9996756995277031
Assemblage1	11899928	Extrapolation	0	22341.420972029846	22221.210024611973	22461.63191944772	0.9996803767154385	0.9996673885744329	0.9996933648564441
Assemblage1	12340666	Extrapolation	0	22478.579440640107	22354.78853036972	22602.370350910496	0.9996970705064971	0.9996840690402601	0.9997100719727342
Assemblage1	12781404	Extrapolation	0	22608.574178079525	22481.143673245784	22736.004682913266	0.9997128923878003	0.9996999139037696	0.999725870871831
Assemblage1	13222142	Extrapolation	0	22731.779343120852	22600.65686161875	22862.901824622953	0.9997278878988312	0.9997149663056267	0.9997408094920356
Assemblage1	13662880	Extrapolation	0	22848.54955237594	22713.691432070496	22983.40767268138	0.9997421002005653	0.9997292667578731	0.9997549336432575
Assemblage1	14103618	Extrapolation	0	22959.220900974862	22820.593164740032	23097.848637209692	0.999755570199698	0.9997428534084758	0.9997682869909201
Assemblage1	14544356	Extrapolation	0	23064.11192993541	22921.6908236973	23206.53303617352	0.999768336666385	0.9997557622556212	0.9997809110771487
Assemblage1	14985094	Extrapolation	0	23163.52454300724	23017.296723457064	23309.752362557414	0.9997804363458329	0.9997680273249484	0.9997928453667174
Assemblage1	15425832	Extrapolation	0	23257.744875629647	23107.707318857058	23407.782432402237	0.9997919040640618	0.999779680819047	0.9998041273090766
Assemblage1	15866570	Extrapolation	0	23347.044118504018	23193.2038132294	23500.884423778636	0.9998027728281428	0.9997907532458584	0.9998147924104271
Assemblage1	16307308	Extrapolation	0	23431.679298151426	23274.052778712055	23589.305817590797	0.9998130739212017	0.999801273530757	0.99982487431164635
Assemblage1	16748046	Extrapolation	0	23511.89401670202	23350.50678232121	23673.28125108283	0.9998228369924597	0.9998112691157793	0.99983440486914
